# Supplementary material for: Loss of Long Distance Co-Expression in Lung Cancer
Source: Front Genet. 2021 Mar 10;12:625741. doi: 10.3389/fgene.2021.625741 (PMC7987938; doi:10.3389/fgene.2021.625741)
Supplement: Supplementary Material 1A — Number of cis- interactions for the four networks. [file Table_1.XLSX]

## Sheet: S_1A
Chromosome	NAD-cis	TAD-cis	NSC-cis	TSC-cis
1	124	514	105	249
2	54	163	59	429
3	43	544	44	674
4	11	233	13	410
5	21	648	27	419
6	40	396	34	405
7	44	276	32	363
8	12	933	10	675
9	22	428	24	937
10	14	264	24	399
11	32	514	31	699
12	35	567	44	283
13	5	152	4	184
14	21	258	11	179
15	12	126	8	101
16	21	329	22	292
17	42	706	46	920
18	3	474	2	361
19	66	515	60	705
20	11	795	13	569
21	2	76	3	70
22	17	179	6	157
X	18	489	8	201
Y	0	5	0	11
Total cis	670	9584	630	9692
T-test AD	1.52328e-08
T-test SC	4.70592e-08

## Sheet: S_1B
Chromosome	TAD intra-Karyoband	TAD inter-karyoband	TSC intra-karyoband	TSC inter-karyoband
1	360	140	196	53
2	146	17	354	75
3	347	197	432	242
4	191	42	316	94
5	318	330	189	230
6	286	110	342	63
7	257	19	324	39
8	567	366	437	238
9	293	135	564	373
10	145	119	191	208
11	366	148	520	179
12	386	181	207	76
13	110	42	125	59
14	184	74	152	27
15	101	25	81	20
16	260	69	224	68
17	509	197	592	328
18	270	204	225	136
19	475	40	670	35
20	505	290	392	177
21	64	12	62	8
22	163	16	151	6
X	403	86	164	37
Y	2	3	4	7
Total	6708	2862	6914	2778
Average	279.5	119.25	300.435	120.478
Std Dev	141.793	103.131	171.003	105.866
TAD intra-inter-ttest	4.16076e-08
TSC-intra-inter-ttest	1.48837e-06
