# Supplementary material for: Loss of Long Distance Co-Expression in Lung Cancer
Source: Front Genet. 2021 Mar 10;12:625741. doi: 10.3389/fgene.2021.625741 (PMC7987938; doi:10.3389/fgene.2021.625741)
Supplement: Supplementary Material 2 — Over-representation analysis of shared trans- cluster composed of OASL1 and IFIT, among other genes. The output of this file correspond to the standard output of g:ProfileR web interface. [file Table_2.CSV]

source	term_name	term_id	adjusted_p_value	negative_log10_of_adjusted_p_value	term_size	query_size	intersection_size	effective_domain_size	intersections
GO:BP	response to virus	GO:0009615	1.115078538229624e-18	17.952694542913104	356	17	14	18017	ENSG00000119922,ENSG00000135114,ENSG00000134321,ENSG00000119917,ENSG00000185745,ENSG00000137959,ENSG00000137628,ENSG00000138646,ENSG00000137965,ENSG00000111335,ENSG00000157601,ENSG00000126709,ENSG00000187608,ENSG00000055332
GO:BP	defense response to virus	GO:0051607	4.090492099567286e-18	17.388224441804216	265	17	13	18017	ENSG00000119922,ENSG00000135114,ENSG00000134321,ENSG00000119917,ENSG00000185745,ENSG00000137959,ENSG00000137628,ENSG00000138646,ENSG00000111335,ENSG00000157601,ENSG00000126709,ENSG00000187608,ENSG00000055332
GO:BP	cellular response to type I interferon	GO:0071357	3.1043132529658745e-16	15.508034461005906	95	17	10	18017	ENSG00000119922,ENSG00000135114,ENSG00000134321,ENSG00000119917,ENSG00000185745,ENSG00000132530,ENSG00000111335,ENSG00000157601,ENSG00000126709,ENSG00000187608
GO:BP	type I interferon signaling pathway	GO:0060337	3.1043132529658745e-16	15.508034461005906	95	17	10	18017	ENSG00000119922,ENSG00000135114,ENSG00000134321,ENSG00000119917,ENSG00000185745,ENSG00000132530,ENSG00000111335,ENSG00000157601,ENSG00000126709,ENSG00000187608
GO:BP	response to type I interferon	GO:0034340	4.779283718848873e-16	15.32063718712452	99	17	10	18017	ENSG00000119922,ENSG00000135114,ENSG00000134321,ENSG00000119917,ENSG00000185745,ENSG00000132530,ENSG00000111335,ENSG00000157601,ENSG00000126709,ENSG00000187608
GO:BP	response to other organism	GO:0051707	1.9828165600815777e-15	14.70271746261235	1600	17	17	18017	ENSG00000119922,ENSG00000135114,ENSG00000134321,ENSG00000119917,ENSG00000185745,ENSG00000137959,ENSG00000134326,ENSG00000137628,ENSG00000132530,ENSG00000138646,ENSG00000138642,ENSG00000137965,ENSG00000111335,ENSG00000157601,ENSG00000126709,ENSG00000187608,ENSG00000055332
GO:BP	response to external biotic stimulus	GO:0043207	2.0255918327320386e-15	14.693448062752076	1602	17	17	18017	ENSG00000119922,ENSG00000135114,ENSG00000134321,ENSG00000119917,ENSG00000185745,ENSG00000137959,ENSG00000134326,ENSG00000137628,ENSG00000132530,ENSG00000138646,ENSG00000138642,ENSG00000137965,ENSG00000111335,ENSG00000157601,ENSG00000126709,ENSG00000187608,ENSG00000055332
GO:BP	response to biotic stimulus	GO:0009607	2.8398873132657187e-15	14.546698892416984	1634	17	17	18017	ENSG00000119922,ENSG00000135114,ENSG00000134321,ENSG00000119917,ENSG00000185745,ENSG00000137959,ENSG00000134326,ENSG00000137628,ENSG00000132530,ENSG00000138646,ENSG00000138642,ENSG00000137965,ENSG00000111335,ENSG00000157601,ENSG00000126709,ENSG00000187608,ENSG00000055332
GO:BP	interspecies interaction between organisms	GO:0044419	6.890228683781946e-13	12.161766363802613	2254	17	17	18017	ENSG00000119922,ENSG00000135114,ENSG00000134321,ENSG00000119917,ENSG00000185745,ENSG00000137959,ENSG00000134326,ENSG00000137628,ENSG00000132530,ENSG00000138646,ENSG00000138642,ENSG00000137965,ENSG00000111335,ENSG00000157601,ENSG00000126709,ENSG00000187608,ENSG00000055332
GO:BP	defense response to other organism	GO:0098542	3.277502046573453e-11	10.484457028450912	1212	17	14	18017	ENSG00000119922,ENSG00000135114,ENSG00000134321,ENSG00000119917,ENSG00000185745,ENSG00000137959,ENSG00000137628,ENSG00000132530,ENSG00000138646,ENSG00000111335,ENSG00000157601,ENSG00000126709,ENSG00000187608,ENSG00000055332
GO:BP	response to external stimulus	GO:0009605	8.775548499327452e-11	10.056725729245427	2995	17	17	18017	ENSG00000119922,ENSG00000135114,ENSG00000134321,ENSG00000119917,ENSG00000185745,ENSG00000137959,ENSG00000134326,ENSG00000137628,ENSG00000132530,ENSG00000138646,ENSG00000138642,ENSG00000137965,ENSG00000111335,ENSG00000157601,ENSG00000126709,ENSG00000187608,ENSG00000055332
GO:BP	innate immune response	GO:0045087	1.1749058150734553e-10	9.929996946697218	988	17	13	18017	ENSG00000119922,ENSG00000135114,ENSG00000134321,ENSG00000119917,ENSG00000185745,ENSG00000137628,ENSG00000132530,ENSG00000138646,ENSG00000111335,ENSG00000157601,ENSG00000126709,ENSG00000187608,ENSG00000055332
GO:BP	negative regulation of viral genome replication	GO:0045071	1.3827639035728912e-10	9.859251966042939	63	17	7	18017	ENSG00000135114,ENSG00000134321,ENSG00000185745,ENSG00000111335,ENSG00000157601,ENSG00000187608,ENSG00000055332
GO:BP	negative regulation of viral life cycle	GO:1903901	1.8428764154108821e-9	8.734503787897967	90	17	7	18017	ENSG00000135114,ENSG00000134321,ENSG00000185745,ENSG00000111335,ENSG00000157601,ENSG00000187608,ENSG00000055332
GO:BP	immune effector process	GO:0002252	4.328399118466885e-9	8.363672700083557	1309	17	13	18017	ENSG00000119922,ENSG00000135114,ENSG00000134321,ENSG00000119917,ENSG00000185745,ENSG00000137959,ENSG00000137628,ENSG00000138646,ENSG00000111335,ENSG00000157601,ENSG00000126709,ENSG00000187608,ENSG00000055332
GO:BP	regulation of viral genome replication	GO:0045069	4.528443372877319e-9	8.344051058637941	102	17	7	18017	ENSG00000135114,ENSG00000134321,ENSG00000185745,ENSG00000111335,ENSG00000157601,ENSG00000187608,ENSG00000055332
GO:BP	immune response	GO:0006955	6.253150742673968e-9	8.203901101797118	2297	17	15	18017	ENSG00000119922,ENSG00000135114,ENSG00000134321,ENSG00000119917,ENSG00000185745,ENSG00000137959,ENSG00000137628,ENSG00000132530,ENSG00000138646,ENSG00000137965,ENSG00000111335,ENSG00000157601,ENSG00000126709,ENSG00000187608,ENSG00000055332
GO:BP	negative regulation of viral process	GO:0048525	6.817499888243814e-9	8.166374860505526	108	17	7	18017	ENSG00000135114,ENSG00000134321,ENSG00000185745,ENSG00000111335,ENSG00000157601,ENSG00000187608,ENSG00000055332
GO:BP	defense response	GO:0006952	9.199992382823713e-9	8.036212532230422	1823	17	14	18017	ENSG00000119922,ENSG00000135114,ENSG00000134321,ENSG00000119917,ENSG00000185745,ENSG00000137959,ENSG00000137628,ENSG00000132530,ENSG00000138646,ENSG00000111335,ENSG00000157601,ENSG00000126709,ENSG00000187608,ENSG00000055332
GO:BP	viral genome replication	GO:0019079	2.4188552163899782e-8	7.616390126100587	129	17	7	18017	ENSG00000135114,ENSG00000134321,ENSG00000185745,ENSG00000111335,ENSG00000157601,ENSG00000187608,ENSG00000055332
GO:BP	immune system process	GO:0002376	3.322681064903229e-8	7.4785113434640165	3287	17	16	18017	ENSG00000119922,ENSG00000135114,ENSG00000134321,ENSG00000119917,ENSG00000185745,ENSG00000137959,ENSG00000137628,ENSG00000132530,ENSG00000138646,ENSG00000138642,ENSG00000137965,ENSG00000111335,ENSG00000157601,ENSG00000126709,ENSG00000187608,ENSG00000055332
GO:BP	regulation of viral life cycle	GO:1903900	1.1613489662430617e-7	6.935037262309924	161	17	7	18017	ENSG00000135114,ENSG00000134321,ENSG00000185745,ENSG00000111335,ENSG00000157601,ENSG00000187608,ENSG00000055332
GO:BP	cytokine-mediated signaling pathway	GO:0019221	7.51893592793353e-7	6.123843615967492	810	17	10	18017	ENSG00000119922,ENSG00000135114,ENSG00000134321,ENSG00000119917,ENSG00000185745,ENSG00000132530,ENSG00000111335,ENSG00000157601,ENSG00000126709,ENSG00000187608
GO:BP	regulation of viral process	GO:0050792	0.0000010402756650789095	5.982851560740831	220	17	7	18017	ENSG00000135114,ENSG00000134321,ENSG00000185745,ENSG00000111335,ENSG00000157601,ENSG00000187608,ENSG00000055332
GO:BP	regulation of symbiotic process	GO:0043903	0.0000016487979456526284	5.7828325623449786	235	17	7	18017	ENSG00000135114,ENSG00000134321,ENSG00000185745,ENSG00000111335,ENSG00000157601,ENSG00000187608,ENSG00000055332
GO:BP	response to cytokine	GO:0034097	0.0000020974525433003394	5.678307856680884	1238	17	11	18017	ENSG00000119922,ENSG00000135114,ENSG00000134321,ENSG00000119917,ENSG00000185745,ENSG00000132530,ENSG00000111335,ENSG00000157601,ENSG00000126709,ENSG00000187608,ENSG00000055332
