# Supplementary material for: Loss of Long Distance Co-Expression in Lung Cancer
Source: Front Genet. 2021 Mar 10;12:625741. doi: 10.3389/fgene.2021.625741 (PMC7987938; doi:10.3389/fgene.2021.625741)
Supplement: Supplementary Material 3 — Over-representation analysis of shared trans- cluster composed of FOSB and JUN, among other genes. [file Table_3.CSV]

source	term_name	term_id	adjusted_p_value	negative_log10_of_adjusted_p_value	term_size	query_size	intersection_size	effective_domain_size	intersections
GO:MF	DNA-binding transcription activator activity, RNA polymerase II-specific	GO:0001228	9.216130813016668e-13	12.035451369536302	453	12	10	18602	ENSG00000119508,ENSG00000123358,ENSG00000125740,ENSG00000170345,ENSG00000153234,ENSG00000122877,ENSG00000120738,ENSG00000179388,ENSG00000171223,ENSG00000160888
GO:MF	DNA-binding transcription activator activity	GO:0001216	9.848558285943263e-13	12.006627340495895	456	12	10	18602	ENSG00000119508,ENSG00000123358,ENSG00000125740,ENSG00000170345,ENSG00000153234,ENSG00000122877,ENSG00000120738,ENSG00000179388,ENSG00000171223,ENSG00000160888
GO:MF	DNA-binding transcription factor activity, RNA polymerase II-specific	GO:0000981	2.4323764440614453e-9	8.613969211090508	996	12	10	18602	ENSG00000119508,ENSG00000123358,ENSG00000125740,ENSG00000170345,ENSG00000153234,ENSG00000122877,ENSG00000120738,ENSG00000179388,ENSG00000171223,ENSG00000160888
GO:MF	transcription regulatory region sequence-specific DNA binding	GO:0000976	4.189328598054957e-9	8.377855573578842	1052	12	10	18602	ENSG00000119508,ENSG00000123358,ENSG00000125740,ENSG00000170345,ENSG00000153234,ENSG00000122877,ENSG00000120738,ENSG00000179388,ENSG00000171223,ENSG00000160888
GO:MF	regulatory region nucleic acid binding	GO:0001067	4.229059121793063e-9	8.37375624342037	1053	12	10	18602	ENSG00000119508,ENSG00000123358,ENSG00000125740,ENSG00000170345,ENSG00000153234,ENSG00000122877,ENSG00000120738,ENSG00000179388,ENSG00000171223,ENSG00000160888
GO:MF	DNA-binding transcription factor activity	GO:0003700	1.5341545623314916e-8	7.8141308840727	1199	12	10	18602	ENSG00000119508,ENSG00000123358,ENSG00000125740,ENSG00000170345,ENSG00000153234,ENSG00000122877,ENSG00000120738,ENSG00000179388,ENSG00000171223,ENSG00000160888
GO:MF	sequence-specific double-stranded DNA binding	GO:1990837	1.7072343461694306e-8	7.76770686068799	1212	12	10	18602	ENSG00000119508,ENSG00000123358,ENSG00000125740,ENSG00000170345,ENSG00000153234,ENSG00000122877,ENSG00000120738,ENSG00000179388,ENSG00000171223,ENSG00000160888
GO:MF	double-stranded DNA binding	GO:0003690	3.341080622957078e-8	7.476113044360997	1297	12	10	18602	ENSG00000119508,ENSG00000123358,ENSG00000125740,ENSG00000170345,ENSG00000153234,ENSG00000122877,ENSG00000120738,ENSG00000179388,ENSG00000171223,ENSG00000160888
GO:MF	RNA polymerase II transcription regulatory region sequence-specific DNA binding	GO:0000977	5.96891732918362e-8	7.22410443614066	901	12	9	18602	ENSG00000119508,ENSG00000123358,ENSG00000125740,ENSG00000170345,ENSG00000153234,ENSG00000122877,ENSG00000120738,ENSG00000171223,ENSG00000160888
GO:MF	sequence-specific DNA binding	GO:0043565	8.475753462012563e-8	7.071821684293086	1425	12	10	18602	ENSG00000119508,ENSG00000123358,ENSG00000125740,ENSG00000170345,ENSG00000153234,ENSG00000122877,ENSG00000120738,ENSG00000179388,ENSG00000171223,ENSG00000160888
GO:MF	transcription regulator activity	GO:0140110	3.6660554770721043e-7	6.435800967305066	1653	12	10	18602	ENSG00000119508,ENSG00000123358,ENSG00000125740,ENSG00000170345,ENSG00000153234,ENSG00000122877,ENSG00000120738,ENSG00000179388,ENSG00000171223,ENSG00000160888
GO:MF	DNA binding	GO:0003677	6.032064706279958e-7	6.219534008413215	2507	12	11	18602	ENSG00000119508,ENSG00000123358,ENSG00000125740,ENSG00000128016,ENSG00000170345,ENSG00000153234,ENSG00000122877,ENSG00000120738,ENSG00000179388,ENSG00000171223,ENSG00000160888
GO:BP	response to endogenous stimulus	GO:0009719	6.489933482724195e-10	9.18775975439129	1696	12	12	18017	ENSG00000119508,ENSG00000123358,ENSG00000125740,ENSG00000128016,ENSG00000120129,ENSG00000170345,ENSG00000153234,ENSG00000122877,ENSG00000120738,ENSG00000179388,ENSG00000171223,ENSG00000160888
GO:BP	response to hormone	GO:0009725	1.103645272843358e-8	7.957170492550617	933	12	10	18017	ENSG00000119508,ENSG00000123358,ENSG00000125740,ENSG00000128016,ENSG00000120129,ENSG00000170345,ENSG00000153234,ENSG00000122877,ENSG00000120738,ENSG00000171223
GO:BP	positive regulation of RNA metabolic process	GO:0051254	1.2363701646259036e-7	6.907851483627072	1773	12	11	18017	ENSG00000119508,ENSG00000123358,ENSG00000125740,ENSG00000128016,ENSG00000170345,ENSG00000153234,ENSG00000122877,ENSG00000120738,ENSG00000179388,ENSG00000171223,ENSG00000160888
GO:BP	positive regulation of transcription by RNA polymerase II	GO:0045944	2.3006037217608577e-7	6.638158181971911	1267	12	10	18017	ENSG00000119508,ENSG00000123358,ENSG00000125740,ENSG00000170345,ENSG00000153234,ENSG00000122877,ENSG00000120738,ENSG00000179388,ENSG00000171223,ENSG00000160888
GO:BP	positive regulation of nucleobase-containing compound metabolic process	GO:0045935	3.343078167862502e-7	6.475853468613995	1942	12	11	18017	ENSG00000119508,ENSG00000123358,ENSG00000125740,ENSG00000128016,ENSG00000170345,ENSG00000153234,ENSG00000122877,ENSG00000120738,ENSG00000179388,ENSG00000171223,ENSG00000160888
GO:BP	cellular response to endogenous stimulus	GO:0071495	7.665489861044067e-7	6.115460086452069	1431	12	10	18017	ENSG00000119508,ENSG00000123358,ENSG00000125740,ENSG00000128016,ENSG00000120129,ENSG00000170345,ENSG00000153234,ENSG00000120738,ENSG00000179388,ENSG00000171223
GO:BP	regulation of transcription by RNA polymerase II	GO:0006357	0.000001191899770408543	5.923760263881584	2182	12	11	18017	ENSG00000119508,ENSG00000123358,ENSG00000125740,ENSG00000128016,ENSG00000170345,ENSG00000153234,ENSG00000122877,ENSG00000120738,ENSG00000179388,ENSG00000171223,ENSG00000160888
GO:BP	cellular response to hormone stimulus	GO:0032870	0.0000017255456143971296	5.763073555747094	653	12	8	18017	ENSG00000119508,ENSG00000123358,ENSG00000125740,ENSG00000128016,ENSG00000120129,ENSG00000170345,ENSG00000153234,ENSG00000171223
GO:BP	positive regulation of transcription, DNA-templated	GO:0045893	0.0000021674437242996955	5.664052169765657	1590	12	10	18017	ENSG00000119508,ENSG00000123358,ENSG00000125740,ENSG00000170345,ENSG00000153234,ENSG00000122877,ENSG00000120738,ENSG00000179388,ENSG00000171223,ENSG00000160888
GO:BP	transcription by RNA polymerase II	GO:0006366	0.0000024364398947481145	5.613244297888762	2330	12	11	18017	ENSG00000119508,ENSG00000123358,ENSG00000125740,ENSG00000128016,ENSG00000170345,ENSG00000153234,ENSG00000122877,ENSG00000120738,ENSG00000179388,ENSG00000171223,ENSG00000160888
GO:BP	response to organonitrogen compound	GO:0010243	0.000002656708840008754	5.575656039156281	1087	12	9	18017	ENSG00000119508,ENSG00000123358,ENSG00000125740,ENSG00000120129,ENSG00000170345,ENSG00000153234,ENSG00000122877,ENSG00000120738,ENSG00000171223
GO:BP	response to organic substance	GO:0010033	0.0000031318137642137168	5.504204071511635	3433	12	12	18017	ENSG00000119508,ENSG00000123358,ENSG00000125740,ENSG00000128016,ENSG00000120129,ENSG00000170345,ENSG00000153234,ENSG00000122877,ENSG00000120738,ENSG00000179388,ENSG00000171223,ENSG00000160888
GO:BP	cellular response to corticotropin-releasing hormone stimulus	GO:0071376	0.0000031328585355412466	5.5040592152749825	5	12	3	18017	ENSG00000119508,ENSG00000123358,ENSG00000153234
GO:BP	response to corticotropin-releasing hormone	GO:0043435	0.0000031328585355412466	5.5040592152749825	5	12	3	18017	ENSG00000119508,ENSG00000123358,ENSG00000153234
GO:BP	positive regulation of gene expression	GO:0010628	0.000003228095064186068	5.491053684221493	2391	12	11	18017	ENSG00000119508,ENSG00000123358,ENSG00000125740,ENSG00000128016,ENSG00000170345,ENSG00000153234,ENSG00000122877,ENSG00000120738,ENSG00000179388,ENSG00000171223,ENSG00000160888
GO:BP	positive regulation of nucleic acid-templated transcription	GO:1903508	0.0000037495392252772404	5.426022098729535	1681	12	10	18017	ENSG00000119508,ENSG00000123358,ENSG00000125740,ENSG00000170345,ENSG00000153234,ENSG00000122877,ENSG00000120738,ENSG00000179388,ENSG00000171223,ENSG00000160888
GO:BP	positive regulation of RNA biosynthetic process	GO:1902680	0.0000037715490997904343	5.423480234062515	1682	12	10	18017	ENSG00000119508,ENSG00000123358,ENSG00000125740,ENSG00000170345,ENSG00000153234,ENSG00000122877,ENSG00000120738,ENSG00000179388,ENSG00000171223,ENSG00000160888
GO:BP	response to nitrogen compound	GO:1901698	0.0000051739117991707185	5.286180979071341	1172	12	9	18017	ENSG00000119508,ENSG00000123358,ENSG00000125740,ENSG00000120129,ENSG00000170345,ENSG00000153234,ENSG00000122877,ENSG00000120738,ENSG00000171223
GO:BP	response to oxygen-containing compound	GO:1901700	0.000005728168176239922	5.241984239837632	1755	12	10	18017	ENSG00000119508,ENSG00000123358,ENSG00000125740,ENSG00000128016,ENSG00000120129,ENSG00000170345,ENSG00000153234,ENSG00000122877,ENSG00000120738,ENSG00000171223
GO:CC	nuclear chromatin	GO:0000790	1.1304706731710145e-7	6.946740699700934	1063	12	9	18956	ENSG00000119508,ENSG00000123358,ENSG00000125740,ENSG00000170345,ENSG00000153234,ENSG00000122877,ENSG00000120738,ENSG00000179388,ENSG00000171223
GO:CC	chromatin	GO:0000785	5.024877225215278e-7	6.2988745450642725	1258	12	9	18956	ENSG00000119508,ENSG00000123358,ENSG00000125740,ENSG00000170345,ENSG00000153234,ENSG00000122877,ENSG00000120738,ENSG00000179388,ENSG00000171223
GO:CC	nuclear chromosome	GO:0000228	6.491588194759513e-7	6.187649038201337	1295	12	9	18956	ENSG00000119508,ENSG00000123358,ENSG00000125740,ENSG00000170345,ENSG00000153234,ENSG00000122877,ENSG00000120738,ENSG00000179388,ENSG00000171223
