# Supplementary material for: Loss of Long Distance Co-Expression in Lung Cancer
Source: Front Genet. 2021 Mar 10;12:625741. doi: 10.3389/fgene.2021.625741 (PMC7987938; doi:10.3389/fgene.2021.625741)
Supplement: Supplementary Material 4 — Differential expression values for TAD and TSC samples. [file Table_4.XLSX]

## Sheet: TAD_DEGs
EnsemblID	Chr	Start	End	Type	Length	Karyotype.band	HGNC.symbol	Coef.(Intercept)	Coef.GroupTAD	Diff	p.value	FDR	B
ENSG00000000003	X	100627109	100639991	protein_coding	12882	q22.1	TSPAN6	5.24614	1.05499	FALSE	1	1	-Inf
ENSG00000000419	20	50934867	50958555	protein_coding	23688	q13.13	DPM1	4.57098	0.418639	FALSE	1	1	-Inf
ENSG00000000457	1	169849631	169894267	protein_coding	44636	q24.2	SCYL3	3.30341	0.68944	FALSE	1	1	-Inf
ENSG00000000460	1	169662007	169854080	protein_coding	192073	q24.2	C1orf112	1.30103	2.19069	TRUE	6.47241e-46	4.73098e-44	Inf
ENSG00000000938	1	27612064	27635277	protein_coding	23213	p35.3	FGR	5.93174	-2.2441	TRUE	1.61889e-47	1.24679e-45	Inf
ENSG00000000971	1	196651878	196747504	protein_coding	95626	q31.3	CFH	6.63961	0.202384	FALSE	1	1	-Inf
ENSG00000001036	6	143494811	143511690	protein_coding	16879	q24.2	FUCA2	6.04011	0.282462	FALSE	1	1	-Inf
ENSG00000001084	6	53497341	53616970	protein_coding	119629	p12.1	GCLC	3.89568	1.90764	FALSE	0.00457964	0.0567892	2.80994
ENSG00000001167	6	41072945	41099976	protein_coding	27031	p21.1	NFYA	4.55194	0.936131	FALSE	1	1	-Inf
ENSG00000001460	1	24356999	24416934	protein_coding	59935	p36.11	STPG1	3.47886	-0.0887301	FALSE	1	1	-Inf
ENSG00000001461	1	24415794	24472976	protein_coding	57182	p36.11	NIPAL3	5.86119	-0.41533	FALSE	1	1	-Inf
ENSG00000001497	X	65512582	65534775	protein_coding	22193	q12	LAS1L	4.8259	0.457149	FALSE	1	1	-Inf
ENSG00000001561	6	46129993	46146699	protein_coding	16706	p21.1	ENPP4	6.60537	-0.701378	FALSE	1	1	-Inf
ENSG00000001617	3	50155045	50189075	protein_coding	34030	p21.31	SEMA3F	4.58834	-0.287271	FALSE	1	1	-Inf
ENSG00000001626	7	117465784	117715971	protein_coding	250187	q31.2	CFTR	5.50386	-1.82337	FALSE	0.0494738	0.535816	-0.143508
ENSG00000001629	7	92246234	92401384	protein_coding	155150	q21.2	ANKIB1	5.60651	1.31139	FALSE	0.999685	1	-Inf
ENSG00000001630	7	92112151	92142952	protein_coding	30801	q21.2	CYP51A1	3.34426	-0.866269	FALSE	1	1	-Inf
ENSG00000001631	7	92198969	92246166	protein_coding	47197	q21.2	KRIT1	4.54874	0.547924	FALSE	1	1	-Inf
ENSG00000002016	12	912077	990053	protein_coding	77976	p13.33	RAD52	2.24883	0.601241	FALSE	1	1	-Inf
ENSG00000002330	11	64269830	64284704	protein_coding	14874	q13.1	BAD	4.92299	-0.000229923	FALSE	1	1	-Inf
ENSG00000002549	4	17577192	17607972	protein_coding	30780	p15.32	LAP3	6.8491	-0.0132266	FALSE	1	1	-Inf
ENSG00000002586	X	2691133	2741309	protein_coding	50176	p22.33	CD99	7.31169	-0.0370724	FALSE	1	1	-Inf
ENSG00000002587	4	11393150	11429765	protein_coding	36615	p15.33	HS3ST1	2.51119	1.42244	FALSE	0.760442	1	-Inf
ENSG00000002726	7	150824627	150861504	protein_coding	36877	q36.1	AOC1	-0.346392	3.28452	TRUE	1.68895e-14	4.28116e-13	28.4794
ENSG00000002746	7	43112599	43566001	protein_coding	453402	p14.1	HECW1	-1.74729	2.70921	TRUE	4.50346e-18	1.34508e-16	36.7368
ENSG00000002822	7	1815793	2233243	protein_coding	417450	p22.3	MAD1L1	4.13888	0.753312	FALSE	1	1	-Inf
ENSG00000002834	17	38869859	38921770	protein_coding	51911	q12	LASP1	7.77638	0.50944	FALSE	1	1	-Inf
ENSG00000002919	17	48103357	48123074	protein_coding	19717	q21.32	SNX11	4.84886	0.0623695	FALSE	1	1	-Inf
ENSG00000002933	7	150800403	150805120	protein_coding	4717	q36.1	TMEM176A	5.35582	0.601482	FALSE	1	1	-Inf
ENSG00000003056	12	8940363	8949955	protein_coding	9592	p13.31	M6PR	6.61995	-0.188327	FALSE	1	1	-Inf
ENSG00000003096	X	117897813	118117340	protein_coding	219527	q24	KLHL13	1.62494	0.159304	FALSE	1	1	-Inf
ENSG00000003137	2	72129238	72148038	protein_coding	18800	p13.2	CYP26B1	2.32683	-0.964843	FALSE	0.999986	1	-Inf
ENSG00000003147	7	8113184	8262687	protein_coding	149503	p21.3	ICA1	4.22675	1.66043	FALSE	0.00482989	0.059729	2.75635
ENSG00000003249	16	90004865	90020128	protein_coding	15263	q24.3	DBNDD1	2.37782	1.85104	FALSE	0.000151716	0.00217677	6.12773
ENSG00000003393	2	201700554	201781189	protein_coding	80635	q33.1	ALS2	4.1244	0.360259	FALSE	1	1	-Inf
ENSG00000003400	2	201182881	201229406	protein_coding	46525	q33.1	CASP10	4.98809	-0.0711561	FALSE	1	1	-Inf
ENSG00000003402	2	201116104	201176687	protein_coding	60583	q33.1	CFLAR	8.18264	-0.578961	FALSE	1	1	-Inf
ENSG00000003436	2	187464230	187565760	protein_coding	101530	q32.1	TFPI	8.75304	-1.13208	FALSE	0.988062	1	-Inf
ENSG00000003509	2	37231631	37253403	protein_coding	21772	p22.2	NDUFAF7	2.93279	0.702722	FALSE	1	1	-Inf
ENSG00000003756	3	50088908	50119021	protein_coding	30113	p21.31	RBM5	5.98453	0.208408	FALSE	1	1	-Inf
ENSG00000003987	8	17298030	17413528	protein_coding	115498	p22	MTMR7	0.290261	0.679358	FALSE	1	1	-Inf
ENSG00000003989	8	17497088	17570573	protein_coding	73485	p22	SLC7A2	5.56266	-0.216412	FALSE	1	1	-Inf
ENSG00000004059	7	127588345	127591705	protein_coding	3360	q32.1	ARF5	7.05112	0.460329	FALSE	1	1	-Inf
ENSG00000004139	17	28364356	28404049	protein_coding	39693	q11.2	SARM1	2.08647	-0.215918	FALSE	1	1	-Inf
ENSG00000004142	17	28347177	28357522	protein_coding	10345	q11.2	POLDIP2	6.23007	0.607243	FALSE	1	1	-Inf
ENSG00000004399	3	129555175	129606818	protein_coding	51643	q22.1	PLXND1	7.70135	-0.411374	FALSE	1	1	-Inf
ENSG00000004455	1	33007940	33080996	protein_coding	73056	p35.1	AK2	6.308	0.844593	FALSE	1	1	-Inf
ENSG00000004468	4	15778275	15853230	protein_coding	74955	p15.32	CD38	4.22902	-0.370294	FALSE	1	1	-Inf
ENSG00000004478	12	2794953	2805423	protein_coding	10470	p13.33	FKBP4	5.67846	0.966959	FALSE	1	1	-Inf
ENSG00000004487	1	23019443	23083689	protein_coding	64246	p36.12	KDM1A	5.53688	1.05176	FALSE	1	1	-Inf
ENSG00000004534	3	49940007	50100045	protein_coding	160038	p21.31	RBM6	5.68055	0.730666	FALSE	1	1	-Inf
ENSG00000004660	17	3860315	3894891	protein_coding	34576	p13.2	CAMKK1	2.48016	-0.0852118	FALSE	1	1	-Inf
ENSG00000004700	12	21468911	21501669	protein_coding	32758	p12.1	RECQL	4.60737	0.104934	FALSE	1	1	-Inf
ENSG00000004766	7	93232340	93361121	protein_coding	128781	q21.2	VPS50	3.99987	0.504355	FALSE	1	1	-Inf
ENSG00000004776	19	35754569	35758079	protein_coding	3510	q13.12	HSPB6	6.13406	-1.76369	FALSE	0.006453	0.0784231	2.46397
ENSG00000004777	19	35774532	35788822	protein_coding	14290	q13.12	ARHGAP33	1.31576	0.882875	FALSE	1	1	-Inf
ENSG00000004779	16	23581002	23596356	protein_coding	15354	p12.2	NDUFAB1	4.97709	0.551824	FALSE	1	1	-Inf
ENSG00000004799	7	95583499	95596491	protein_coding	12992	q21.3	PDK4	8.33881	-2.68712	TRUE	1.98242e-22	7.09052e-21	Inf
ENSG00000004838	3	50341110	50346852	protein_coding	5742	p21.31	ZMYND10	4.59661	-1.44015	FALSE	0.74348	1	-Inf
ENSG00000004864	7	96120220	96322147	protein_coding	201927	q21.3	SLC25A13	3.92865	1.54811	FALSE	0.191501	1	-Inf
ENSG00000004866	7	116953238	117230103	protein_coding	276865	q31.2	ST7	5.81164	-0.20118	FALSE	1	1	-Inf
ENSG00000004897	17	47117703	47189422	protein_coding	71719	q21.32	CDC27	5.49602	0.485883	FALSE	1	1	-Inf
ENSG00000004948	7	93424487	93574730	protein_coding	150243	q21.3	CALCR	-1.22421	0.910521	FALSE	0.999641	1	-Inf
ENSG00000004961	X	11111301	11123078	protein_coding	11777	p22.2	HCCS	4.65527	0.247672	FALSE	1	1	-Inf
ENSG00000004975	17	7225341	7234545	protein_coding	9204	p13.1	DVL2	4.70014	0.286248	FALSE	1	1	-Inf
ENSG00000005001	16	2852727	2858170	protein_coding	5443	p13.3	PRSS22	3.72271	0.9615	FALSE	1	1	-Inf
ENSG00000005007	19	18831938	18868236	protein_coding	36298	p13.11	UPF1	6.16854	0.367229	FALSE	1	1	-Inf
ENSG00000005020	7	26667062	26995239	protein_coding	328177	p15.2	SKAP2	6.59646	0.143364	FALSE	1	1	-Inf
ENSG00000005022	X	119468400	119471319	protein_coding	2919	q24	SLC25A5	7.91119	0.480442	FALSE	1	1	-Inf
ENSG00000005059	4	109560205	109688726	protein_coding	128521	q25	MCUB	3.20275	0.528028	FALSE	1	1	-Inf
ENSG00000005073	7	27181510	27185223	protein_coding	3713	p15.2	HOXA11	-3.04846	1.34557	FALSE	0.747106	1	-Inf
ENSG00000005075	7	102473118	102478907	protein_coding	5789	q22.1	POLR2J	4.70193	0.644851	FALSE	1	1	-Inf
ENSG00000005100	17	5440912	5469060	protein_coding	28148	p13.2	DHX33	3.96746	0.569947	FALSE	1	1	-Inf
ENSG00000005108	7	11370357	11832198	protein_coding	461841	p21.3	THSD7A	3.27938	-0.169267	FALSE	1	1	-Inf
ENSG00000005156	17	34980494	35009743	protein_coding	29249	q12	LIG3	4.16089	0.880356	FALSE	1	1	-Inf
ENSG00000005175	12	47661249	47706061	protein_coding	44812	q13.11	RPAP3	4.04472	0.906667	FALSE	1	1	-Inf
ENSG00000005187	16	20610243	20797581	protein_coding	187338	p12.3	ACSM3	3.70504	0.270861	FALSE	1	1	-Inf
ENSG00000005189	16	20806429	20849668	protein_coding	43239	p12.3	REXO5	0.601561	1.07036	FALSE	1	1	-Inf
ENSG00000005194	16	57428169	57447528	protein_coding	19359	q21	CIAPIN1	5.1738	0.441245	FALSE	1	1	-Inf
ENSG00000005206	19	2328615	2354806	protein_coding	26191	p13.3	SPPL2B	3.93608	0.662999	FALSE	1	1	-Inf
ENSG00000005238	9	35104112	35116341	protein_coding	12229	p13.3	FAM214B	4.75705	-0.0554425	FALSE	1	1	-Inf
ENSG00000005243	17	48026167	48038030	protein_coding	11863	q21.32	COPZ2	3.73899	-0.353931	FALSE	1	1	-Inf
ENSG00000005249	7	107044649	107161811	protein_coding	117162	q22.3	PRKAR2B	3.40259	-0.290735	FALSE	1	1	-Inf
ENSG00000005302	X	11758159	11775753	protein_coding	17594	p22.2	MSL3	4.88275	0.125342	FALSE	1	1	-Inf
ENSG00000005339	16	3725054	3880726	protein_coding	155672	p13.3	CREBBP	6.7538	0.578966	FALSE	1	1	-Inf
ENSG00000005379	17	58301228	58328760	protein_coding	27532	q22	TSPOAP1	3.42611	-0.217565	FALSE	1	1	-Inf
ENSG00000005381	17	58269856	58280935	protein_coding	11079	q22	MPO	0.0105513	-0.821663	FALSE	1	1	-Inf
ENSG00000005421	7	95297676	95324707	protein_coding	27031	q21.3	PON1	-0.840679	0.776271	FALSE	0.999969	1	-Inf
ENSG00000005436	2	75652000	75710989	protein_coding	58989	p12	GCFC2	3.75314	0.486276	FALSE	1	1	-Inf
ENSG00000005448	2	74421678	74425755	protein_coding	4077	p13.1	WDR54	4.4026	0.0849136	FALSE	1	1	-Inf
ENSG00000005469	7	87345681	87399795	protein_coding	54114	q21.12	CROT	3.53107	0.223569	FALSE	1	1	-Inf
ENSG00000005471	7	87401697	87480435	protein_coding	78738	q21.12	ABCB4	-1.37667	1.75831	FALSE	0.0119481	0.140862	1.80815
ENSG00000005483	7	105014179	105114361	protein_coding	100182	q22.3	KMT2E	6.85139	0.0028024	FALSE	1	1	-Inf
ENSG00000005486	7	75842602	75888926	protein_coding	46324	q11.23	RHBDD2	6.85382	-0.300043	FALSE	1	1	-Inf
ENSG00000005513	16	981808	986979	protein_coding	5171	p13.3	SOX8	0.296562	-0.0104648	FALSE	1	1	-Inf
ENSG00000005700	6	82169983	82247754	protein_coding	77771	q14.1	IBTK	6.05463	0.492476	FALSE	1	1	-Inf
ENSG00000005801	11	3339261	3379222	protein_coding	39961	p15.4	ZNF195	3.37085	0.807892	FALSE	1	1	-Inf
ENSG00000005810	13	77044655	77327050	protein_coding	282395	q22.3	MYCBP2	6.38341	0.201478	FALSE	1	1	-Inf
ENSG00000005812	13	76992598	77027195	protein_coding	34597	q22.3	FBXL3	5.96048	-0.621011	FALSE	1	1	-Inf
ENSG00000005844	16	30472658	30523185	protein_coding	50527	p11.2	ITGAL	6.11604	-1.34643	FALSE	0.999868	1	-Inf
ENSG00000005882	17	50094737	50112152	protein_coding	17415	q21.33	PDK2	4.2468	-0.199314	FALSE	1	1	-Inf
ENSG00000005884	17	50055968	50090481	protein_coding	34513	q21.33	ITGA3	8.24911	0.268208	FALSE	1	1	-Inf
ENSG00000005889	X	24149173	24216255	protein_coding	67082	p22.11	ZFX	4.93938	-0.0169885	FALSE	1	1	-Inf
ENSG00000005893	X	120427827	120469365	protein_coding	41538	q24	LAMP2	7.70514	0.190818	FALSE	1	1	-Inf
ENSG00000005961	17	44372180	44389505	protein_coding	17325	q21.31	ITGA2B	0.794845	-0.683433	FALSE	1	1	-Inf
ENSG00000005981	7	95478444	95540232	protein_coding	61788	q21.3	ASB4	-0.406784	-0.233428	FALSE	1	1	-Inf
ENSG00000006007	16	19501689	19522145	protein_coding	20456	p12.3	GDE1	6.94023	0.259538	FALSE	1	1	-Inf
ENSG00000006015	19	18588685	18592336	protein_coding	3651	p13.11	REX1BD	5.4541	0.178412	FALSE	1	1	-Inf
ENSG00000006016	19	18572220	18607741	protein_coding	35521	p13.11	CRLF1	1.30459	2.24913	FALSE	0.000641522	0.00867198	4.73895
ENSG00000006025	17	47807372	47821834	protein_coding	14462	q21.32	OSBPL7	3.32843	0.587515	FALSE	1	1	-Inf
ENSG00000006042	17	32927910	32945106	protein_coding	17196	q11.2	TMEM98	6.12538	-0.188777	FALSE	1	1	-Inf
ENSG00000006047	17	7288252	7294615	protein_coding	6363	p13.1	YBX2	-1.28524	2.95824	TRUE	3.52639e-13	8.49928e-12	25.491
ENSG00000006062	17	45263121	45317040	protein_coding	53919	q21.31	MAP3K14	4.39161	-0.417181	FALSE	1	1	-Inf
ENSG00000006071	11	17392498	17476879	protein_coding	84381	p15.1	ABCC8	-0.738275	-0.981446	FALSE	0.999927	1	-Inf
ENSG00000006118	11	60924463	60937159	protein_coding	12696	q12.2	TMEM132A	3.53572	1.70367	FALSE	0.0120344	0.141796	1.80045
ENSG00000006125	17	35578046	35726409	protein_coding	148363	q12	AP2B1	8.43363	0.319541	FALSE	1	1	-Inf
ENSG00000006194	16	3263800	3301401	protein_coding	37601	p13.3	ZNF263	4.41092	0.372901	FALSE	1	1	-Inf
ENSG00000006210	16	57372458	57385048	protein_coding	12590	q21	CX3CL1	7.11269	-1.25545	FALSE	0.993509	1	-Inf
ENSG00000006282	17	50543058	50555852	protein_coding	12794	q21.33	SPATA20	5.04363	0.947333	FALSE	1	1	-Inf
ENSG00000006283	17	50561068	50627474	protein_coding	66406	q21.33	CACNA1G	-1.78811	0.533367	FALSE	1	1	-Inf
ENSG00000006327	16	3018445	3022383	protein_coding	3938	p13.3	TNFRSF12A	6.43096	0.45061	FALSE	1	1	-Inf
ENSG00000006377	7	97005548	97011039	protein_coding	5491	q21.3	DLX6	-3.03139	2.11825	FALSE	0.00717366	0.0869185	2.35185
ENSG00000006432	14	70722526	70809534	protein_coding	87008	q24.2	MAP3K9	3.50895	0.878836	FALSE	1	1	-Inf
ENSG00000006451	7	39623483	39708124	protein_coding	84641	p14.1	RALA	6.41252	-0.203417	FALSE	1	1	-Inf
ENSG00000006453	7	98291651	98401068	protein_coding	109417	q22.1	BAIAP2L1	4.71381	1.54396	FALSE	0.218468	1	-Inf
ENSG00000006459	7	140084746	140177035	protein_coding	92289	q34	KDM7A	4.65028	0.322109	FALSE	1	1	-Inf
ENSG00000006468	7	13891228	13991425	protein_coding	100197	p21.2	ETV1	6.64592	-1.73379	FALSE	0.0156235	0.180904	1.51024
ENSG00000006530	7	141551189	141655244	protein_coding	104055	q34	AGK	3.74893	0.930928	FALSE	1	1	-Inf
ENSG00000006534	11	68008578	68029282	protein_coding	20704	q13.2	ALDH3B1	7.42501	-1.29653	FALSE	0.98966	1	-Inf
ENSG00000006555	1	54779712	54801267	protein_coding	21555	p32.3	TTC22	2.82167	0.81422	FALSE	1	1	-Inf
ENSG00000006576	7	77798792	77957503	protein_coding	158711	q11.23	PHTF2	4.26708	1.11047	FALSE	1	1	-Inf
ENSG00000006606	7	75769533	75789896	protein_coding	20363	q11.23	CCL26	-1.8527	0.858338	FALSE	0.99998	1	-Inf
ENSG00000006607	2	241356243	241494841	protein_coding	138598	q37.3	FARP2	4.33044	0.565447	FALSE	1	1	-Inf
ENSG00000006625	7	30496621	30504844	protein_coding	8223	p14.3	GGCT	4.47641	1.47594	FALSE	0.666766	1	-Inf
ENSG00000006634	7	87876216	87909541	protein_coding	33325	q21.12	DBF4	1.83896	1.64208	FALSE	0.000529125	0.00722551	4.92289
ENSG00000006638	19	3594506	3606840	protein_coding	12334	p13.3	TBXA2R	2.66184	-0.799223	FALSE	1	1	-Inf
ENSG00000006652	7	112422968	112481017	protein_coding	58049	q31.1	IFRD1	4.65655	0.50317	FALSE	1	1	-Inf
ENSG00000006695	17	14069496	14208677	protein_coding	139181	p12	COX10	2.58069	0.704133	FALSE	1	1	-Inf
ENSG00000006704	7	74453790	74602604	protein_coding	148814	q11.23	GTF2IRD1	3.59104	1.41685	FALSE	0.918422	1	-Inf
ENSG00000006712	19	39385852	39391195	protein_coding	5343	q13.2	PAF1	6.03047	0.156575	FALSE	1	1	-Inf
ENSG00000006715	7	38722963	38932394	protein_coding	209431	p14.1	VPS41	5.95179	0.74498	FALSE	1	1	-Inf
ENSG00000006740	17	12789539	12991643	protein_coding	202104	p12	ARHGAP44	5.91612	-1.43782	FALSE	0.745952	1	-Inf
ENSG00000006744	17	12992391	13018187	protein_coding	25796	p12	ELAC2	5.41939	0.327707	FALSE	1	1	-Inf
ENSG00000006747	7	12570577	12660179	protein_coding	89602	p21.3	SCIN	3.12688	1.1186	FALSE	0.974554	1	-Inf
ENSG00000006756	X	2903970	2929351	protein_coding	25381	p22.33	ARSD	6.21248	0.336181	FALSE	1	1	-Inf
ENSG00000006757	X	7898247	7927739	protein_coding	29492	p22.31	PNPLA4	3.98347	0.00192901	FALSE	1	1	-Inf
ENSG00000006831	12	1688574	1788678	protein_coding	100104	p13.33	ADIPOR2	6.75169	-0.521372	FALSE	1	1	-Inf
ENSG00000006837	5	134286350	134371047	protein_coding	84697	q31.1	CDKL3	-1.03389	0.505644	FALSE	1	1	-Inf
ENSG00000007038	16	2817180	2826304	protein_coding	9124	p13.3	PRSS21	2.22458	-1.29614	FALSE	0.760257	1	-Inf
ENSG00000007047	19	45079288	45305283	protein_coding	225995	q13.32	MARK4	4.28694	0.760137	FALSE	1	1	-Inf
ENSG00000007080	19	17933016	17943991	protein_coding	10975	p13.11	CCDC124	5.22744	0.161641	FALSE	1	1	-Inf
ENSG00000007129	19	41549518	41586844	protein_coding	37326	q13.2	CEACAM21	2.3693	-1.51767	FALSE	0.434828	1	-Inf
ENSG00000007168	17	2593210	2685615	protein_coding	92405	p13.3	PAFAH1B1	7.31406	-0.42112	FALSE	1	1	-Inf
ENSG00000007171	17	27756766	27800499	protein_coding	43733	q11.2	NOS2	0.691161	-1.26917	FALSE	0.945944	1	-Inf
ENSG00000007202	17	28614440	28645454	protein_coding	31014	q11.2	KIAA0100	6.97796	0.218835	FALSE	1	1	-Inf
ENSG00000007237	17	9910609	10198551	protein_coding	287942	p13.1	GAS7	5.8437	-0.698136	FALSE	1	1	-Inf
ENSG00000007255	19	45162928	45178237	protein_coding	15309	q13.32	TRAPPC6A	3.72302	0.205438	FALSE	1	1	-Inf
ENSG00000007264	19	3777970	3802129	protein_coding	24159	p13.3	MATK	2.62285	-1.24467	FALSE	0.998004	1	-Inf
ENSG00000007312	17	63928740	63932354	protein_coding	3614	q23.3	CD79B	4.4002	0.207525	FALSE	1	1	-Inf
ENSG00000007341	1	112523518	112620825	protein_coding	97307	p13.2	ST7L	2.21817	0.451268	FALSE	1	1	-Inf
ENSG00000007372	11	31784779	31818062	protein_coding	33283	p13	PAX6	1.43524	-1.47533	FALSE	0.626329	1	-Inf
ENSG00000007376	16	784974	788397	protein_coding	3423	p13.3	RPUSD1	5.23355	0.59627	FALSE	1	1	-Inf
ENSG00000007384	16	58059	76355	protein_coding	18296	p13.3	RHBDF1	4.23707	0.617629	FALSE	1	1	-Inf
ENSG00000007392	16	188969	229463	protein_coding	40494	p13.3	LUC7L	4.26197	0.76286	FALSE	1	1	-Inf
ENSG00000007402	3	50362799	50504244	protein_coding	141445	p21.31	CACNA2D2	8.20875	-4.39158	TRUE	7.59128e-64	8.87164e-62	Inf
ENSG00000007520	16	1349240	1351911	protein_coding	2671	p13.3	TSR3	5.98141	0.297741	FALSE	1	1	-Inf
ENSG00000007541	16	566995	584136	protein_coding	17141	p13.3	PIGQ	5.36613	-0.13702	FALSE	1	1	-Inf
ENSG00000007545	16	1612325	1677908	protein_coding	65583	p13.3	CRAMP1	3.31599	0.225403	FALSE	1	1	-Inf
ENSG00000007866	6	35473597	35497076	protein_coding	23479	p21.31	TEAD3	4.51552	0.547522	FALSE	1	1	-Inf
ENSG00000007923	1	6634168	6701924	protein_coding	67756	p36.31	DNAJC11	4.18653	0.613554	FALSE	1	1	-Inf
ENSG00000007933	1	171090877	171117819	protein_coding	26942	q24.3	FMO3	4.53849	-1.28598	FALSE	0.980131	1	-Inf
ENSG00000007944	6	16129125	16148248	protein_coding	19123	p22.3	MYLIP	5.88092	-0.551544	FALSE	1	1	-Inf
ENSG00000007952	X	100843324	100874345	protein_coding	31021	q22.1	NOX1	-0.308518	1.1168	FALSE	0.999975	1	-Inf
ENSG00000007968	1	23506430	23531220	protein_coding	24790	p36.12	E2F2	-0.0393724	2.12437	FALSE	6.80143e-21	2.30161e-19	Inf
ENSG00000008018	6	170535117	170553341	protein_coding	18224	q27	PSMB1	6.93107	0.251436	FALSE	1	1	-Inf
ENSG00000008056	X	47571898	47619943	protein_coding	48045	p11.23	SYN1	-0.27832	0.286511	FALSE	1	1	-Inf
ENSG00000008083	6	15246296	15522040	protein_coding	275744	p22.3	JARID2	4.29851	0.722524	FALSE	1	1	-Inf
ENSG00000008086	X	18425583	18653629	protein_coding	228046	p22.13	CDKL5	5.14025	-0.590315	FALSE	1	1	-Inf
ENSG00000008118	1	209583717	209613938	protein_coding	30221	q32.2	CAMK1G	0.282329	-0.00727309	FALSE	1	1	-Inf
ENSG00000008128	1	1702730	1724324	protein_coding	21594	p36.33	CDK11A	1.78151	0.376034	FALSE	1	1	-Inf
ENSG00000008130	1	1751232	1780457	protein_coding	29225	p36.33	NADK	5.47522	0.576382	FALSE	1	1	-Inf
ENSG00000008256	7	6161776	6272644	protein_coding	110868	p22.1	CYTH3	5.25275	0.140716	FALSE	1	1	-Inf
ENSG00000008277	7	87934143	88202889	protein_coding	268746	q21.12	ADAM22	2.2989	0.548055	FALSE	1	1	-Inf
ENSG00000008282	7	106090503	106112576	protein_coding	22073	q22.3	SYPL1	6.97125	0.030915	FALSE	1	1	-Inf
ENSG00000008283	17	63432304	63446378	protein_coding	14074	q23.3	CYB561	6.36517	0.718221	FALSE	1	1	-Inf
ENSG00000008294	17	50962174	51120865	protein_coding	158691	q21.33	SPAG9	7.47694	0.0558314	FALSE	1	1	-Inf
ENSG00000008300	3	48636469	48662915	protein_coding	26446	p21.31	CELSR3	-0.0294679	2.68004	TRUE	7.68071e-17	2.18065e-15	33.7411
ENSG00000008311	7	122075647	122144280	protein_coding	68633	q31.32	AASS	3.47531	-0.162075	FALSE	1	1	-Inf
ENSG00000008323	12	6310436	6328506	protein_coding	18070	p13.31	PLEKHG6	1.82833	1.34979	FALSE	0.964231	1	-Inf
ENSG00000008324	3	42581840	42595114	protein_coding	13274	p22.1	SS18L2	4.00877	0.362335	FALSE	1	1	-Inf
ENSG00000008382	19	4343527	4360086	protein_coding	16559	p13.3	MPND	4.0529	-0.136553	FALSE	1	1	-Inf
ENSG00000008394	12	16347142	16609259	protein_coding	262117	p12.3	MGST1	7.9906	1.50767	FALSE	0.474963	1	-Inf
ENSG00000008405	12	106991364	107093829	protein_coding	102465	q23.3	CRY1	4.64862	-0.250385	FALSE	1	1	-Inf
ENSG00000008441	19	12995608	13098796	protein_coding	103188	p13.13	NFIX	7.40578	-1.98207	FALSE	2.75007e-09	5.40363e-08	16.7336
ENSG00000008513	8	133454848	133571940	protein_coding	117092	q24.22	ST3GAL1	6.26042	-0.12152	FALSE	1	1	-Inf
ENSG00000008516	16	3046681	3060726	protein_coding	14045	p13.3	MMP25	1.7369	-0.754046	FALSE	1	1	-Inf
ENSG00000008517	16	3065297	3082192	protein_coding	16895	p13.3	IL32	6.09876	-0.218666	FALSE	1	1	-Inf
ENSG00000008710	16	2088710	2135898	protein_coding	47188	p13.3	PKD1	5.1294	-0.323007	FALSE	1	1	-Inf
ENSG00000008735	22	50600685	50613981	protein_coding	13296	q13.33	MAPK8IP2	1.97042	0.396373	FALSE	1	1	-Inf
ENSG00000008838	17	40019097	40061215	protein_coding	42118	q21.1	MED24	5.83279	0.249953	FALSE	1	1	-Inf
ENSG00000008853	8	22987417	23020199	protein_coding	32782	p21.3	RHOBTB2	7.03177	-1.12119	FALSE	0.999996	1	-Inf
ENSG00000008869	2	36968383	37084342	protein_coding	115959	p22.2	HEATR5B	4.87042	-0.046977	FALSE	1	1	-Inf
ENSG00000008952	3	169966635	169998373	protein_coding	31738	q26.2	SEC62	8.24402	-0.115297	FALSE	1	1	-Inf
ENSG00000008988	8	56067295	56074581	protein_coding	7286	q12.1	RPS20	8.68023	0.285925	FALSE	1	1	-Inf
ENSG00000009307	1	114716913	114758676	protein_coding	41763	p13.2	CSDE1	10.0055	-0.374237	FALSE	1	1	-Inf
ENSG00000009335	7	157138913	157269372	protein_coding	130459	q36.3	UBE3C	5.98582	0.57684	FALSE	1	1	-Inf
ENSG00000009413	6	111299028	111483715	protein_coding	184687	q21	REV3L	5.44785	-0.299103	FALSE	1	1	-Inf
ENSG00000009694	X	124375903	124963817	protein_coding	587914	q25	TENM1	1.04567	0.744007	FALSE	0.999866	1	-Inf
ENSG00000009724	1	11026523	11047233	protein_coding	20710	p36.22	MASP2	1.2428	-0.748133	FALSE	1	1	-Inf
ENSG00000009765	6	150368892	150405969	protein_coding	37077	q25.1	IYD	1.6532	-0.0770863	FALSE	1	1	-Inf
ENSG00000009780	1	27725979	27763122	protein_coding	37143	p35.3	FAM76A	3.90995	-0.354091	FALSE	1	1	-Inf
ENSG00000009790	1	209756032	209782320	protein_coding	26288	q32.2	TRAF3IP3	2.80556	0.407658	FALSE	1	1	-Inf
ENSG00000009830	14	77274956	77320884	protein_coding	45928	q24.3	POMT2	3.55912	0.734174	FALSE	1	1	-Inf
ENSG00000009844	6	142147162	142224689	protein_coding	77527	q24.1	VTA1	5.13566	0.410313	FALSE	1	1	-Inf
ENSG00000009950	7	73593194	73624543	protein_coding	31349	q11.23	MLXIPL	1.30257	-0.981871	FALSE	0.999835	1	-Inf
ENSG00000009954	7	73440398	73522278	protein_coding	81880	q11.23	BAZ1B	6.11112	0.69006	FALSE	1	1	-Inf
ENSG00000010017	6	13621498	13711564	protein_coding	90066	p23	RANBP9	5.44647	0.928265	FALSE	1	1	-Inf
ENSG00000010030	6	36354091	36387800	protein_coding	33709	p21.31	ETV7	2.18078	0.728075	FALSE	1	1	-Inf
ENSG00000010072	1	231337104	231355023	protein_coding	17919	q42.2	SPRTN	3.52783	0.493477	FALSE	1	1	-Inf
ENSG00000010165	1	171781664	171814023	protein_coding	32359	q24.3	METTL13	4.8917	0.618967	FALSE	1	1	-Inf
ENSG00000010219	12	4562204	4615302	protein_coding	53098	p13.32	DYRK4	3.589	-0.0879734	FALSE	1	1	-Inf
ENSG00000010244	17	32350117	32381886	protein_coding	31769	q11.2	ZNF207	6.71855	0.766798	FALSE	1	1	-Inf
ENSG00000010256	3	48599002	48610976	protein_coding	11974	p21.31	UQCRC1	6.61285	0.346746	FALSE	1	1	-Inf
ENSG00000010270	7	38178222	38230671	protein_coding	52449	p14.1	STARD3NL	5.5388	-0.118428	FALSE	1	1	-Inf
ENSG00000010278	12	6199715	6238271	protein_coding	38556	p13.31	CD9	8.57229	-0.589265	FALSE	1	1	-Inf
ENSG00000010292	12	6493356	6531955	protein_coding	38599	p13.31	NCAPD2	5.04244	0.98037	FALSE	1	1	-Inf
ENSG00000010295	12	6538375	6556083	protein_coding	17708	p13.31	IFFO1	3.65309	-0.563261	FALSE	1	1	-Inf
ENSG00000010310	19	45668244	45683724	protein_coding	15480	q13.32	GIPR	1.21789	0.614979	FALSE	1	1	-Inf
ENSG00000010318	3	52410657	52423641	protein_coding	12984	p21.1	PHF7	3.04364	0.0118123	FALSE	1	1	-Inf
ENSG00000010319	3	52433053	52445085	protein_coding	12032	p21.1	SEMA3G	5.5752	-3.00019	TRUE	2.23638e-65	2.79214e-63	Inf
ENSG00000010322	3	52455118	52493071	protein_coding	37953	p21.1	NISCH	6.09882	-0.292211	FALSE	1	1	-Inf
ENSG00000010327	3	52495338	52524495	protein_coding	29157	p21.1	STAB1	5.29842	0.0276289	FALSE	1	1	-Inf
ENSG00000010361	19	49806869	49817376	protein_coding	10507	q13.33	FUZ	4.21254	-0.302708	FALSE	1	1	-Inf
ENSG00000010379	12	220621	262873	protein_coding	42252	p13.33	SLC6A13	0.383901	-2.83275	TRUE	2.56498e-32	1.30528e-30	Inf
ENSG00000010404	X	149476990	149521096	protein_coding	44106	q28	IDS	7.18152	-0.0767111	FALSE	1	1	-Inf
ENSG00000010539	16	3222325	3236221	protein_coding	13896	p13.3	ZNF200	3.40273	0.366912	FALSE	1	1	-Inf
ENSG00000010610	12	6786858	6820808	protein_coding	33950	p13.31	CD4	7.22437	-0.966205	FALSE	1	1	-Inf
ENSG00000010626	12	6873569	6914243	protein_coding	40674	p13.31	LRRC23	3.93136	-0.617074	FALSE	1	1	-Inf
ENSG00000010671	X	101349447	101390796	protein_coding	41349	q22.1	BTK	4.74009	-1.63402	FALSE	0.00109637	0.0145562	4.21507
ENSG00000010704	6	26087281	26098343	protein_coding	11062	p22.2	HFE	4.53511	0.261074	FALSE	1	1	-Inf
ENSG00000010803	1	41027200	41242154	protein_coding	214954	p34.2	SCMH1	5.025	0.515127	FALSE	1	1	-Inf
ENSG00000010810	6	111660332	111873452	protein_coding	213120	q21	FYN	5.83017	-0.223098	FALSE	1	1	-Inf
ENSG00000010818	6	142751467	142956698	protein_coding	205231	q24.2	HIVEP2	5.41509	0.245002	FALSE	1	1	-Inf
ENSG00000011007	1	23743155	23762059	protein_coding	18904	p36.11	ELOA	6.38749	-0.187713	FALSE	1	1	-Inf
ENSG00000011009	1	23790970	23795539	protein_coding	4569	p36.11	LYPLA2	5.60351	0.716912	FALSE	1	1	-Inf
ENSG00000011021	1	11806096	11843144	protein_coding	37048	p36.22	CLCN6	4.36207	-0.27439	FALSE	1	1	-Inf
ENSG00000011028	17	62627401	62693597	protein_coding	66196	q23.2	MRC2	7.34434	-0.774321	FALSE	1	1	-Inf
ENSG00000011052	17	51153590	51171744	protein_coding	18154	q21.33	NME1-NME2	-0.976664	0.931666	FALSE	1	1	-Inf
ENSG00000011105	12	3077355	3286564	protein_coding	209209	p13.33	TSPAN9	6.08378	-0.557287	FALSE	1	1	-Inf
ENSG00000011114	14	93237550	93333092	protein_coding	95542	q32.12	BTBD7	4.82945	0.249102	FALSE	1	1	-Inf
ENSG00000011132	19	3750819	3761699	protein_coding	10880	p13.3	APBA3	3.57834	0.378024	FALSE	1	1	-Inf
ENSG00000011143	17	58205437	58219605	protein_coding	14168	q22	MKS1	3.74482	0.565867	FALSE	1	1	-Inf
ENSG00000011198	3	43690108	43734371	protein_coding	44263	p21.33	ABHD5	4.58011	-0.768981	FALSE	1	1	-Inf
ENSG00000011201	X	8528874	8732186	protein_coding	203312	p22.31	ANOS1	8.28839	-3.35157	TRUE	3.3479e-50	2.65992e-48	Inf
ENSG00000011243	19	15380048	15419141	protein_coding	39093	p13.12	AKAP8L	4.42037	0.437654	FALSE	1	1	-Inf
ENSG00000011258	17	51177425	51260163	protein_coding	82738	q21.33	MBTD1	3.3987	0.763497	FALSE	1	1	-Inf
ENSG00000011260	17	51260528	51297936	protein_coding	37408	q21.33	UTP18	4.45351	0.586908	FALSE	1	1	-Inf
ENSG00000011275	7	5620047	5781739	protein_coding	161692	p22.1	RNF216	5.42093	0.838904	FALSE	1	1	-Inf
ENSG00000011295	17	15999380	16045015	protein_coding	45635	p12	TTC19	5.49473	-0.162664	FALSE	1	1	-Inf
ENSG00000011304	19	797075	812327	protein_coding	15252	p13.3	PTBP1	7.2301	0.652107	FALSE	1	1	-Inf
ENSG00000011332	19	38211006	38229714	protein_coding	18708	q13.2	DPF1	-1.45528	0.562324	FALSE	1	1	-Inf
ENSG00000011347	11	61515313	61581148	protein_coding	65835	q12.2	SYT7	1.49825	3.3196	TRUE	2.54451e-31	1.25669e-29	Inf
ENSG00000011376	3	45388506	45549421	protein_coding	160915	p21.31	LARS2	3.95074	0.725552	FALSE	1	1	-Inf
ENSG00000011405	11	17077730	17207983	protein_coding	130253	p15.1	PIK3C2A	5.97088	-0.191463	FALSE	1	1	-Inf
ENSG00000011422	19	43646095	43670547	protein_coding	24452	q13.31	PLAUR	5.78925	0.202185	FALSE	1	1	-Inf
ENSG00000011426	7	36389806	36453791	protein_coding	63985	p14.2	ANLN	1.05367	3.83315	TRUE	9.40811e-133	8.59602e-130	Inf
ENSG00000011451	19	15419980	15449951	protein_coding	29971	p13.12	WIZ	4.69536	0.0783386	FALSE	1	1	-Inf
ENSG00000011454	9	122940833	123104866	protein_coding	164033	q33.2	RABGAP1	5.93386	0.263116	FALSE	1	1	-Inf
ENSG00000011465	12	91140484	91183123	protein_coding	42639	q21.33	DCN	11.0999	-2.28077	TRUE	2.38174e-26	9.73077e-25	Inf
ENSG00000011478	19	45692483	45703989	protein_coding	11506	q13.32	QPCTL	3.42693	0.575235	FALSE	1	1	-Inf
ENSG00000011485	19	46346994	46392981	protein_coding	45987	q13.32	PPP5C	5.20263	0.324582	FALSE	1	1	-Inf
ENSG00000011523	2	65056366	65087004	protein_coding	30638	p14	CEP68	4.82071	-0.130101	FALSE	1	1	-Inf
ENSG00000011566	2	39249266	39437312	protein_coding	188046	p22.1	MAP4K3	5.20374	0.902035	FALSE	1	1	-Inf
ENSG00000011590	19	35704527	35717038	protein_coding	12511	q13.12	ZBTB32	-0.0348591	0.684494	FALSE	1	1	-Inf
ENSG00000011600	19	35904401	35908295	protein_coding	3894	q13.12	TYROBP	7.71685	-0.836416	FALSE	1	1	-Inf
ENSG00000011638	16	21158377	21180616	protein_coding	22239	p12.3	TMEM159	4.87141	0.89679	FALSE	1	1	-Inf
ENSG00000012048	17	43044295	43170245	protein_coding	125950	q21.31	BRCA1	1.98081	1.55343	FALSE	0.128987	1	-Inf
ENSG00000012061	19	45407333	45478828	protein_coding	71495	q13.32	ERCC1	4.73588	0.334903	FALSE	1	1	-Inf
ENSG00000012171	3	50267558	50277546	protein_coding	9988	p21.31	SEMA3B	6.45489	-2.24518	FALSE	7.1403e-10	1.46009e-08	18.0422
ENSG00000012174	X	21839636	21885424	protein_coding	45788	p22.12	MBTPS2	3.79569	0.652297	FALSE	1	1	-Inf
ENSG00000012211	X	49175264	49186528	protein_coding	11264	p11.23	PRICKLE3	3.1521	0.634378	FALSE	1	1	-Inf
ENSG00000012232	8	28600469	28755599	protein_coding	155130	p21.1	EXTL3	5.29533	0.575615	FALSE	1	1	-Inf
ENSG00000012660	6	53267398	53349179	protein_coding	81781	p12.1	ELOVL5	6.68021	0.300856	FALSE	1	1	-Inf
ENSG00000012779	10	45374176	45446119	protein_coding	71943	q11.21	ALOX5	7.17951	-1.94267	FALSE	1.17672e-10	2.4977e-09	19.8079
ENSG00000012817	Y	19703865	19744939	protein_coding	41074	q11.223	KDM5D	-0.776226	0.454824	FALSE	1	1	-Inf
ENSG00000012822	12	53708517	53727745	protein_coding	19228	q13.13	CALCOCO1	7.23264	-1.12179	FALSE	1	1	-Inf
ENSG00000012963	14	93207056	93229215	protein_coding	22159	q32.12	UBR7	5.01736	0.163728	FALSE	1	1	-Inf
ENSG00000012983	14	50418501	50561126	protein_coding	142625	q22.1	MAP4K5	5.16329	0.44165	FALSE	1	1	-Inf
ENSG00000013016	2	31234337	31269447	protein_coding	35110	p23.1	EHD3	3.51057	-0.151374	FALSE	1	1	-Inf
ENSG00000013275	19	39971005	39981441	protein_coding	10436	q13.2	PSMC4	5.83836	0.702219	FALSE	1	1	-Inf
ENSG00000013288	4	6575175	6623362	protein_coding	48187	p16.1	MAN2B2	5.92145	-0.117661	FALSE	1	1	-Inf
ENSG00000013297	3	170418865	170454733	protein_coding	35868	q26.2	CLDN11	2.98754	-1.95769	FALSE	0.000444976	0.00610961	5.09176
ENSG00000013306	17	44319625	44324870	protein_coding	5245	q21.31	SLC25A39	6.10549	1.002	FALSE	1	1	-Inf
ENSG00000013364	16	29820394	29848039	protein_coding	27645	p11.2	MVP	8.02103	0.242171	FALSE	1	1	-Inf
ENSG00000013374	7	151341699	151378449	protein_coding	36750	q36.1	NUB1	6.00871	0.268505	FALSE	1	1	-Inf
ENSG00000013375	6	83161150	83193936	protein_coding	32786	q14.1	PGM3	4.64049	0.706278	FALSE	1	1	-Inf
ENSG00000013392	6	83193379	83198932	protein_coding	5553	q14.1	RWDD2A	4.35918	0.163842	FALSE	1	1	-Inf
ENSG00000013441	2	200853009	200864744	protein_coding	11735	q33.1	CLK1	6.09528	0.129459	FALSE	1	1	-Inf
ENSG00000013503	12	106357658	106510198	protein_coding	152540	q23.3	POLR3B	3.50866	0.494349	FALSE	1	1	-Inf
ENSG00000013523	14	76786178	76826246	protein_coding	40068	q24.3	ANGEL1	4.56879	0.0758411	FALSE	1	1	-Inf
ENSG00000013561	5	141958328	141990291	protein_coding	31963	q31.3	RNF14	5.48593	0.00407008	FALSE	1	1	-Inf
ENSG00000013563	X	154401238	154412112	protein_coding	10874	q28	DNASE1L1	4.6204	0.0688864	FALSE	1	1	-Inf
ENSG00000013573	12	31073845	31104791	protein_coding	30946	p11.21	DDX11	2.59312	1.48207	FALSE	0.584189	1	-Inf
ENSG00000013583	12	12974864	13000273	protein_coding	25409	p13.1	HEBP1	5.65511	-0.497495	FALSE	1	1	-Inf
ENSG00000013588	12	12890782	12917937	protein_coding	27155	p13.1	GPRC5A	10.5682	-1.91828	FALSE	6.91048e-06	0.000108947	9.12454
ENSG00000013619	X	150361422	150514178	protein_coding	152756	q28	MAMLD1	2.71811	0.43747	FALSE	1	1	-Inf
ENSG00000013725	11	60971680	61020377	protein_coding	48697	q12.2	CD6	3.26539	-0.0243069	FALSE	1	1	-Inf
ENSG00000013810	4	1721490	1745176	protein_coding	23686	p16.3	TACC3	3.32833	1.73488	FALSE	7.76664e-07	1.30315e-05	11.2481
ENSG00000014123	6	96521595	96555276	protein_coding	33681	q16.1	UFL1	5.24613	0.298676	FALSE	1	1	-Inf
ENSG00000014138	11	65261762	65305589	protein_coding	43827	q13.1	POLA2	3.20949	0.958555	FALSE	1	1	-Inf
ENSG00000014164	8	143437655	143541453	protein_coding	103798	q24.3	ZC3H3	2.97772	0.970178	FALSE	1	1	-Inf
ENSG00000014216	11	65180566	65212006	protein_coding	31440	q13.1	CAPN1	7.26914	0.574179	FALSE	1	1	-Inf
ENSG00000014257	3	132317367	132368298	protein_coding	50931	q22.1	ACPP	2.40837	0.0184999	FALSE	1	1	-Inf
ENSG00000014641	2	63588609	63607197	protein_coding	18588	p15	MDH1	6.64034	0.321046	FALSE	1	1	-Inf
ENSG00000014824	4	41990472	42090457	protein_coding	99985	p13	SLC30A9	6.17031	0.430034	FALSE	1	1	-Inf
ENSG00000014914	1	149928651	149936869	protein_coding	8218	q21.2	MTMR11	3.898	0.947064	FALSE	1	1	-Inf
ENSG00000014919	10	99711844	99732100	protein_coding	20256	q24.2	COX15	5.22815	0.338829	FALSE	1	1	-Inf
ENSG00000015133	14	91271323	91417844	protein_coding	146521	q32.12	CCDC88C	4.79042	0.467304	FALSE	1	1	-Inf
ENSG00000015153	12	42157104	42238349	protein_coding	81245	q12	YAF2	2.99866	0.35206	FALSE	1	1	-Inf
ENSG00000015171	10	134465	254637	protein_coding	120172	p15.3	ZMYND11	6.54885	-0.238884	FALSE	1	1	-Inf
ENSG00000015285	X	48676596	48691427	protein_coding	14831	p11.23	WAS	4.72672	-0.704452	FALSE	1	1	-Inf
ENSG00000015475	22	17734138	17774770	protein_coding	40632	q11.21	BID	3.89936	0.324537	FALSE	1	1	-Inf
ENSG00000015479	5	139293648	139331677	protein_coding	38029	q31.2	MATR3	1.11083	0.580832	FALSE	1	1	-Inf
ENSG00000015532	17	50346092	50363138	protein_coding	17046	q21.33	XYLT2	4.44036	0.860246	FALSE	1	1	-Inf
ENSG00000015676	7	44379121	44490880	protein_coding	111759	p13	NUDCD3	6.24565	0.406627	FALSE	1	1	-Inf
ENSG00000016391	3	53812335	53846390	protein_coding	34055	p21.1	CHDH	3.14014	0.288366	FALSE	1	1	-Inf
ENSG00000016402	6	136999971	137045180	protein_coding	45209	q23.3	IL20RA	4.19612	-2.20826	FALSE	1.37635e-05	0.000213473	8.45179
ENSG00000016864	3	52694488	52706032	protein_coding	11544	p21.1	GLT8D1	5.58459	0.20881	FALSE	1	1	-Inf
ENSG00000017260	3	130850595	131016712	protein_coding	166117	q22.1	ATP2C1	8.33678	-0.200655	FALSE	1	1	-Inf
ENSG00000017427	12	102395874	102481744	protein_coding	85870	q23.2	IGF1	0.414739	0.11516	FALSE	1	1	-Inf
ENSG00000017483	X	48458537	48470256	protein_coding	11719	p11.23	SLC38A5	4.50289	-0.556476	FALSE	1	1	-Inf
ENSG00000017797	18	9475009	9538116	protein_coding	63107	p11.22	RALBP1	6.16336	0.15203	FALSE	1	1	-Inf
ENSG00000018189	4	70704204	70807315	protein_coding	103111	q13.3	RUFY3	4.62193	0.127258	FALSE	1	1	-Inf
ENSG00000018236	12	40692442	41072418	protein_coding	379976	q12	CNTN1	3.70824	-1.08245	FALSE	0.979474	1	-Inf
ENSG00000018280	2	218382029	218396894	protein_coding	14865	q35	SLC11A1	6.28581	-1.87364	FALSE	1.39964e-08	2.61469e-07	15.1569
ENSG00000018408	3	149517235	149736714	protein_coding	219479	q25.1	WWTR1	7.84347	-0.971266	FALSE	1	1	-Inf
ENSG00000018510	2	177392644	177559299	protein_coding	166655	q31.2	AGPS	6.08773	0.599322	FALSE	1	1	-Inf
ENSG00000018610	X	119538149	119565408	protein_coding	27259	q24	CXorf56	4.27291	0.312594	FALSE	1	1	-Inf
ENSG00000018625	1	160115759	160143591	protein_coding	27832	q23.2	ATP1A2	3.13504	-2.6828	TRUE	1.17934e-21	4.0802e-20	Inf
ENSG00000018699	2	32628032	32821051	protein_coding	193019	p22.3	TTC27	3.58721	1.02831	FALSE	1	1	-Inf
ENSG00000018869	19	56375846	56393545	protein_coding	17699	q13.43	ZNF582	1.98077	-0.437764	FALSE	1	1	-Inf
ENSG00000019102	11	124747472	124752238	protein_coding	4766	q24.2	VSIG2	6.075	-1.90802	FALSE	0.00112868	0.0149753	4.18627
ENSG00000019144	11	118606440	118658038	protein_coding	51598	q23.3	PHLDB1	5.57428	-0.0314866	FALSE	1	1	-Inf
ENSG00000019169	2	118942166	118994660	protein_coding	52494	q14.2	MARCO	8.76326	-4.0771	TRUE	3.39037e-73	5.20227e-71	Inf
ENSG00000019485	11	45095806	45235110	protein_coding	139304	p11.2	PRDM11	3.77669	-0.85316	FALSE	1	1	-Inf
ENSG00000019549	8	48917604	48921740	protein_coding	4136	q11.21	SNAI2	4.36983	0.0763513	FALSE	1	1	-Inf
ENSG00000019582	5	150401637	150412929	protein_coding	11292	q33.1	CD74	11.8505	-0.753481	FALSE	1	1	-Inf
ENSG00000019991	7	81699008	81770438	protein_coding	71430	q21.11	HGF	4.29937	-1.04192	FALSE	0.999996	1	-Inf
ENSG00000019995	10	124942123	124988189	protein_coding	46066	q26.13	ZRANB1	3.81742	-0.246619	FALSE	1	1	-Inf
ENSG00000020129	1	35557473	35567274	protein_coding	9801	p34.3	NCDN	4.7714	0.420313	FALSE	1	1	-Inf
ENSG00000020181	8	37784191	37844896	protein_coding	60705	p11.23	ADGRA2	4.72986	-0.743529	FALSE	1	1	-Inf
ENSG00000020256	20	52051663	52204308	protein_coding	152645	q13.2	ZFP64	3.43487	1.18045	FALSE	1	1	-Inf
ENSG00000020426	14	60734742	60969953	protein_coding	235211	q23.1	MNAT1	3.36521	1.26829	FALSE	1	1	-Inf
ENSG00000020577	14	54567097	54793315	protein_coding	226218	q22.2	SAMD4A	5.30673	-0.418544	FALSE	1	1	-Inf
ENSG00000020633	1	24899511	24965121	protein_coding	65610	p36.11	RUNX3	3.79085	-0.418774	FALSE	1	1	-Inf
ENSG00000020922	11	94415578	94493908	protein_coding	78330	q21	MRE11	4.10837	0.779234	FALSE	1	1	-Inf
ENSG00000021300	11	73646178	73662819	protein_coding	16641	q13.4	PLEKHB1	5.00399	-0.419791	FALSE	1	1	-Inf
ENSG00000021355	6	2832332	2842006	protein_coding	9674	p25.2	SERPINB1	7.59367	0.101095	FALSE	1	1	-Inf
ENSG00000021574	2	32063547	32157637	protein_coding	94090	p22.3	SPAST	3.83238	0.776724	FALSE	1	1	-Inf
ENSG00000021645	14	78170373	79868290	protein_coding	1697917	q24.3	NRXN3	3.27465	-0.583562	FALSE	1	1	-Inf
ENSG00000021762	11	3087116	3166739	protein_coding	79623	p15.4	OSBPL5	4.28012	-0.0128739	FALSE	1	1	-Inf
ENSG00000021776	15	34851782	34969839	protein_coding	118057	q14	AQR	5.43639	0.319566	FALSE	1	1	-Inf
ENSG00000021826	2	210477682	210679107	protein_coding	201425	q34	CPS1	1.28828	2.42303	FALSE	0.000193894	0.00275051	5.89322
ENSG00000022267	X	136146702	136211359	protein_coding	64657	q26.3	FHL1	8.39633	-4.1204	TRUE	2.8909e-133	2.9055e-130	Inf
ENSG00000022277	20	56468585	56519449	protein_coding	50864	q13.31	RTF2	6.24916	0.251158	FALSE	1	1	-Inf
ENSG00000022556	19	54953130	55001142	protein_coding	48012	q13.42	NLRP2	2.71022	-0.152633	FALSE	0.999992	1	-Inf
ENSG00000022567	8	141207166	141308305	protein_coding	101139	q24.3	SLC45A4	4.13566	0.589313	FALSE	1	1	-Inf
ENSG00000022840	12	120533480	120577594	protein_coding	44114	q24.31	RNF10	7.0266	0.258997	FALSE	1	1	-Inf
ENSG00000022976	14	102317377	102342702	protein_coding	25325	q32.31	ZNF839	2.81345	0.388835	FALSE	1	1	-Inf
ENSG00000023041	10	112424428	112446917	protein_coding	22489	q25.2	ZDHHC6	4.80504	0.478879	FALSE	1	1	-Inf
ENSG00000023171	11	123358428	123627774	protein_coding	269346	q24.1	GRAMD1B	2.4839	0.848676	FALSE	1	1	-Inf
ENSG00000023191	11	494512	507300	protein_coding	12788	p15.5	RNH1	7.58159	-0.430429	FALSE	1	1	-Inf
ENSG00000023228	2	206114817	206159603	protein_coding	44786	q33.3	NDUFS1	5.98026	0.453186	FALSE	1	1	-Inf
ENSG00000023287	8	52622456	52745843	protein_coding	123387	q11.23	RB1CC1	5.70598	0.29656	FALSE	1	1	-Inf
ENSG00000023318	9	99979179	100099040	protein_coding	119861	q31.1	ERP44	6.05673	0.290571	FALSE	1	1	-Inf
ENSG00000023330	3	52198086	52214327	protein_coding	16241	p21.2	ALAS1	6.52125	-0.273077	FALSE	1	1	-Inf
ENSG00000023445	11	102317450	102339403	protein_coding	21953	q22.2	BIRC3	6.45251	0.118191	FALSE	1	1	-Inf
ENSG00000023516	13	42272153	42323267	protein_coding	51114	q14.11	AKAP11	6.64488	-0.633561	FALSE	1	1	-Inf
ENSG00000023572	1	193090866	193106114	protein_coding	15248	q31.2	GLRX2	2.53716	0.635573	FALSE	1	1	-Inf
ENSG00000023608	14	61762357	61796428	protein_coding	34071	q23.2	SNAPC1	2.78956	0.305273	FALSE	1	1	-Inf
ENSG00000023697	12	15911172	16037282	protein_coding	126110	p12.3	DERA	4.5814	0.579015	FALSE	1	1	-Inf
ENSG00000023734	12	15882391	15903478	protein_coding	21087	p12.3	STRAP	6.94292	0.40503	FALSE	1	1	-Inf
ENSG00000023839	10	99782732	99852192	protein_coding	69460	q24.2	ABCC2	-0.73549	1.79151	FALSE	0.0518642	0.560194	-0.241951
ENSG00000023892	6	35297852	35321771	protein_coding	23919	p21.31	DEF6	3.97668	0.573662	FALSE	1	1	-Inf
ENSG00000023902	1	150149183	150164720	protein_coding	15537	q21.2	PLEKHO1	5.55766	-0.283468	FALSE	1	1	-Inf
ENSG00000023909	1	93885205	93909456	protein_coding	24251	p22.1	GCLM	4.72022	0.956795	FALSE	1	1	-Inf
ENSG00000024048	6	42564062	42693504	protein_coding	129442	p21.1	UBR2	5.47259	0.226417	FALSE	1	1	-Inf
ENSG00000024422	19	47713343	47743134	protein_coding	29791	q13.33	EHD2	8.08888	-1.42858	FALSE	0.885887	1	-Inf
ENSG00000024526	1	68474152	68497221	protein_coding	23069	p31.3	DEPDC1	-0.148867	3.31334	TRUE	6.51412e-121	3.85118e-118	Inf
ENSG00000024862	6	138773509	138793319	protein_coding	19810	q24.1	CCDC28A	5.01228	-0.443355	FALSE	1	1	-Inf
ENSG00000025039	6	89364636	89412270	protein_coding	47634	q15	RRAGD	4.96227	-0.760445	FALSE	1	1	-Inf
ENSG00000025156	6	122399546	122433119	protein_coding	33573	q22.31	HSF2	3.31752	0.187817	FALSE	1	1	-Inf
ENSG00000025293	20	35771974	35950381	protein_coding	178407	q11.22	PHF20	5.4579	0.477396	FALSE	1	1	-Inf
ENSG00000025423	12	56752161	56787790	protein_coding	35629	q13.3	HSD17B6	6.28875	-3.12389	TRUE	2.51876e-28	1.11274e-26	Inf
ENSG00000025434	11	47248300	47269032	protein_coding	20732	p11.2	NR1H3	5.00586	-0.119164	FALSE	1	1	-Inf
ENSG00000025708	22	50525752	50530056	protein_coding	4304	q13.33	TYMP	6.29512	0.472826	FALSE	1	1	-Inf
ENSG00000025770	22	50508216	50523472	protein_coding	15256	q13.33	NCAPH2	5.01661	0.129021	FALSE	1	1	-Inf
ENSG00000025772	20	44942130	44960486	protein_coding	18356	q13.12	TOMM34	4.81183	0.58391	FALSE	1	1	-Inf
ENSG00000025796	6	107867756	107958189	protein_coding	90433	q21	SEC63	6.70284	0.00908643	FALSE	1	1	-Inf
ENSG00000025800	1	32108038	32176568	protein_coding	68530	p35.2	KPNA6	6.15621	0.474256	FALSE	1	1	-Inf
ENSG00000026025	10	17228259	17237593	protein_coding	9334	p13	VIM	10.0985	-0.98929	FALSE	1	1	-Inf
ENSG00000026036	20	63659300	63698684	protein_coding	39384	q13.33	RTEL1-TNFRSF6B	-0.701091	0.849071	FALSE	1	1	-Inf
ENSG00000026103	10	88990582	89015785	protein_coding	25203	q23.31	FAS	4.90557	-0.573719	FALSE	1	1	-Inf
ENSG00000026297	6	166929504	166957191	protein_coding	27687	q27	RNASET2	5.17788	0.526388	FALSE	1	1	-Inf
ENSG00000026508	11	35138870	35232402	protein_coding	93532	p13	CD44	10.1354	-1.4128	FALSE	0.783775	1	-Inf
ENSG00000026652	6	161129979	161274061	protein_coding	144082	q26	AGPAT4	3.60716	-0.92271	FALSE	1	1	-Inf
ENSG00000026751	1	160739057	160754821	protein_coding	15764	q23.3	SLAMF7	4.25464	0.966279	FALSE	1	1	-Inf
ENSG00000026950	6	26402237	26415216	protein_coding	12979	p22.2	BTN3A1	6.15736	-0.150782	FALSE	1	1	-Inf
ENSG00000027001	13	23730189	23889419	protein_coding	159230	q12.12	MIPEP	3.85823	0.475877	FALSE	1	1	-Inf
ENSG00000027075	14	61187559	61550976	protein_coding	363417	q23.1	PRKCH	5.94101	-0.598069	FALSE	1	1	-Inf
ENSG00000027697	6	137197484	137219449	protein_coding	21965	q23.3	IFNGR1	7.80187	-0.946049	FALSE	1	1	-Inf
ENSG00000027847	5	177600100	177610347	protein_coding	10247	q35.3	B4GALT7	4.02099	0.644912	FALSE	1	1	-Inf
ENSG00000027869	1	156806243	156816862	protein_coding	10619	q23.1	SH2D2A	2.48105	0.493615	FALSE	1	1	-Inf
ENSG00000028116	2	57907651	58159920	protein_coding	252269	p16.1	VRK2	3.96612	0.84793	FALSE	1	1	-Inf
ENSG00000028137	1	12167003	12209228	protein_coding	42225	p36.22	TNFRSF1B	5.87007	-0.573891	FALSE	1	1	-Inf
ENSG00000028203	12	95217746	95302790	protein_coding	85044	q22	VEZT	5.65019	0.858285	FALSE	1	1	-Inf
ENSG00000028310	5	850291	892824	protein_coding	42533	p15.33	BRD9	4.21048	0.859114	FALSE	1	1	-Inf
ENSG00000028528	15	64094123	64146090	protein_coding	51967	q22.31	SNX1	7.47805	-0.670499	FALSE	1	1	-Inf
ENSG00000028839	6	133952170	133990432	protein_coding	38262	q23.2	TBPL1	3.37594	0.0543927	FALSE	1	1	-Inf
ENSG00000029153	12	27332854	27425289	protein_coding	92435	p11.23	ARNTL2	1.61513	2.45367	TRUE	3.29745e-17	9.53699e-16	34.5396
ENSG00000029363	6	136256627	136289851	protein_coding	33224	q23.3	BCLAF1	7.03849	0.0645182	FALSE	1	1	-Inf
ENSG00000029364	14	69398015	69462388	protein_coding	64373	q24.1	SLC39A9	6.41456	0.32187	FALSE	1	1	-Inf
ENSG00000029534	8	41653220	41896762	protein_coding	243542	p11.21	ANK1	0.325616	0.790479	FALSE	0.999999	1	-Inf
ENSG00000029639	6	155257509	155314493	protein_coding	56984	q25.3	TFB1M	2.11834	0.705869	FALSE	1	1	-Inf
ENSG00000029725	17	5282265	5385812	protein_coding	103547	p13.2	RABEP1	5.48177	-0.199185	FALSE	1	1	-Inf
ENSG00000029993	X	150980509	150990775	protein_coding	10266	q28	HMGB3	4.65367	2.8792	TRUE	3.26564e-42	2.16642e-40	Inf
ENSG00000030066	11	47778087	47848555	protein_coding	70468	p11.2	NUP160	5.48895	0.440698	FALSE	1	1	-Inf
ENSG00000030110	6	33572547	33580293	protein_coding	7746	p21.31	BAK1	4.60366	0.716119	FALSE	1	1	-Inf
ENSG00000030304	9	110668771	110801620	protein_coding	132849	q31.3	MUSK	-0.155133	-1.45898	FALSE	0.646855	1	-Inf
ENSG00000030419	2	212999691	213152427	protein_coding	152736	q34	IKZF2	3.41361	1.36152	FALSE	0.994638	1	-Inf
ENSG00000030582	17	44345086	44353102	protein_coding	8016	q21.31	GRN	9.09507	-0.676146	FALSE	1	1	-Inf
ENSG00000031003	5	137937960	138051961	protein_coding	114001	q31.2	FAM13B	4.80052	-0.590028	FALSE	1	1	-Inf
ENSG00000031081	3	119294373	119420714	protein_coding	126341	q13.32	ARHGAP31	7.14467	-2.39369	TRUE	1.73604e-47	1.32685e-45	Inf
ENSG00000031691	6	49463378	49493107	protein_coding	29729	p12.3	CENPQ	2.17634	0.473026	FALSE	1	1	-Inf
ENSG00000031698	1	109213918	109238169	protein_coding	24251	p13.3	SARS	6.76115	0.134803	FALSE	1	1	-Inf
ENSG00000031823	19	5916139	5978142	protein_coding	62003	p13.3	RANBP3	5.44092	-0.0413402	FALSE	1	1	-Inf
ENSG00000032219	14	58298385	58373887	protein_coding	75502	q23.1	ARID4A	5.12928	-0.454508	FALSE	1	1	-Inf
ENSG00000032389	2	3188925	3377882	protein_coding	188957	p25.3	EIPR1	3.91072	1.15328	FALSE	1	1	-Inf
ENSG00000032444	19	7534004	7561764	protein_coding	27760	p13.2	PNPLA6	6.95717	-1.35023	FALSE	0.999883	1	-Inf
ENSG00000032742	13	20567069	20691437	protein_coding	124368	q12.11	IFT88	3.27726	-0.255786	FALSE	1	1	-Inf
ENSG00000033011	16	5033960	5087379	protein_coding	53419	p13.3	ALG1	3.65404	0.74544	FALSE	1	1	-Inf
ENSG00000033030	12	122471600	122501073	protein_coding	29473	q24.31	ZCCHC8	4.38922	0.375841	FALSE	1	1	-Inf
ENSG00000033050	7	151212490	151227230	protein_coding	14740	q36.1	ABCF2	5.36245	0.650848	FALSE	1	1	-Inf
ENSG00000033100	7	151232489	151238827	protein_coding	6338	q36.1	CHPF2	5.73102	0.925209	FALSE	1	1	-Inf
ENSG00000033122	1	69568398	70151945	protein_coding	583547	p31.1	LRRC7	-0.456671	0.92758	FALSE	1	1	-Inf
ENSG00000033170	14	65410592	65744121	protein_coding	333529	q23.3	FUT8	4.58583	2.08808	FALSE	1.61447e-10	3.41029e-09	19.4965
ENSG00000033178	4	67612652	67701179	protein_coding	88527	q13.2	UBA6	4.81057	1.02731	FALSE	1	1	-Inf
ENSG00000033327	11	78215297	78418348	protein_coding	203051	q14.1	GAB2	6.33154	-0.708357	FALSE	1	1	-Inf
ENSG00000033627	17	42458844	42522611	protein_coding	63767	q21.2	ATP6V0A1	6.33473	-0.205132	FALSE	1	1	-Inf
ENSG00000033800	15	68054179	68198603	protein_coding	144424	q23	PIAS1	5.53026	-0.678844	FALSE	1	1	-Inf
ENSG00000033867	3	27372721	27484420	protein_coding	111699	p24.1	SLC4A7	3.14811	1.22201	FALSE	0.999962	1	-Inf
ENSG00000034053	15	28884483	29118315	protein_coding	233832	q13.1	APBA2	2.18338	1.76181	FALSE	0.0202717	0.23113	1.20194
ENSG00000034152	17	21284672	21315240	protein_coding	30568	p11.2	MAP2K3	5.78274	-0.202666	FALSE	1	1	-Inf
ENSG00000034510	2	84905625	84906675	protein_coding	1050	p11.2	TMSB10	11.9354	-0.800439	FALSE	1	1	-Inf
ENSG00000034533	3	131013875	131027649	protein_coding	13774	q22.1	ASTE1	3.27997	0.0989697	FALSE	1	1	-Inf
ENSG00000034677	8	100257060	100336218	protein_coding	79158	q22.2	RNF19A	6.27985	0.463675	FALSE	1	1	-Inf
ENSG00000034693	6	143450807	143490010	protein_coding	39203	q24.2	PEX3	3.55401	-0.110369	FALSE	1	1	-Inf
ENSG00000034713	16	75566351	75577881	protein_coding	11530	q23.1	GABARAPL2	6.54217	-0.246611	FALSE	1	1	-Inf
ENSG00000035115	2	217730	266398	protein_coding	48668	p25.3	SH3YL1	5.50383	0.221005	FALSE	1	1	-Inf
ENSG00000035141	2	70295975	70302090	protein_coding	6115	p13.3	FAM136A	5.05378	0.908268	FALSE	1	1	-Inf
ENSG00000035403	10	73995193	74121363	protein_coding	126170	q22.2	VCL	7.64077	-0.464732	FALSE	1	1	-Inf
ENSG00000035499	5	60596912	60700190	protein_coding	103278	q12.1	DEPDC1B	-1.29827	3.27184	TRUE	2.80138e-93	7.12793e-91	Inf
ENSG00000035664	15	63907036	64072033	protein_coding	164997	q22.31	DAPK2	5.92412	-1.53114	FALSE	0.333258	1	-Inf
ENSG00000035681	8	58583504	58659844	protein_coding	76340	q12.1	NSMAF	4.63694	0.24777	FALSE	1	1	-Inf
ENSG00000035687	1	244408494	244452134	protein_coding	43640	q44	ADSS	5.31694	0.863906	FALSE	1	1	-Inf
ENSG00000035862	17	78852977	78925387	protein_coding	72410	q25.3	TIMP2	8.67415	-0.627039	FALSE	1	1	-Inf
ENSG00000035928	4	39287456	39366375	protein_coding	78919	p14	RFC1	5.7643	0.0797825	FALSE	1	1	-Inf
ENSG00000036054	3	100261000	100325251	protein_coding	64251	q12.1	TBC1D23	5.20661	0.365942	FALSE	1	1	-Inf
ENSG00000036257	2	224470150	224585397	protein_coding	115247	q36.2	CUL3	5.95531	0.427631	FALSE	1	1	-Inf
ENSG00000036448	8	2045040	2165552	protein_coding	120512	p23.3	MYOM2	1.46057	-1.25517	FALSE	0.979442	1	-Inf
ENSG00000036530	14	99684304	99727301	protein_coding	42997	q32.2	CYP46A1	-0.471105	0.131957	FALSE	1	1	-Inf
ENSG00000036549	1	77562416	77683419	protein_coding	121003	p31.1		4.4761	0.791466	FALSE	1	1	-Inf
ENSG00000036672	11	119355215	119381726	protein_coding	26511	q23.3	USP2	2.24496	-1.2451	FALSE	0.988351	1	-Inf
ENSG00000037042	17	42659305	42667006	protein_coding	7701	q21.2	TUBG2	4.56422	0.122786	FALSE	1	1	-Inf
ENSG00000037241	5	172958729	172969771	protein_coding	11042	q35.1	RPL26L1	3.98259	0.473032	FALSE	1	1	-Inf
ENSG00000037280	5	180601506	180649624	protein_coding	48118	q35.3	FLT4	4.51524	-1.76063	FALSE	0.00163363	0.0213093	3.82707
ENSG00000037474	5	6599239	6633291	protein_coding	34052	p15.31	NSUN2	5.30932	1.0979	FALSE	1	1	-Inf
ENSG00000037637	1	16246839	16352454	protein_coding	105615	p36.13	FBXO42	4.49963	0.167495	FALSE	1	1	-Inf
ENSG00000037749	5	154038906	154220478	protein_coding	181572	q33.2	MFAP3	3.95256	0.392384	FALSE	1	1	-Inf
ENSG00000037757	19	13764532	13774282	protein_coding	9750	p13.13	MRI1	3.89668	0.27807	FALSE	1	1	-Inf
ENSG00000037897	12	57768471	57772793	protein_coding	4322	q14.1	METTL1	3.99021	0.964792	FALSE	1	1	-Inf
ENSG00000037965	12	54009106	54012362	protein_coding	3256	q13.13	HOXC8	-1.47242	2.33227	FALSE	0.00134586	0.0176702	4.01805
ENSG00000038002	4	177430770	177442503	protein_coding	11733	q34.3	AGA	4.83622	0.57464	FALSE	1	1	-Inf
ENSG00000038210	4	25233975	25279092	protein_coding	45117	p15.2	PI4K2B	4.45133	0.368395	FALSE	1	1	-Inf
ENSG00000038219	4	13568738	13627723	protein_coding	58985	p15.33	BOD1L1	5.62458	0.11691	FALSE	1	1	-Inf
ENSG00000038274	5	163503114	163519336	protein_coding	16222	q34	MAT2B	6.6952	-0.230915	FALSE	1	1	-Inf
ENSG00000038295	4	165873258	166103895	protein_coding	230637	q32.3	TLL1	2.8011	-0.850318	FALSE	1	1	-Inf
ENSG00000038358	16	67873023	67884503	protein_coding	11480	q22.1	EDC4	4.985	0.273813	FALSE	1	1	-Inf
ENSG00000038382	5	14143702	14532128	protein_coding	388426	p15.2	TRIO	6.22554	1.34626	FALSE	0.97631	1	-Inf
ENSG00000038427	5	83471465	83582303	protein_coding	110838	q14.2	VCAN	6.103	2.09898	FALSE	1.21743e-07	2.15609e-06	13.0472
ENSG00000038532	16	10944488	11182189	protein_coding	237701	p13.13	CLEC16A	5.32618	0.358383	FALSE	1	1	-Inf
ENSG00000038945	8	16107878	16567490	protein_coding	459612	p22	MSR1	9.39109	-3.10455	TRUE	6.28324e-74	9.79065e-72	Inf
ENSG00000039068	16	68737225	68835548	protein_coding	98323	q22.1	CDH1	7.65498	1.35864	FALSE	0.950456	1	-Inf
ENSG00000039123	5	55307760	55425581	protein_coding	117821	q11.2	MTREX	5.55025	0.584566	FALSE	1	1	-Inf
ENSG00000039319	5	80408013	80479350	protein_coding	71337	q14.1	ZFYVE16	5.22433	0.0896425	FALSE	1	1	-Inf
ENSG00000039523	16	67518418	67546788	protein_coding	28370	q22.1	RIPOR1	6.40438	-1.1661	FALSE	1	1	-Inf
ENSG00000039560	5	34656237	34832627	protein_coding	176390	p13.2	RAI14	6.41123	1.17326	FALSE	0.999105	1	-Inf
ENSG00000039650	19	49859882	49878351	protein_coding	18469	q13.33	PNKP	3.81642	0.531183	FALSE	1	1	-Inf
ENSG00000040199	16	71637835	71724701	protein_coding	86866	q22.2	PHLPP2	2.95655	-0.241011	FALSE	1	1	-Inf
ENSG00000040275	5	169583634	169604778	protein_coding	21144	q35.1	SPDL1	2.6478	1.29092	FALSE	0.999988	1	-Inf
ENSG00000040341	8	73420369	73747708	protein_coding	327339	q21.11	STAU2	4.85171	1.31102	FALSE	0.999527	1	-Inf
ENSG00000040487	1	19312326	19329300	protein_coding	16974	p36.13	PQLC2	3.46061	0.505388	FALSE	1	1	-Inf
ENSG00000040531	17	3636468	3661542	protein_coding	25074	p13.2	CTNS	3.7635	0.189132	FALSE	1	1	-Inf
ENSG00000040608	22	20241415	20283246	protein_coding	41831	q11.21	RTN4R	0.762873	0.183008	FALSE	1	1	-Inf
ENSG00000040633	17	7235028	7239722	protein_coding	4694	p13.1	PHF23	4.89116	0.353245	FALSE	1	1	-Inf
ENSG00000040731	5	24487100	24644978	protein_coding	157878	p14.1	CDH10	-1.11068	-0.918103	FALSE	0.999783	1	-Inf
ENSG00000040933	2	98444854	98594390	protein_coding	149536	q11.2	INPP4A	4.99415	0.603412	FALSE	1	1	-Inf
ENSG00000041353	18	54717860	54895516	protein_coding	177656	q21.2	RAB27B	4.64672	1.00879	FALSE	0.999992	1	-Inf
ENSG00000041357	15	78540405	78552419	protein_coding	12014	q25.1	PSMA4	6.51156	0.388607	FALSE	1	1	-Inf
ENSG00000041515	13	108596152	109208007	protein_coding	611855	q33.3	MYO16	-0.119918	0.67999	FALSE	1	1	-Inf
ENSG00000041802	3	194640788	194672477	protein_coding	31689	q29	LSG1	4.91926	0.557984	FALSE	1	1	-Inf
ENSG00000041880	3	51942345	51948867	protein_coding	6522	p21.2	PARP3	4.87475	-0.0166932	FALSE	1	1	-Inf
ENSG00000041982	9	115019578	115118257	protein_coding	98679	q33.1	TNC	6.20079	1.53569	FALSE	0.42127	1	-Inf
ENSG00000041988	1	6624866	6635586	protein_coding	10720	p36.31	THAP3	3.40934	0.380212	FALSE	1	1	-Inf
ENSG00000042062	20	50586108	50691528	protein_coding	105420	q13.13	RIPOR3	0.433099	-0.143301	FALSE	1	1	-Inf
ENSG00000042088	14	89954939	90044768	protein_coding	89829	q32.11	TDP1	2.43281	0.960192	FALSE	1	1	-Inf
ENSG00000042286	10	70098223	70132934	protein_coding	34711	q22.1	AIFM2	3.74721	0.770083	FALSE	1	1	-Inf
ENSG00000042317	14	88384924	88470350	protein_coding	85426	q31.3	SPATA7	2.1177	0.384373	FALSE	1	1	-Inf
ENSG00000042429	11	93784227	93814963	protein_coding	30736	q21	MED17	4.351	0.540198	FALSE	1	1	-Inf
ENSG00000042445	2	85342088	85354620	protein_coding	12532	p11.2	RETSAT	6.23035	-0.140806	FALSE	1	1	-Inf
ENSG00000042493	2	85394748	85418432	protein_coding	23684	p11.2	CAPG	7.60908	-0.275607	FALSE	1	1	-Inf
ENSG00000042753	19	46838136	46850992	protein_coding	12856	q13.32	AP2S1	5.66591	0.317094	FALSE	1	1	-Inf
ENSG00000042781	1	215622894	216423396	protein_coding	800502	q41	USH2A	-2.16246	0.814762	FALSE	1	1	-Inf
ENSG00000042832	8	132866958	133134903	protein_coding	267945	q24.22	TG	-0.437955	0.806531	FALSE	0.999997	1	-Inf
ENSG00000042980	8	24294040	24359018	protein_coding	64978	p21.2	ADAM28	2.3806	2.48899	TRUE	3.17424e-17	9.19386e-16	34.6574
ENSG00000043093	3	182938074	182985953	protein_coding	47879	q26.33	DCUN1D1	4.60146	0.411666	FALSE	1	1	-Inf
ENSG00000043143	5	134524312	134583230	protein_coding	58918	q31.1	JADE2	5.5073	-0.0313489	FALSE	1	1	-Inf
ENSG00000043355	13	99981772	99986773	protein_coding	5001	q32.3	ZIC2	-2.78864	2.66312	FALSE	1.47295e-06	2.43084e-05	10.6247
ENSG00000043462	5	170246237	170298227	protein_coding	51990	q35.1	LCP2	5.61863	-0.5516	FALSE	1	1	-Inf
ENSG00000043514	1	39841022	39883511	protein_coding	42489	p34.2	TRIT1	3.16027	1.03657	FALSE	1	1	-Inf
ENSG00000043591	10	114044056	114046908	protein_coding	2852	q25.3	ADRB1	5.9419	-2.42818	FALSE	1.35214e-06	2.23698e-05	10.7078
ENSG00000044090	6	43037617	43053945	protein_coding	16328	p21.1	CUL7	4.90614	0.956259	FALSE	1	1	-Inf
ENSG00000044115	5	138610967	138935034	protein_coding	324067	q31.2	CTNNA1	9.7353	0.514755	FALSE	1	1	-Inf
ENSG00000044446	X	18892300	18984598	protein_coding	92298	p22.13	PHKA2	4.08823	0.429671	FALSE	1	1	-Inf
ENSG00000044459	9	17134982	17503923	protein_coding	368941	p22.2	CNTLN	3.20184	0.043292	FALSE	1	1	-Inf
ENSG00000044524	3	89107524	89482134	protein_coding	374610	p11.1	EPHA3	2.26551	0.529729	FALSE	1	1	-Inf
ENSG00000044574	9	125234853	125241330	protein_coding	6477	q33.3	HSPA5	8.39467	0.658905	FALSE	1	1	-Inf
ENSG00000046604	18	31498043	31549008	protein_coding	50965	q12.1	DSG2	6.05426	1.7137	FALSE	0.0293243	0.3282	0.716336
ENSG00000046647	X	14008279	14029893	protein_coding	21614	p22.2	GEMIN8	3.67867	0.133778	FALSE	1	1	-Inf
ENSG00000046651	X	13734745	13769353	protein_coding	34608	p22.2	OFD1	4.47765	0.546652	FALSE	1	1	-Inf
ENSG00000046653	X	13771031	13938638	protein_coding	167607	p22.2	GPM6B	4.86783	-1.60975	FALSE	0.117278	1	-Inf
ENSG00000046889	8	67952118	68237030	protein_coding	284912	q13.2	PREX2	4.82704	-1.54439	FALSE	0.29187	1	-Inf
ENSG00000047056	10	1049538	1132297	protein_coding	82759	p15.3	WDR37	4.20654	-0.0940666	FALSE	1	1	-Inf
ENSG00000047188	5	113513683	113595285	protein_coding	81602	q22.2	YTHDC2	4.38925	0.40762	FALSE	1	1	-Inf
ENSG00000047230	X	16588003	16712936	protein_coding	124933	p22.2	CTPS2	3.75411	0.930074	FALSE	1	1	-Inf
ENSG00000047249	8	53715557	53843558	protein_coding	128001	q11.23	ATP6V1H	5.26834	0.308927	FALSE	1	1	-Inf
ENSG00000047315	4	56977722	57031168	protein_coding	53446	q12	POLR2B	6.16375	0.658995	FALSE	1	1	-Inf
ENSG00000047346	15	52581317	52709817	protein_coding	128500	q21.3	FAM214A	5.02516	0.512121	FALSE	1	1	-Inf
ENSG00000047365	4	35948221	36244509	protein_coding	296288	p14	ARAP2	6.21507	-0.897478	FALSE	1	1	-Inf
ENSG00000047410	1	186311652	186375693	protein_coding	64041	q31.1	TPR	7.28483	0.714027	FALSE	1	1	-Inf
ENSG00000047578	16	27550133	27780369	protein_coding	230236	p12.1	KIAA0556	4.54178	0.584229	FALSE	1	1	-Inf
ENSG00000047579	6	15522801	15663058	protein_coding	140257	p22.3	DTNBP1	3.56797	0.363034	FALSE	1	1	-Inf
ENSG00000047597	X	37685756	37732130	protein_coding	46374	p21.1	XK	1.4253	0.192786	FALSE	1	1	-Inf
ENSG00000047617	12	5531869	5946232	protein_coding	414363	p13.31	ANO2	1.6243	-1.66232	FALSE	0.0700513	0.736455	-1.02762
ENSG00000047621	12	4487728	4538508	protein_coding	50780	p13.32	C12orf4	3.8195	0.32875	FALSE	1	1	-Inf
ENSG00000047634	X	17737449	17754988	protein_coding	17539	p22.13	SCML1	3.5229	-0.285559	FALSE	1	1	-Inf
ENSG00000047644	X	10015562	10144478	protein_coding	128916	p22.2	WWC3	6.83566	-0.854997	FALSE	1	1	-Inf
ENSG00000047648	X	11137543	11665701	protein_coding	528158	p22.2	ARHGAP6	4.09518	-1.78783	FALSE	4.61452e-06	7.39095e-05	9.51259
ENSG00000047662	4	17629306	17781512	protein_coding	152206	p15.31	FAM184B	-0.737829	0.771644	FALSE	1	1	-Inf
ENSG00000047849	3	47850690	48089272	protein_coding	238582	p21.31	MAP4	9.09575	-0.431073	FALSE	1	1	-Inf
ENSG00000047932	6	117560269	117602542	protein_coding	42273	q22.1	GOPC	5.13586	0.285545	FALSE	1	1	-Inf
ENSG00000047936	6	117288300	117425855	protein_coding	137555	q22.1	ROS1	7.35103	-1.82101	FALSE	0.0138166	0.161095	1.65011
ENSG00000048028	11	113797874	113875570	protein_coding	77696	q23.2	USP28	3.82381	0.953216	FALSE	1	1	-Inf
ENSG00000048052	7	18086949	19002416	protein_coding	915467	p21.1	HDAC9	3.13738	0.721333	FALSE	1	1	-Inf
ENSG00000048140	5	176647387	176659054	protein_coding	11667	q35.2	TSPAN17	5.04438	0.581246	FALSE	1	1	-Inf
ENSG00000048162	5	176383938	176388975	protein_coding	5037	q35.2	NOP16	4.37393	0.614682	FALSE	1	1	-Inf
ENSG00000048342	4	15469865	15601557	protein_coding	131692	p15.32	CC2D2A	4.12028	-0.62381	FALSE	1	1	-Inf
ENSG00000048392	8	102204502	102239118	protein_coding	34616	q22.3	RRM2B	5.80067	-0.274786	FALSE	1	1	-Inf
ENSG00000048405	7	127346790	127431924	protein_coding	85134	q31.33	ZNF800	3.96645	0.123782	FALSE	1	1	-Inf
ENSG00000048462	16	11965107	11968068	protein_coding	2961	p13.13	TNFRSF17	2.67476	1.69664	FALSE	0.019662	0.22456	1.23929
ENSG00000048471	16	11976737	12574289	protein_coding	597552	p13.13	SNX29	5.20664	0.049925	FALSE	1	1	-Inf
ENSG00000048540	12	16548373	16610594	protein_coding	62221	p12.3	LMO3	7.51786	-0.989999	FALSE	0.998807	1	-Inf
ENSG00000048544	6	42206801	42217865	protein_coding	11064	p21.1	MRPS10	5.29414	0.705427	FALSE	1	1	-Inf
ENSG00000048649	11	77659996	77821017	protein_coding	161021	q14.1	RSF1	5.48523	0.721933	FALSE	1	1	-Inf
ENSG00000048707	1	12230032	12512047	protein_coding	282015	p36.22	VPS13D	6.56229	-0.160214	FALSE	1	1	-Inf
ENSG00000048740	10	10798397	11336675	protein_coding	538278	p14	CELF2	7.47204	-1.12834	FALSE	0.999999	1	-Inf
ENSG00000048828	9	93451722	93566107	protein_coding	114385	q22.31	FAM120A	7.31425	0.804488	FALSE	1	1	-Inf
ENSG00000048991	2	135531455	135725270	protein_coding	193815	q21.3	R3HDM1	3.90281	1.36792	FALSE	0.999596	1	-Inf
ENSG00000049089	1	40300487	40317813	protein_coding	17326	p34.2	COL9A2	2.55757	1.28981	FALSE	0.940847	1	-Inf
ENSG00000049130	12	88492793	88580851	protein_coding	88058	q21.32	KITLG	6.89691	-0.177471	FALSE	1	1	-Inf
ENSG00000049167	5	60873831	60945073	protein_coding	71242	q12.1	ERCC8	2.20748	0.642203	FALSE	1	1	-Inf
ENSG00000049192	5	65148736	65481920	protein_coding	333184	q12.3	ADAMTS6	0.606896	1.10364	FALSE	0.999994	1	-Inf
ENSG00000049239	1	9234775	9271337	protein_coding	36562	p36.22	H6PD	6.67705	-0.13938	FALSE	1	1	-Inf
ENSG00000049245	1	7771269	7781432	protein_coding	10163	p36.23	VAMP3	7.26817	-0.390301	FALSE	1	1	-Inf
ENSG00000049246	1	7784320	7845177	protein_coding	60857	p36.23	PER3	4.87745	-0.629698	FALSE	1	1	-Inf
ENSG00000049249	1	7915894	7943165	protein_coding	27271	p36.23	TNFRSF9	1.41572	1.17152	FALSE	0.999961	1	-Inf
ENSG00000049283	17	50532543	50543750	protein_coding	11207	q21.33	EPN3	0.995123	2.64302	TRUE	1.45936e-25	5.77453e-24	Inf
ENSG00000049323	2	32946972	33399509	protein_coding	452537	p22.3	LTBP1	6.14689	0.494064	FALSE	1	1	-Inf
ENSG00000049449	11	32090904	32105755	protein_coding	14851	p13	RCN1	6.01627	0.886744	FALSE	1	1	-Inf
ENSG00000049540	7	74027789	74069907	protein_coding	42118	q11.23	ELN	6.57027	-1.07946	FALSE	0.999884	1	-Inf
ENSG00000049541	7	74231499	74254458	protein_coding	22959	q11.23	RFC2	4.00881	0.817594	FALSE	1	1	-Inf
ENSG00000049618	6	156777374	157210779	protein_coding	433405	q25.3	ARID1B	6.37033	0.241583	FALSE	1	1	-Inf
ENSG00000049656	5	1317744	1345099	protein_coding	27355	p15.33	CLPTM1L	6.63483	1.12183	FALSE	1	1	-Inf
ENSG00000049759	18	58044367	58401540	protein_coding	357173	q21.31	NEDD4L	8.10567	-0.99192	FALSE	1	1	-Inf
ENSG00000049768	X	49250436	49264826	protein_coding	14390	p11.23	FOXP3	0.494292	1.71429	FALSE	0.000319784	0.0044515	5.41005
ENSG00000049769	X	49269843	49301461	protein_coding	31618	p11.23	PPP1R3F	2.41067	0.139632	FALSE	1	1	-Inf
ENSG00000049860	5	74640023	74722647	protein_coding	82624	q13.3	HEXB	7.32753	-0.203259	FALSE	1	1	-Inf
ENSG00000049883	5	72320367	72368395	protein_coding	48028	q13.2	PTCD2	2.06688	0.751367	FALSE	1	1	-Inf
ENSG00000050030	X	74732856	74925485	protein_coding	192629	q13.3	NEXMIF	0.76242	-0.0877246	FALSE	1	1	-Inf
ENSG00000050130	14	59484443	59505410	protein_coding	20967	q23.1	JKAMP	5.75207	0.162328	FALSE	1	1	-Inf
ENSG00000050165	11	11963106	12009769	protein_coding	46663	p15.3	DKK3	6.86679	-1.22883	FALSE	0.999528	1	-Inf
ENSG00000050327	7	144355288	144380632	protein_coding	25344	q35	ARHGEF5	3.91134	0.307142	FALSE	1	1	-Inf
ENSG00000050344	7	26152240	26187125	protein_coding	34885	p15.2	NFE2L3	3.72309	1.31311	FALSE	0.963699	1	-Inf
ENSG00000050393	6	13786557	13814568	protein_coding	28011	p23	MCUR1	5.25862	0.223373	FALSE	1	1	-Inf
ENSG00000050405	12	50175788	50283546	protein_coding	107758	q13.12	LIMA1	6.28466	0.0871996	FALSE	1	1	-Inf
ENSG00000050426	12	51047962	51060424	protein_coding	12462	q13.12	LETMD1	5.62486	0.316056	FALSE	1	1	-Inf
ENSG00000050438	12	51391317	51515763	protein_coding	124446	q13.13	SLC4A8	2.26162	-0.248429	FALSE	1	1	-Inf
ENSG00000050555	9	131009082	131094473	protein_coding	85391	q34.12	LAMC3	4.73825	-1.99384	FALSE	9.78883e-06	0.000153125	8.7841
ENSG00000050628	1	70852353	71047808	protein_coding	195455	p31.1	PTGER3	1.54272	-0.496919	FALSE	1	1	-Inf
ENSG00000050748	5	180233143	180292099	protein_coding	58956	q35.3	MAPK9	5.47393	0.297453	FALSE	1	1	-Inf
ENSG00000050767	5	178237618	178590555	protein_coding	352937	q35.3	COL23A1	1.02069	-0.0137339	FALSE	1	1	-Inf
ENSG00000050820	16	75228187	75268053	protein_coding	39866	q23.1	BCAR1	5.32555	0.115863	FALSE	1	1	-Inf
ENSG00000051009	11	6211335	6234711	protein_coding	23376	p15.4	FAM160A2	4.99834	0.16378	FALSE	1	1	-Inf
ENSG00000051108	16	56932048	56944863	protein_coding	12815	q13	HERPUD1	7.14708	0.214223	FALSE	1	1	-Inf
ENSG00000051128	19	18929201	18941261	protein_coding	12060	p13.11	HOMER3	3.65375	0.826842	FALSE	1	1	-Inf
ENSG00000051180	15	40694774	40732339	protein_coding	37565	q15.1	RAD51	0.169361	2.04861	FALSE	4.86001e-24	1.83976e-22	Inf
ENSG00000051341	3	121431427	121546641	protein_coding	115214	q13.33	POLQ	-1.29189	3.0188	TRUE	7.45882e-119	3.94552e-116	Inf
ENSG00000051382	3	138652699	138834938	protein_coding	182239	q22.3	PIK3CB	5.19596	0.642329	FALSE	1	1	-Inf
ENSG00000051523	16	88643283	88651152	protein_coding	7869	q24.2	CYBA	6.75061	0.0527503	FALSE	1	1	-Inf
ENSG00000051596	5	175917873	176034680	protein_coding	116807	q35.2	THOC3	1.23254	1.30161	FALSE	0.997295	1	-Inf
ENSG00000051620	6	138403531	138422197	protein_coding	18666	q24.1	HEBP2	5.30869	0.555842	FALSE	1	1	-Inf
ENSG00000051825	12	123152320	123244014	protein_coding	91694	q24.31	MPHOSPH9	2.21144	1.23922	FALSE	1	1	-Inf
ENSG00000052126	12	19129752	19376400	protein_coding	246648	p12.3	PLEKHA5	4.62901	1.03299	FALSE	1	1	-Inf
ENSG00000052344	16	31131433	31135762	protein_coding	4329	p11.2	PRSS8	6.86385	0.398523	FALSE	1	1	-Inf
ENSG00000052723	1	114769479	114780685	protein_coding	11206	p13.2	SIKE1	5.38351	0.484044	FALSE	1	1	-Inf
ENSG00000052749	10	97356358	97426076	protein_coding	69718	q24.1	RRP12	4.56059	0.872187	FALSE	1	1	-Inf
ENSG00000052795	4	158769138	158908049	protein_coding	138911	q32.1	FNIP2	6.48918	-0.595974	FALSE	1	1	-Inf
ENSG00000052802	4	165327623	165343160	protein_coding	15537	q32.3	MSMO1	7.92923	-1.19732	FALSE	0.999894	1	-Inf
ENSG00000052841	11	43358932	43494933	protein_coding	136001	p12	TTC17	5.76155	0.604822	FALSE	1	1	-Inf
ENSG00000053108	5	133196455	133612564	protein_coding	416109	q31.1	FSTL4	1.72486	1.22144	FALSE	0.892719	1	-Inf
ENSG00000053254	14	89124871	89619149	protein_coding	494278	q32.11	FOXN3	6.53623	-0.451523	FALSE	1	1	-Inf
ENSG00000053328	6	110245928	110358272	protein_coding	112344	q21	METTL24	-0.959563	-0.414158	FALSE	1	1	-Inf
ENSG00000053371	1	19303965	19312146	protein_coding	8181	p36.13	AKR7A2	5.14461	0.200171	FALSE	1	1	-Inf
ENSG00000053372	1	19251539	19260128	protein_coding	8589	p36.13	MRTO4	4.63905	0.844208	FALSE	1	1	-Inf
ENSG00000053438	20	37521215	37523693	protein_coding	2478	q11.23	NNAT	3.47534	-0.978806	FALSE	0.999853	1	-Inf
ENSG00000053501	19	17215346	17219829	protein_coding	4483	p13.11	USE1	4.41631	0.22046	FALSE	1	1	-Inf
ENSG00000053524	3	183178043	183428778	protein_coding	250735	q27.1	MCF2L2	0.0647577	0.961369	FALSE	1	1	-Inf
ENSG00000053702	12	2825348	2835544	protein_coding	10196	p13.33	NRIP2	2.67523	-0.473001	FALSE	1	1	-Inf
ENSG00000053747	18	23689443	23955066	protein_coding	265623	q11.2	LAMA3	7.51769	-1.54676	FALSE	0.385594	1	-Inf
ENSG00000053770	14	57268909	57298742	protein_coding	29833	q22.3	AP5M1	5.45962	0.0189851	FALSE	1	1	-Inf
ENSG00000053900	4	25377213	25418498	protein_coding	41285	p15.2	ANAPC4	4.11538	0.417988	FALSE	1	1	-Inf
ENSG00000053918	11	2444684	2849110	protein_coding	404426	p15.5	KCNQ1	5.44076	-0.574644	FALSE	1	1	-Inf
ENSG00000054116	1	36136570	36156053	protein_coding	19483	p34.3	TRAPPC3	5.54285	0.344323	FALSE	1	1	-Inf
ENSG00000054118	1	36224416	36305357	protein_coding	80941	p34.3	THRAP3	6.96748	0.411512	FALSE	1	1	-Inf
ENSG00000054148	9	136848724	136851027	protein_coding	2303	q34.3	PHPT1	6.32719	0.485417	FALSE	1	1	-Inf
ENSG00000054179	9	137048098	137054045	protein_coding	5947	q34.3	ENTPD2	0.926806	1.07247	FALSE	0.999495	1	-Inf
ENSG00000054219	2	159803355	159904749	protein_coding	101394	q24.2	LY75	2.99276	0.306586	FALSE	1	1	-Inf
ENSG00000054267	1	235131634	235328219	protein_coding	196585	q42.3	ARID4B	5.44663	0.765882	FALSE	1	1	-Inf
ENSG00000054277	1	241590102	241677376	protein_coding	87274	q43	OPN3	3.29219	0.271663	FALSE	1	1	-Inf
ENSG00000054282	1	243256034	243500092	protein_coding	244058	q43	SDCCAG8	4.86918	0.337737	FALSE	1	1	-Inf
ENSG00000054392	1	210328252	210676296	protein_coding	348044	q32.2	HHAT	3.12819	0.876507	FALSE	1	1	-Inf
ENSG00000054523	1	10210805	10381603	protein_coding	170798	p36.22	KIF1B	5.95835	0.501666	FALSE	1	1	-Inf
ENSG00000054598	6	1609972	1613897	protein_coding	3925	p25.3	FOXC1	5.15123	0.234954	FALSE	1	1	-Inf
ENSG00000054611	22	46762617	47175699	protein_coding	413082	q13.31	TBC1D22A	5.20803	0.255385	FALSE	1	1	-Inf
ENSG00000054654	14	63852983	64226433	protein_coding	373450	q23.2	SYNE2	7.68066	0.0799323	FALSE	1	1	-Inf
ENSG00000054690	14	67533301	67589612	protein_coding	56311	q24.1	PLEKHH1	1.80632	0.447594	FALSE	1	1	-Inf
ENSG00000054793	20	51596514	51768634	protein_coding	172120	q13.2	ATP9A	6.0829	0.839485	FALSE	1	1	-Inf
ENSG00000054803	20	55997440	56005472	protein_coding	8032	q13.2	CBLN4	1.83413	-1.21488	FALSE	0.925737	1	-Inf
ENSG00000054938	11	74696429	74731385	protein_coding	34956	q13.4	CHRDL2	-0.425845	0.602343	FALSE	1	1	-Inf
ENSG00000054965	11	73400487	73598189	protein_coding	197702	q13.4	FAM168A	5.73076	0.495751	FALSE	1	1	-Inf
ENSG00000054967	11	73376264	73397474	protein_coding	21210	q13.4	RELT	2.83536	-0.0522336	FALSE	1	1	-Inf
ENSG00000054983	14	87837820	87993665	protein_coding	155845	q31.3	GALC	6.06113	-0.429487	FALSE	1	1	-Inf
ENSG00000055044	2	202265716	202303666	protein_coding	37950	q33.1	NOP58	5.04465	0.992218	FALSE	1	1	-Inf
ENSG00000055070	1	16352575	16398145	protein_coding	45570	p36.13	SZRD1	6.55776	0.197925	FALSE	1	1	-Inf
ENSG00000055118	7	150944961	150978315	protein_coding	33354	q36.1	KCNH2	0.399821	0.294475	FALSE	1	1	-Inf
ENSG00000055130	7	148697914	148801036	protein_coding	103122	q36.1	CUL1	5.74298	0.330865	FALSE	1	1	-Inf
ENSG00000055147	5	153990128	154038936	protein_coding	48808	q33.2	FAM114A2	4.29387	-0.0101742	FALSE	1	1	-Inf
ENSG00000055163	5	157266079	157395595	protein_coding	129516	q33.3	CYFIP2	5.37126	-0.242277	FALSE	1	1	-Inf
ENSG00000055208	6	149218641	149411613	protein_coding	192972	q25.1	TAB2	6.72133	0.233777	FALSE	1	1	-Inf
ENSG00000055211	6	149566294	149591748	protein_coding	25454	q25.1	GINM1	5.8839	-0.439938	FALSE	1	1	-Inf
ENSG00000055332	2	37099210	37157065	protein_coding	57855	p22.2	EIF2AK2	6.16632	0.404925	FALSE	1	1	-Inf
ENSG00000055483	17	78787381	78841441	protein_coding	54060	q25.3	USP36	5.29918	0.457121	FALSE	1	1	-Inf
ENSG00000055609	7	152134922	152436005	protein_coding	301083	q36.1	KMT2C	6.43941	0.699795	FALSE	1	1	-Inf
ENSG00000055732	1	85018082	85048499	protein_coding	30417	p22.3	MCOLN3	2.90919	-1.26694	FALSE	0.960547	1	-Inf
ENSG00000055813	2	56184123	56386173	protein_coding	202050	p16.1	CCDC85A	2.5991	-2.33205	FALSE	2.57709e-13	6.25629e-12	25.7974
ENSG00000055917	2	20248691	20352234	protein_coding	103543	p24.1	PUM2	7.53688	0.414252	FALSE	1	1	-Inf
ENSG00000055950	10	100969458	100987515	protein_coding	18057	q24.31	MRPL43	5.31551	0.159581	FALSE	1	1	-Inf
ENSG00000055955	3	52812975	52831479	protein_coding	18504	p21.1	ITIH4	-1.13943	0.450871	FALSE	1	1	-Inf
ENSG00000056050	4	169729465	169757953	protein_coding	28488	q33	HPF1	3.6713	0.147089	FALSE	1	1	-Inf
ENSG00000056097	5	32354350	32444761	protein_coding	90411	p13.3	ZFR	5.93574	0.660835	FALSE	1	1	-Inf
ENSG00000056277	X	130202711	130268899	protein_coding	66188	q26.1	ZNF280C	1.4882	0.952462	FALSE	1	1	-Inf
ENSG00000056558	9	120902393	120929173	protein_coding	26780	q33.2	TRAF1	3.5385	0.742643	FALSE	1	1	-Inf
ENSG00000056586	9	122844556	122905341	protein_coding	60785	q33.2	RC3H2	5.65585	-0.0387836	FALSE	1	1	-Inf
ENSG00000056736	3	53846580	53865800	protein_coding	19220	p21.1	IL17RB	3.22011	0.250687	FALSE	1	1	-Inf
ENSG00000056972	6	111556454	111606278	protein_coding	49824	q21	TRAF3IP2	4.6706	-0.344229	FALSE	1	1	-Inf
ENSG00000056998	X	2828788	2882820	protein_coding	54032	p22.33	GYG2	0.995401	2.15517	FALSE	4.80451e-10	9.94598e-09	18.4261
ENSG00000057019	3	98795941	98901689	protein_coding	105748	q12.1	DCBLD2	5.5264	1.03954	FALSE	0.999858	1	-Inf
ENSG00000057252	1	179293714	179358680	protein_coding	64966	q25.2	SOAT1	6.32814	0.450255	FALSE	1	1	-Inf
ENSG00000057608	10	5765223	5842132	protein_coding	76909	p15.1	GDI2	7.71778	0.528582	FALSE	1	1	-Inf
ENSG00000057657	6	106086320	106109939	protein_coding	23619	q21	PRDM1	4.56915	0.191917	FALSE	1	1	-Inf
ENSG00000057663	6	106045423	106325791	protein_coding	280368	q21	ATG5	5.09085	0.488708	FALSE	1	1	-Inf
ENSG00000057704	12	94567124	94650562	protein_coding	83438	q22	TMCC3	4.19553	-0.97661	FALSE	1	1	-Inf
ENSG00000057757	1	23778405	23788232	protein_coding	9827	p36.11	PITHD1	5.65938	0.0983121	FALSE	1	1	-Inf
ENSG00000057935	2	42494569	42756947	protein_coding	262378	p21	MTA3	4.57593	1.16033	FALSE	1	1	-Inf
ENSG00000058056	3	179652755	179789401	protein_coding	136646	q26.33	USP13	4.73092	-0.222178	FALSE	1	1	-Inf
ENSG00000058063	3	182793500	182921635	protein_coding	128135	q26.33	ATP11B	5.75587	0.373651	FALSE	1	1	-Inf
ENSG00000058085	1	183186238	183244900	protein_coding	58662	q25.3	LAMC2	7.23147	0.323328	FALSE	1	1	-Inf
ENSG00000058091	7	90466424	91210590	protein_coding	744166	q21.13	CDK14	5.00447	-0.481984	FALSE	1	1	-Inf
ENSG00000058262	3	128051641	128071683	protein_coding	20042	q21.3	SEC61A1	8.02648	0.767271	FALSE	1	1	-Inf
ENSG00000058272	12	79773563	79935460	protein_coding	161897	q21.31	PPP1R12A	6.31486	0.446521	FALSE	1	1	-Inf
ENSG00000058335	15	78959947	79090773	protein_coding	130826	q25.1	RASGRF1	5.5745	-3.20929	TRUE	4.89596e-29	2.21653e-27	Inf
ENSG00000058453	1	16740273	16972979	protein_coding	232706	p36.13	CROCC	4.38895	0.318424	FALSE	1	1	-Inf
ENSG00000058600	16	22297375	22335103	protein_coding	37728	p12.2	POLR3E	3.99539	0.869188	FALSE	1	1	-Inf
ENSG00000058668	1	203626561	203744081	protein_coding	117520	q32.1	ATP2B4	8.00132	-0.604501	FALSE	1	1	-Inf
ENSG00000058673	1	203795654	203854999	protein_coding	59345	q32.1	ZC3H11A	6.65433	0.765197	FALSE	1	1	-Inf
ENSG00000058729	5	97160867	97183260	protein_coding	22393	q15	RIOK2	4.37804	0.165965	FALSE	1	1	-Inf
ENSG00000058799	1	53851719	53889834	protein_coding	38115	p32.3	YIPF1	4.38748	0.755453	FALSE	1	1	-Inf
ENSG00000058804	1	53765460	53838860	protein_coding	73400	p32.3	NDC1	3.75185	1.23453	FALSE	1	1	-Inf
ENSG00000058866	3	186105668	186362237	protein_coding	256569	q27.3	DGKG	2.63897	0.00765615	FALSE	1	1	-Inf
ENSG00000059122	16	2911937	2951208	protein_coding	39271	p13.3	FLYWCH1	4.21103	0.117364	FALSE	1	1	-Inf
ENSG00000059145	16	1363205	1414751	protein_coding	51546	p13.3	UNKL	2.51266	0.621607	FALSE	1	1	-Inf
ENSG00000059377	7	139777051	140020325	protein_coding	243274	q34	TBXAS1	5.253	-0.207247	FALSE	1	1	-Inf
ENSG00000059378	7	140023744	140063721	protein_coding	39977	q34	PARP12	5.41032	0.145843	FALSE	1	1	-Inf
ENSG00000059573	10	95605929	95656706	protein_coding	50777	q24.1	ALDH18A1	4.84868	1.93513	FALSE	2.66077e-19	8.3831e-18	Inf
ENSG00000059588	1	234391313	234479103	protein_coding	87790	q42.2	TARBP1	4.07091	1.27126	FALSE	0.999958	1	-Inf
ENSG00000059691	4	151670504	151761023	protein_coding	90519	q31.3	GATB	3.15279	0.633397	FALSE	1	1	-Inf
ENSG00000059728	2	69897688	69942945	protein_coding	45257	p13.3	MXD1	4.51088	0.0538682	FALSE	1	1	-Inf
ENSG00000059758	12	96278261	96400560	protein_coding	122299	q23.1	CDK17	4.84716	-0.145683	FALSE	1	1	-Inf
ENSG00000059769	9	111631352	111654351	protein_coding	22999	q31.3	DNAJC25	3.06055	0.285595	FALSE	1	1	-Inf
ENSG00000059804	12	7919230	7936275	protein_coding	17045	p13.31	SLC2A3	6.87575	-1.18798	FALSE	0.999183	1	-Inf
ENSG00000059915	10	102402617	102421539	protein_coding	18922	q24.32	PSD	1.16792	0.30905	FALSE	1	1	-Inf
ENSG00000060069	18	79679801	79756623	protein_coding	76822	q23	CTDP1	4.12088	0.00185895	FALSE	1	1	-Inf
ENSG00000060138	12	10699089	10723312	protein_coding	24223	p13.2	YBX3	7.62137	-0.188229	FALSE	1	1	-Inf
ENSG00000060140	12	10618939	10674318	protein_coding	55379	p13.2	STYK1	0.199326	2.36288	FALSE	2.33461e-14	5.89548e-13	28.1595
ENSG00000060237	12	752593	911452	protein_coding	158859	p13.33	WNK1	9.59022	-0.124229	FALSE	1	1	-Inf
ENSG00000060339	10	68721012	68792377	protein_coding	71365	q21.3	CCAR1	5.21385	0.953022	FALSE	1	1	-Inf
ENSG00000060491	20	62804835	62814000	protein_coding	9165	q13.33	OGFR	5.54076	-0.116993	FALSE	1	1	-Inf
ENSG00000060558	19	3136193	3163769	protein_coding	27576	p13.3	GNA15	4.16858	0.169422	FALSE	1	1	-Inf
ENSG00000060642	1	26787472	26798398	protein_coding	10926	p36.11	PIGV	4.5123	0.146256	FALSE	1	1	-Inf
ENSG00000060656	1	29236516	29326813	protein_coding	90297	p35.3	PTPRU	5.59158	-0.0342086	FALSE	1	1	-Inf
ENSG00000060688	1	31259568	31296782	protein_coding	37214	p35.2	SNRNP40	4.59777	0.467522	FALSE	1	1	-Inf
ENSG00000060749	11	32893178	32993316	protein_coding	100138	p13	QSER1	4.08374	0.865923	FALSE	1	1	-Inf
ENSG00000060762	6	166364919	166383013	protein_coding	18094	q27	MPC1	5.21283	-0.307762	FALSE	1	1	-Inf
ENSG00000060971	3	38103129	38137242	protein_coding	34113	p22.2	ACAA1	5.19024	-0.280513	FALSE	1	1	-Inf
ENSG00000060982	12	24810022	24949459	protein_coding	139437	p12.1	BCAT1	5.48125	0.314059	FALSE	1	1	-Inf
ENSG00000061273	12	47782722	47833132	protein_coding	50410	q13.11	HDAC7	6.53951	-0.163031	FALSE	1	1	-Inf
ENSG00000061337	8	20246165	20303963	protein_coding	57798	p21.3	LZTS1	2.7523	0.173891	FALSE	1	1	-Inf
ENSG00000061455	5	123089121	123194266	protein_coding	105145	q23.2	PRDM6	2.77283	-0.795479	FALSE	1	1	-Inf
ENSG00000061656	20	35615892	35621049	protein_coding	5157	q11.22	SPAG4	2.2367	1.86352	FALSE	9.67877e-10	1.95924e-08	17.7481
ENSG00000061676	2	182909115	183038858	protein_coding	129743	q32.1	NCKAP1	7.85139	0.734831	FALSE	1	1	-Inf
ENSG00000061794	12	27710773	27756295	protein_coding	45522	p11.22	MRPS35	4.87965	0.999315	FALSE	1	1	-Inf
ENSG00000061918	4	155758992	155807591	protein_coding	48599	q32.1	GUCY1B1	4.26074	-0.372722	FALSE	1	1	-Inf
ENSG00000061936	12	131711081	131799737	protein_coding	88656	q24.33	SFSWAP	4.50466	0.610753	FALSE	1	1	-Inf
ENSG00000061938	3	195863364	195911945	protein_coding	48581	q29	TNK2	4.21205	0.53579	FALSE	1	1	-Inf
ENSG00000061987	12	62466817	62600479	protein_coding	133662	q14.1	MON2	5.11715	0.529664	FALSE	1	1	-Inf
ENSG00000062038	16	68636189	68722616	protein_coding	86427	q22.1	CDH3	3.10406	2.82077	TRUE	1.87791e-19	5.97276e-18	Inf
ENSG00000062194	5	57173948	57264679	protein_coding	90731	q11.2	GPBP1	6.17095	0.324882	FALSE	1	1	-Inf
ENSG00000062282	11	75759512	75801535	protein_coding	42023	q13.5	DGAT2	1.99248	0.712234	FALSE	1	1	-Inf
ENSG00000062370	19	44326555	44367217	protein_coding	40662	q13.31	ZNF112	1.10197	0.178667	FALSE	1	1	-Inf
ENSG00000062485	12	56271699	56300392	protein_coding	28693	q13.3	CS	6.68202	0.427425	FALSE	1	1	-Inf
ENSG00000062524	15	41503638	41513887	protein_coding	10249	q15.1	LTK	3.01255	-0.299402	FALSE	1	1	-Inf
ENSG00000062582	7	43866558	43869893	protein_coding	3335	p13	MRPS24	5.16299	0.397335	FALSE	1	1	-Inf
ENSG00000062598	20	46366049	46432985	protein_coding	66936	q13.12	ELMO2	5.30908	0.231761	FALSE	1	1	-Inf
ENSG00000062650	10	86435256	86521815	protein_coding	86559	q23.2	WAPL	5.91508	-0.0869876	FALSE	1	1	-Inf
ENSG00000062716	17	59707192	59842255	protein_coding	135063	q23.1	VMP1	6.58725	2.08819	FALSE	3.64914e-16	9.97978e-15	32.237
ENSG00000062725	17	60443149	60526219	protein_coding	83070	q23.2	APPBP2	5.20578	0.182035	FALSE	1	1	-Inf
ENSG00000062822	19	50384204	50418016	protein_coding	33812	q13.33	POLD1	3.4395	0.788644	FALSE	1	1	-Inf
ENSG00000063046	12	53006158	53042209	protein_coding	36051	q13.13	EIF4B	7.99496	0.281237	FALSE	1	1	-Inf
ENSG00000063127	19	49289638	49325225	protein_coding	35587	q13.33	SLC6A16	1.0567	-0.749691	FALSE	1	1	-Inf
ENSG00000063169	19	47608196	47703277	protein_coding	95081	q13.33	BICRA	2.76101	0.502033	FALSE	1	1	-Inf
ENSG00000063176	19	48619291	48630717	protein_coding	11426	q13.33	SPHK2	3.81804	0.123767	FALSE	1	1	-Inf
ENSG00000063177	19	48615328	48619536	protein_coding	4208	q13.33	RPL18	7.98971	0.365975	FALSE	1	1	-Inf
ENSG00000063180	19	48637942	48646312	protein_coding	8370	q13.33	CA11	3.58237	0.125747	FALSE	1	1	-Inf
ENSG00000063241	19	55452985	55462343	protein_coding	9358	q13.42	ISOC2	4.70376	0.592789	FALSE	1	1	-Inf
ENSG00000063244	19	55654146	55674715	protein_coding	20569	q13.42	U2AF2	6.4022	0.599155	FALSE	1	1	-Inf
ENSG00000063245	19	55675226	55709858	protein_coding	34632	q13.42	EPN1	6.28985	0.273928	FALSE	1	1	-Inf
ENSG00000063322	19	39391303	39400637	protein_coding	9334	q13.2	MED29	5.90767	0.183983	FALSE	1	1	-Inf
ENSG00000063438	5	304176	438291	protein_coding	134115	p15.33	AHRR	0.0647596	0.0854612	FALSE	1	1	-Inf
ENSG00000063587	X	153334155	153360110	protein_coding	25955	q28	ZNF275	4.18895	0.563037	FALSE	1	1	-Inf
ENSG00000063601	X	150692971	150765103	protein_coding	72132	q28	MTMR1	4.73685	0.546263	FALSE	1	1	-Inf
ENSG00000063660	2	240435671	240468078	protein_coding	32407	q37.3	GPC1	4.81223	0.160749	FALSE	1	1	-Inf
ENSG00000063761	14	77800083	77935012	protein_coding	134929	q24.3	ADCK1	2.24033	0.629232	FALSE	1	1	-Inf
ENSG00000063854	16	1795620	1827194	protein_coding	31574	p13.3	HAGH	5.17001	-0.236057	FALSE	1	1	-Inf
ENSG00000063978	4	2462220	2625320	protein_coding	163100	p16.3	RNF4	5.50479	0.842797	FALSE	1	1	-Inf
ENSG00000064012	2	201233443	201287711	protein_coding	54268	q33.1	CASP8	4.67587	0.667745	FALSE	1	1	-Inf
ENSG00000064042	4	41359607	41700044	protein_coding	340437	p13	LIMCH1	10.4054	-2.6327	TRUE	3.63384e-23	1.33291e-21	Inf
ENSG00000064102	12	26905181	26938326	protein_coding	33145	p11.23	INTS13	3.25633	1.28973	FALSE	0.999625	1	-Inf
ENSG00000064115	12	26973195	27014434	protein_coding	41239	p11.23	TM7SF3	5.95795	0.269536	FALSE	1	1	-Inf
ENSG00000064195	17	49990005	49995224	protein_coding	5219	q21.33	DLX3	0.999947	1.14776	FALSE	0.979207	1	-Inf
ENSG00000064199	11	124673798	124697518	protein_coding	23720	q24.2	SPA17	3.5153	-0.320704	FALSE	1	1	-Inf
ENSG00000064201	11	2301997	2318200	protein_coding	16203	p15.5	TSPAN32	1.42486	-1.32782	FALSE	0.987325	1	-Inf
ENSG00000064205	20	44714844	44728509	protein_coding	13665	q13.12	WISP2	5.28472	-2.05707	FALSE	6.05467e-08	1.08762e-06	13.7315
ENSG00000064225	3	98732236	98821201	protein_coding	88965	q12.1	ST3GAL6	3.20299	-0.690574	FALSE	1	1	-Inf
ENSG00000064270	16	84368527	84464187	protein_coding	95660	q24.1	ATP2C2	4.75125	-0.466835	FALSE	1	1	-Inf
ENSG00000064300	17	49495293	49515017	protein_coding	19724	q21.33	NGFR	1.30549	-0.435987	FALSE	1	1	-Inf
ENSG00000064309	11	125955796	126063335	protein_coding	107539	q24.2	CDON	3.54394	-0.921614	FALSE	1	1	-Inf
ENSG00000064313	8	119730775	119832863	protein_coding	102088	q24.12	TAF2	3.98057	1.22328	FALSE	1	1	-Inf
ENSG00000064393	7	139561570	139777778	protein_coding	216208	q34	HIPK2	6.77672	0.0467639	FALSE	1	1	-Inf
ENSG00000064419	7	128954180	129055173	protein_coding	100993	q32.1	TNPO3	5.45697	0.483291	FALSE	1	1	-Inf
ENSG00000064489	19	19145567	19192158	protein_coding	46591	p13.11	BORCS8-MEF2B	-2.06377	0.0653669	FALSE	1	1	-Inf
ENSG00000064490	19	19192229	19201869	protein_coding	9640	p13.11	RFXANK	4.84016	0.311988	FALSE	1	1	-Inf
ENSG00000064545	19	19119169	19138513	protein_coding	19344	p13.11	TMEM161A	4.20886	0.228646	FALSE	1	1	-Inf
ENSG00000064547	19	19623668	19628930	protein_coding	5262	p13.11	LPAR2	3.79469	0.66707	FALSE	1	1	-Inf
ENSG00000064601	20	45890144	45898820	protein_coding	8676	q13.12	CTSA	7.12006	0.771258	FALSE	1	1	-Inf
ENSG00000064607	19	18990888	19034023	protein_coding	43135	p13.11	SUGP2	4.51251	0.462317	FALSE	1	1	-Inf
ENSG00000064651	5	128083766	128189688	protein_coding	105922	q23.3	SLC12A2	5.44531	0.695843	FALSE	1	1	-Inf
ENSG00000064652	5	122843439	123029354	protein_coding	185915	q23.2	SNX24	4.42629	-0.0680943	FALSE	1	1	-Inf
ENSG00000064655	20	46894624	47188844	protein_coding	294220	q13.12	EYA2	2.06392	1.13035	FALSE	0.989286	1	-Inf
ENSG00000064666	19	1026581	1039068	protein_coding	12487	p13.3	CNN2	7.45304	0.0565876	FALSE	1	1	-Inf
ENSG00000064687	19	1040101	1065572	protein_coding	25471	p13.3	ABCA7	3.78807	0.497405	FALSE	1	1	-Inf
ENSG00000064692	5	122311354	122464219	protein_coding	152865	q23.2	SNCAIP	2.24141	0.0699739	FALSE	1	1	-Inf
ENSG00000064703	1	111755245	111768016	protein_coding	12771	p13.2	DDX20	4.56641	0.0164032	FALSE	1	1	-Inf
ENSG00000064726	15	83016422	83067354	protein_coding	50932	q25.2	BTBD1	5.82237	0.119346	FALSE	1	1	-Inf
ENSG00000064763	12	29149103	29340980	protein_coding	191877	p11.22	FAR2	3.97669	-0.810288	FALSE	1	1	-Inf
ENSG00000064787	20	53936777	54070594	protein_coding	133817	q13.2	BCAS1	1.47353	1.52483	FALSE	0.435181	1	-Inf
ENSG00000064932	19	1107636	1174283	protein_coding	66647	p13.3	SBNO2	5.64978	0.788445	FALSE	1	1	-Inf
ENSG00000064933	2	189784085	189877629	protein_coding	93544	q32.2	PMS1	2.68886	0.998131	FALSE	1	1	-Inf
ENSG00000064961	19	3572777	3579088	protein_coding	6311	p13.3	HMG20B	5.48414	0.31774	FALSE	1	1	-Inf
ENSG00000064989	2	187343129	187448460	protein_coding	105331	q32.1	CALCRL	8.23285	-3.59787	TRUE	2.34669e-97	6.83635e-95	Inf
ENSG00000064995	6	34877778	34888089	protein_coding	10311	p21.31	TAF11	4.99323	0.276837	FALSE	1	1	-Inf
ENSG00000064999	6	34889265	35091413	protein_coding	202148	p21.31	ANKS1A	6.71602	-0.666278	FALSE	1	1	-Inf
ENSG00000065000	19	2100988	2164468	protein_coding	63480	p13.3	AP3D1	6.67517	0.631031	FALSE	1	1	-Inf
ENSG00000065029	6	35258909	35295985	protein_coding	37076	p21.31	ZNF76	4.51535	0.47206	FALSE	1	1	-Inf
ENSG00000065054	16	2025356	2039026	protein_coding	13670	p13.3	SLC9A3R2	7.31541	-0.926007	FALSE	1	1	-Inf
ENSG00000065057	16	2039815	2047866	protein_coding	8051	p13.3	NTHL1	4.17283	0.432591	FALSE	1	1	-Inf
ENSG00000065060	6	34792015	34883138	protein_coding	91123	p21.31	UHRF1BP1	4.29605	0.733702	FALSE	1	1	-Inf
ENSG00000065135	1	109548611	109618321	protein_coding	69710	p13.3	GNAI3	6.45397	0.323034	FALSE	1	1	-Inf
ENSG00000065150	13	97953658	98024297	protein_coding	70639	q32.2	IPO5	6.9865	0.321244	FALSE	1	1	-Inf
ENSG00000065154	10	124397303	124418976	protein_coding	21673	q26.13	OAT	5.9705	0.823713	FALSE	1	1	-Inf
ENSG00000065183	1	117929720	117966542	protein_coding	36822	p12	WDR3	4.44602	0.990951	FALSE	1	1	-Inf
ENSG00000065243	1	88684222	88836255	protein_coding	152033	p22.2	PKN2	5.98924	0.653876	FALSE	1	1	-Inf
ENSG00000065268	19	984271	998438	protein_coding	14167	p13.3	WDR18	3.79859	0.309706	FALSE	1	1	-Inf
ENSG00000065308	6	52497402	52576915	protein_coding	79513	p12.2	TRAM2	5.31704	0.205964	FALSE	1	1	-Inf
ENSG00000065320	17	9021542	9244000	protein_coding	222458	p13.1	NTN1	3.78949	-0.132474	FALSE	1	1	-Inf
ENSG00000065328	10	13161554	13211104	protein_coding	49550	p13	MCM10	-0.829698	3.23255	TRUE	3.10296e-103	1.05716e-100	Inf
ENSG00000065357	12	55927319	55954027	protein_coding	26708	q13.2	DGKA	3.80657	0.945662	FALSE	1	1	-Inf
ENSG00000065361	12	56076799	56103505	protein_coding	26706	q13.2	ERBB3	6.80784	0.900462	FALSE	1	1	-Inf
ENSG00000065413	2	196967017	197311173	protein_coding	344156	q33.1	ANKRD44	5.20494	-0.486064	FALSE	1	1	-Inf
ENSG00000065427	16	75627474	75648643	protein_coding	21169	q23.1	KARS	6.52901	0.545999	FALSE	1	1	-Inf
ENSG00000065457	16	75596981	75623300	protein_coding	26319	q23.1	ADAT1	4.05834	0.606888	FALSE	1	1	-Inf
ENSG00000065485	3	123067062	123225227	protein_coding	158165	q21.1	PDIA5	4.86809	0.755996	FALSE	1	1	-Inf
ENSG00000065491	6	37257772	37332970	protein_coding	75198	p21.2	TBC1D22B	3.96036	0.518043	FALSE	1	1	-Inf
ENSG00000065518	3	120596309	120602500	protein_coding	6191	q13.33	NDUFB4	6.14254	0.567949	FALSE	1	1	-Inf
ENSG00000065526	1	15847864	15940460	protein_coding	92596	p36.21	SPEN	6.10331	0.106092	FALSE	1	1	-Inf
ENSG00000065534	3	123610049	123884331	protein_coding	274282	q21.1	MYLK	8.22379	-1.31753	FALSE	0.995475	1	-Inf
ENSG00000065548	2	186486156	186509363	protein_coding	23207	q32.1	ZC3H15	5.74113	0.748877	FALSE	1	1	-Inf
ENSG00000065559	17	12020824	12143830	protein_coding	123006	p12	MAP2K4	4.79961	0.172045	FALSE	1	1	-Inf
ENSG00000065600	1	212363931	212414901	protein_coding	50970	q32.3	TMEM206	2.4383	1.00643	FALSE	1	1	-Inf
ENSG00000065613	10	103967201	104029233	protein_coding	62032	q24.33	SLK	7.44842	-0.238943	FALSE	1	1	-Inf
ENSG00000065615	6	83859643	83967424	protein_coding	107781	q14.2	CYB5R4	4.42112	-0.0328147	FALSE	1	1	-Inf
ENSG00000065621	10	104268873	104304945	protein_coding	36072	q25.1	GSTO2	3.08532	-0.0223017	FALSE	1	1	-Inf
ENSG00000065665	10	12129637	12169961	protein_coding	40324	p14	SEC61A2	1.19279	1.08429	FALSE	1	1	-Inf
ENSG00000065675	10	6427143	6580301	protein_coding	153158	p15.1	PRKCQ	3.62707	-1.22099	FALSE	0.999012	1	-Inf
ENSG00000065717	19	2997638	3047635	protein_coding	49997	p13.3	TLE2	5.13466	-0.325871	FALSE	1	1	-Inf
ENSG00000065802	2	238426742	238452250	protein_coding	25508	q37.3	ASB1	4.68619	-0.0649422	FALSE	1	1	-Inf
ENSG00000065809	10	14518557	14774897	protein_coding	256340	p13	FAM107B	7.53983	0.374287	FALSE	1	1	-Inf
ENSG00000065833	6	83210389	83431071	protein_coding	220682	q14.2	ME1	4.64576	0.885371	FALSE	1	1	-Inf
ENSG00000065882	4	37891087	38139175	protein_coding	248088	p14	TBC1D1	5.74827	-0.227831	FALSE	1	1	-Inf
ENSG00000065883	7	39949646	40099580	protein_coding	149934	p14.1	CDK13	5.37191	0.901753	FALSE	1	1	-Inf
ENSG00000065911	2	74198562	74217565	protein_coding	19003	p13.1	MTHFD2	4.81086	1.43964	FALSE	0.860509	1	-Inf
ENSG00000065923	X	46599252	46759172	protein_coding	159920	p11.3	SLC9A7	3.49808	1.6403	FALSE	0.0208513	0.237469	1.16661
ENSG00000065970	12	8032703	8055503	protein_coding	22800	p13.31	FOXJ2	5.20334	-0.210888	FALSE	1	1	-Inf
ENSG00000065978	1	42682427	42702349	protein_coding	19922	p34.2	YBX1	8.84973	0.0477541	FALSE	1	1	-Inf
ENSG00000065989	19	10416773	10469631	protein_coding	52858	p13.2	PDE4A	4.88762	-0.234188	FALSE	1	1	-Inf
ENSG00000066027	1	212285537	212361863	protein_coding	76326	q32.3	PPP2R5A	7.39485	-0.797991	FALSE	1	1	-Inf
ENSG00000066044	19	7958579	8005659	protein_coding	47080	p13.2	ELAVL1	5.32722	0.454893	FALSE	1	1	-Inf
ENSG00000066056	1	43300993	43323108	protein_coding	22115	p34.2	TIE1	6.02427	-2.02827	FALSE	7.85426e-25	3.04785e-23	Inf
ENSG00000066084	12	50504985	50748667	protein_coding	243682	q13.12	DIP2B	5.40393	0.636554	FALSE	1	1	-Inf
ENSG00000066117	12	50084972	50100712	protein_coding	15740	q13.12	SMARCD1	5.52266	0.362123	FALSE	1	1	-Inf
ENSG00000066135	1	43650158	43705515	protein_coding	55357	p34.2	KDM4A	5.38723	0.20119	FALSE	1	1	-Inf
ENSG00000066136	1	40691648	40771603	protein_coding	79955	p34.2	NFYC	5.22597	0.392087	FALSE	1	1	-Inf
ENSG00000066185	1	42430329	42456267	protein_coding	25938	p34.2	ZMYND12	2.02365	-0.446702	FALSE	1	1	-Inf
ENSG00000066248	2	232878686	233013272	protein_coding	134586	q37.1	NGEF	-0.909888	3.06059	TRUE	2.81555e-19	8.82922e-18	Inf
ENSG00000066279	1	197084128	197146694	protein_coding	62566	q31.3	ASPM	0.495474	3.52527	TRUE	8.71314e-129	7.00571e-126	Inf
ENSG00000066294	1	160541095	160579516	protein_coding	38421	q23.3	CD84	4.24711	-0.0973508	FALSE	1	1	-Inf
ENSG00000066322	1	43363397	43368074	protein_coding	4677	p34.2	ELOVL1	6.37955	0.146065	FALSE	1	1	-Inf
ENSG00000066336	11	47354860	47378576	protein_coding	23716	p11.2	SPI1	6.33831	-1.69495	FALSE	8.38536e-08	1.4956e-06	13.413
ENSG00000066379	6	30058899	30064909	protein_coding	6010	p22.1	ZNRD1	4.61404	0.490954	FALSE	1	1	-Inf
ENSG00000066382	11	30384493	30586872	protein_coding	202379	p14.1	MPPED2	-0.500401	0.235575	FALSE	1	1	-Inf
ENSG00000066405	3	137998735	138033655	protein_coding	34920	q22.3	CLDN18	10.0616	-7.29304	TRUE	4.1362e-110	1.56871e-107	Inf
ENSG00000066422	3	101648889	101677495	protein_coding	28606	q12.3	ZBTB11	4.59208	0.309452	FALSE	1	1	-Inf
ENSG00000066427	14	92044496	92106625	protein_coding	62129	q32.12	ATXN3	4.49991	-0.16157	FALSE	1	1	-Inf
ENSG00000066455	14	92794231	92839963	protein_coding	45732	q32.12	GOLGA5	5.29258	0.737804	FALSE	1	1	-Inf
ENSG00000066468	10	121478334	121598458	protein_coding	120124	q26.13	FGFR2	5.93355	-2.12259	FALSE	5.13013e-08	9.2402e-07	13.8945
ENSG00000066557	1	70144805	70205620	protein_coding	60815	p31.1	LRRC40	3.64357	0.468586	FALSE	1	1	-Inf
ENSG00000066583	5	129094751	129114028	protein_coding	19277	q23.3	ISOC1	4.69207	-0.0243784	FALSE	1	1	-Inf
ENSG00000066629	14	99737693	99942060	protein_coding	204367	q32.2	EML1	4.9987	-1.13995	FALSE	1	1	-Inf
ENSG00000066651	6	125986430	126039276	protein_coding	52846	q22.32	TRMT11	2.79506	0.567726	FALSE	1	1	-Inf
ENSG00000066654	16	20702816	20742084	protein_coding	39268	p12.3	THUMPD1	5.573	0.151088	FALSE	1	1	-Inf
ENSG00000066697	9	100427156	100451711	protein_coding	24555	q31.1	MSANTD3	3.96286	0.397572	FALSE	1	1	-Inf
ENSG00000066735	14	104138723	104180894	protein_coding	42171	q32.33	KIF26A	2.07232	-2.13141	FALSE	1.41722e-07	2.49672e-06	12.9005
ENSG00000066739	14	96279202	96363870	protein_coding	84668	q32.2	ATG2B	5.07469	0.0271212	FALSE	1	1	-Inf
ENSG00000066777	8	67173511	67343677	protein_coding	170166	q13.2	ARFGEF1	5.77969	1.30178	FALSE	0.999078	1	-Inf
ENSG00000066827	8	134477788	134713049	protein_coding	235261	q24.22	ZFAT	3.27144	0.923183	FALSE	1	1	-Inf
ENSG00000066855	8	65644734	65771261	protein_coding	126527	q13.1	MTFR1	3.33304	1.57557	FALSE	0.0804751	0.835552	-1.6255
ENSG00000066923	7	100177563	100221488	protein_coding	43925	q22.1	STAG3	1.12046	0.786814	FALSE	1	1	-Inf
ENSG00000066926	18	57548283	57586772	protein_coding	38489	q21.31	FECH	4.20046	0.318996	FALSE	1	1	-Inf
ENSG00000066933	15	71822289	72118577	protein_coding	296288	q23	MYO9A	5.81373	-0.355124	FALSE	1	1	-Inf
ENSG00000067048	Y	12904108	12920478	protein_coding	16370	q11.221	DDX3Y	0.360919	-0.0486263	FALSE	1	1	-Inf
ENSG00000067057	10	3066333	3137712	protein_coding	71379	p15.2	PFKP	4.55507	2.29136	FALSE	2.90363e-13	7.02356e-12	25.6817
ENSG00000067064	10	1039152	1049170	protein_coding	10018	p15.3	IDI1	6.74473	-0.656559	FALSE	1	1	-Inf
ENSG00000067066	2	230415942	230544090	protein_coding	128148	q37.1	SP100	6.22789	0.0307422	FALSE	1	1	-Inf
ENSG00000067082	10	3775996	3785281	protein_coding	9285	p15.2	KLF6	8.60626	-1.34059	FALSE	0.998053	1	-Inf
ENSG00000067113	5	55424854	55535050	protein_coding	110196	q11.2	PLPP1	4.41868	-0.0633924	FALSE	1	1	-Inf
ENSG00000067141	15	73051710	73305206	protein_coding	253496	q24.1	NEO1	6.317	-0.297419	FALSE	1	1	-Inf
ENSG00000067167	8	70573442	70608387	protein_coding	34945	q13.3	TRAM1	8.8222	0.527252	FALSE	1	1	-Inf
ENSG00000067177	X	72578814	72714319	protein_coding	135505	q13.1	PHKA1	2.01784	2.12219	FALSE	7.82169e-17	2.21754e-15	33.7411
ENSG00000067182	12	6328757	6342114	protein_coding	13357	p13.31	TNFRSF1A	7.10079	0.136277	FALSE	1	1	-Inf
ENSG00000067191	17	39173456	39197703	protein_coding	24247	q12	CACNB1	2.89733	0.456447	FALSE	1	1	-Inf
ENSG00000067208	1	92508696	92792404	protein_coding	283708	p22.1	EVI5	4.95048	-0.0783508	FALSE	1	1	-Inf
ENSG00000067221	15	73978923	73994622	protein_coding	15699	q24.1	STOML1	3.88378	-0.129675	FALSE	1	1	-Inf
ENSG00000067225	15	72199029	72231822	protein_coding	32793	q23	PKM	9.42135	1.01433	FALSE	1	1	-Inf
ENSG00000067248	5	55256245	55307722	protein_coding	51477	q11.2	DHX29	5.20034	0.405997	FALSE	1	1	-Inf
ENSG00000067334	1	93866283	93879918	protein_coding	13635	p22.1	DNTTIP2	6.1348	0.202075	FALSE	1	1	-Inf
ENSG00000067365	16	8621683	8649654	protein_coding	27971	p13.2	METTL22	3.08137	0.493606	FALSE	1	1	-Inf
ENSG00000067369	15	43403061	43510728	protein_coding	107667	q15.3	TP53BP1	4.54323	0.639012	FALSE	1	1	-Inf
ENSG00000067445	X	54920462	54931431	protein_coding	10969	p11.21	TRO	2.52546	0.176523	FALSE	1	1	-Inf
ENSG00000067533	1	218285287	218337983	protein_coding	52696	q41	RRP15	3.99726	0.519704	FALSE	1	1	-Inf
ENSG00000067560	3	49359145	49412998	protein_coding	53853	p21.31	RHOA	9.13539	-0.0917351	FALSE	1	1	-Inf
ENSG00000067596	17	43483865	43544463	protein_coding	60598	q21.31	DHX8	5.48113	0.481155	FALSE	1	1	-Inf
ENSG00000067601	7	67295608	67302907	transcribed_unprocessed_pseudogene	7299	q11.21	PMS2P4	2.99709	-0.0624344	FALSE	1	1	-Inf
ENSG00000067606	1	2050470	2185395	protein_coding	134925	p36.33	PRKCZ	5.46474	-0.978695	FALSE	1	1	-Inf
ENSG00000067646	Y	2935281	2982506	protein_coding	47225	p11.2	ZFY	-1.28239	0.19039	FALSE	1	1	-Inf
ENSG00000067704	1	220094102	220148041	protein_coding	53939	q41	IARS2	6.33433	1.2287	FALSE	1	1	-Inf
ENSG00000067715	12	78863993	79452008	protein_coding	588015	q21.2	SYT1	1.59138	1.1845	FALSE	0.969372	1	-Inf
ENSG00000067798	12	77324641	78213008	protein_coding	888367	q21.2	NAV3	2.37484	0.00714894	FALSE	1	1	-Inf
ENSG00000067829	X	153785766	153794523	protein_coding	8757	q28	IDH3G	5.13932	0.450583	FALSE	1	1	-Inf
ENSG00000067836	16	4796968	4802950	protein_coding	5982	p13.3	ROGDI	4.96568	-0.00835564	FALSE	1	1	-Inf
ENSG00000067840	X	153802166	153830565	protein_coding	28399	q28	PDZD4	2.16844	-1.52476	FALSE	0.408995	1	-Inf
ENSG00000067900	18	20946906	21111851	protein_coding	164945	q11.1	ROCK1	6.80435	-0.0345549	FALSE	1	1	-Inf
ENSG00000067955	16	67029116	67101058	protein_coding	71942	q22.1	CBFB	5.30849	0.693712	FALSE	1	1	-Inf
ENSG00000067992	X	24465221	24539837	protein_coding	74616	p22.11	PDK3	2.44289	0.428519	FALSE	1	1	-Inf
ENSG00000068001	3	50317790	50322906	protein_coding	5116	p21.31	HYAL2	6.81068	-0.783338	FALSE	1	1	-Inf
ENSG00000068024	2	239048168	239401654	protein_coding	353486	q37.3	HDAC4	4.00239	0.10703	FALSE	1	1	-Inf
ENSG00000068028	3	50329782	50340980	protein_coding	11198	p21.31	RASSF1	5.1342	-0.422414	FALSE	1	1	-Inf
ENSG00000068078	4	1793293	1808872	protein_coding	15579	p16.3	FGFR3	4.79471	-1.22215	FALSE	0.96305	1	-Inf
ENSG00000068079	17	43006725	43014456	protein_coding	7731	q21.31	IFI35	5.69613	0.12032	FALSE	1	1	-Inf
ENSG00000068097	17	60043194	60078931	protein_coding	35737	q23.1	HEATR6	3.40661	0.753854	FALSE	1	1	-Inf
ENSG00000068120	17	42561467	42566277	protein_coding	4810	q21.2	COASY	5.65673	0.801265	FALSE	1	1	-Inf
ENSG00000068137	17	42667914	42676994	protein_coding	9080	q21.2	PLEKHH3	4.23372	0.295773	FALSE	1	1	-Inf
ENSG00000068305	15	99565417	99716466	protein_coding	151049	q26.3	MEF2A	6.83845	-0.585167	FALSE	1	1	-Inf
ENSG00000068308	X	48922028	48958386	protein_coding	36358	p11.23	OTUD5	5.69459	0.202623	FALSE	1	1	-Inf
ENSG00000068323	X	49028726	49043486	protein_coding	14760	p11.23	TFE3	6.10938	-0.114102	FALSE	1	1	-Inf
ENSG00000068354	X	48539457	48562609	protein_coding	23152	p11.23	TBC1D25	4.35657	-0.0463153	FALSE	1	1	-Inf
ENSG00000068366	X	109624244	109733403	protein_coding	109159	q23	ACSL4	7.72772	-1.26631	FALSE	0.982379	1	-Inf
ENSG00000068383	10	132537820	132783480	protein_coding	245660	q26.3	INPP5A	4.70231	-0.318479	FALSE	1	1	-Inf
ENSG00000068394	X	49113389	49123801	protein_coding	10412	p11.23	GPKOW	4.77625	0.141422	FALSE	1	1	-Inf
ENSG00000068400	X	48973720	49002264	protein_coding	28544	p11.23	GRIPAP1	5.37115	0.373118	FALSE	1	1	-Inf
ENSG00000068438	X	48476021	48486364	protein_coding	10343	p11.23	FTSJ1	4.98002	0.651496	FALSE	1	1	-Inf
ENSG00000068489	17	59155499	59204705	protein_coding	49206	q22	PRR11	1.47446	1.99344	FALSE	2.41717e-20	8.00454e-19	Inf
ENSG00000068615	2	86213993	86338083	protein_coding	124090	p11.2	REEP1	2.729	-1.98349	FALSE	5.43313e-05	0.000805988	7.12264
ENSG00000068650	13	112690329	112887168	protein_coding	196839	q34	ATP11A	8.7151	0.243254	FALSE	1	1	-Inf
ENSG00000068654	2	86020216	86106155	protein_coding	85939	p11.2	POLR1A	4.84207	0.836041	FALSE	1	1	-Inf
ENSG00000068697	2	20032650	20052028	protein_coding	19378	p24.1	LAPTM4A	8.57485	0.0173735	FALSE	1	1	-Inf
ENSG00000068724	2	46916157	47076137	protein_coding	159980	p21	TTC7A	6.44591	-0.222768	FALSE	1	1	-Inf
ENSG00000068745	3	48688003	48740353	protein_coding	52350	p21.31	IP6K2	5.35179	0.414874	FALSE	1	1	-Inf
ENSG00000068784	2	45388680	45612165	protein_coding	223485	p21	SRBD1	4.27075	0.523516	FALSE	1	1	-Inf
ENSG00000068796	5	62306162	62537249	protein_coding	231087	q12.1	KIF2A	3.86068	1.22361	FALSE	1	1	-Inf
ENSG00000068831	11	64726911	64745456	protein_coding	18545	q13.1	RASGRP2	3.59216	-1.27882	FALSE	0.999992	1	-Inf
ENSG00000068878	2	53864067	53970840	protein_coding	106773	p16.2	PSME4	5.50107	1.11182	FALSE	1	1	-Inf
ENSG00000068885	3	160256986	160399880	protein_coding	142894	q25.33	IFT80	3.79768	0.221055	FALSE	1	1	-Inf
ENSG00000068903	19	38878555	38899862	protein_coding	21307	q13.2	SIRT2	5.59952	-0.224151	FALSE	1	1	-Inf
ENSG00000068912	2	53787044	53818819	protein_coding	31775	p16.2	ERLEC1	6.56359	0.370424	FALSE	1	1	-Inf
ENSG00000068971	11	64917553	64934473	protein_coding	16920	q13.1	PPP2R5B	4.41056	-0.370882	FALSE	1	1	-Inf
ENSG00000068976	11	64746389	64760297	protein_coding	13908	q13.1	PYGM	1.24064	-1.22437	FALSE	0.999184	1	-Inf
ENSG00000069011	5	135027735	135034813	protein_coding	7078	q31.1	PITX1	-0.645767	3.77094	TRUE	6.44214e-28	2.80897e-26	Inf
ENSG00000069020	5	66596361	67169595	protein_coding	573234	q12.3	MAST4	5.79092	0.0656149	FALSE	1	1	-Inf
ENSG00000069122	6	46852512	46954943	protein_coding	102431	p12.3	ADGRF5	9.39979	-1.88792	FALSE	0.000541257	0.00737114	4.90278
ENSG00000069188	17	73334384	73644089	protein_coding	309705	q25.1	SDK2	2.25095	-0.0852873	FALSE	1	1	-Inf
ENSG00000069248	1	229440260	229508341	protein_coding	68081	q42.13	NUP133	5.23234	0.612271	FALSE	1	1	-Inf
ENSG00000069275	1	205712819	205750276	protein_coding	37457	q32.1	NUCKS1	8.18437	0.530464	FALSE	1	1	-Inf
ENSG00000069329	16	46656132	46689518	protein_coding	33386	q11.2	VPS35	6.65358	0.553815	FALSE	1	1	-Inf
ENSG00000069345	16	46955362	46973788	protein_coding	18426	q11.2	DNAJA2	6.13015	0.167909	FALSE	1	1	-Inf
ENSG00000069399	19	44747705	44760044	protein_coding	12339	q13.32	BCL3	5.83498	0.0673868	FALSE	1	1	-Inf
ENSG00000069424	1	5991466	6101193	protein_coding	109727	p36.31	KCNAB2	5.36243	-1.07181	FALSE	1	1	-Inf
ENSG00000069431	12	21797401	21942529	protein_coding	145128	p12.1	ABCC9	4.41748	-1.08792	FALSE	0.999994	1	-Inf
ENSG00000069493	12	9664969	9699555	protein_coding	34586	p13.31	CLEC2D	2.52639	0.953976	FALSE	1	1	-Inf
ENSG00000069509	X	44523639	44543001	protein_coding	19362	p11.3	FUNDC1	3.43962	0.738395	FALSE	1	1	-Inf
ENSG00000069535	X	43766611	43882447	protein_coding	115836	p11.3	MAOB	5.14782	-1.86967	FALSE	0.00103896	0.0138123	4.26829
ENSG00000069667	15	60488284	61229319	protein_coding	741035	q22.2	RORA	5.15281	-0.711225	FALSE	1	1	-Inf
ENSG00000069696	11	637293	640706	protein_coding	3413	p15.5	DRD4	1.08387	0.295981	FALSE	1	1	-Inf
ENSG00000069702	1	91680343	91906335	protein_coding	225992	p22.1	TGFBR3	6.30973	-2.36258	TRUE	4.63661e-27	1.93362e-25	Inf
ENSG00000069764	16	14672545	14694669	protein_coding	22124	p13.12	PLA2G10	1.44387	-0.186684	FALSE	1	1	-Inf
ENSG00000069812	1	6412418	6424670	protein_coding	12252	p36.31	HES2	2.14717	-0.591436	FALSE	1	1	-Inf
ENSG00000069849	3	141876124	141926514	protein_coding	50390	q23	ATP1B3	6.82991	-0.482346	FALSE	1	1	-Inf
ENSG00000069869	15	55826922	55993746	protein_coding	166824	q21.3	NEDD4	3.95583	0.200202	FALSE	1	1	-Inf
ENSG00000069943	15	55318960	55355648	protein_coding	36688	q21.3	PIGB	2.80136	0.285898	FALSE	1	1	-Inf
ENSG00000069956	15	51952106	52067372	protein_coding	115266	q21.2	MAPK6	4.60243	0.890188	FALSE	1	1	-Inf
ENSG00000069966	15	52115105	52191369	protein_coding	76264	q21.2	GNB5	3.81999	0.61838	FALSE	1	1	-Inf
ENSG00000069974	15	55202966	55319113	protein_coding	116147	q21.3	RAB27A	6.24163	-0.333575	FALSE	1	1	-Inf
ENSG00000069998	22	17137511	17165287	protein_coding	27776	q11.1	HDHD5	4.32008	0.573725	FALSE	1	1	-Inf
ENSG00000070010	22	19449910	19479215	protein_coding	29305	q11.21	UFD1	5.14572	0.545765	FALSE	1	1	-Inf
ENSG00000070018	12	12116025	12267012	protein_coding	150987	p13.2	LRP6	5.40494	0.304827	FALSE	1	1	-Inf
ENSG00000070019	12	14612632	14696585	protein_coding	83953	p12.3	GUCY2C	-0.715219	1.1691	FALSE	0.996948	1	-Inf
ENSG00000070047	11	576486	612222	protein_coding	35736	p15.5	PHRF1	4.87105	0.292697	FALSE	1	1	-Inf
ENSG00000070061	9	108867517	108934116	protein_coding	66599	q31.3	ELP1	5.00114	0.280222	FALSE	1	1	-Inf
ENSG00000070081	11	17208153	17349980	protein_coding	141827	p15.1	NUCB2	5.58303	0.680335	FALSE	1	1	-Inf
ENSG00000070087	3	149964904	150050788	protein_coding	85884	q25.1	PFN2	4.42181	1.61722	FALSE	0.152851	1	-Inf
ENSG00000070159	9	109375466	109498313	protein_coding	122847	q31.3	PTPN3	4.64637	0.419325	FALSE	1	1	-Inf
ENSG00000070182	14	64746283	64879907	protein_coding	133624	q23.3	SPTB	0.961699	2.08762	FALSE	7.39313e-05	0.00108553	6.8246
ENSG00000070190	4	99816833	99870154	protein_coding	53321	q23	DAPP1	3.09393	0.586104	FALSE	1	1	-Inf
ENSG00000070193	5	44303544	44389706	protein_coding	86162	p12	FGF10	0.858751	-2.66354	TRUE	1.66616e-23	6.22517e-22	Inf
ENSG00000070214	9	105244622	105439171	protein_coding	194549	q31.1	SLC44A1	6.90728	0.939864	FALSE	1	1	-Inf
ENSG00000070269	14	56488354	56650606	protein_coding	162252	q22.3	TMEM260	3.72866	0.835063	FALSE	1	1	-Inf
ENSG00000070366	17	2059839	2303771	protein_coding	243932	p13.3	SMG6	4.66343	0.0333235	FALSE	1	1	-Inf
ENSG00000070367	14	57200507	57269008	protein_coding	68501	q22.3	EXOC5	6.33538	-0.00129636	FALSE	1	1	-Inf
ENSG00000070371	22	19179473	19291716	protein_coding	112243	q11.21	CLTCL1	1.62261	0.515051	FALSE	1	1	-Inf
ENSG00000070404	19	676365	683399	protein_coding	7034	p13.3	FSTL3	6.04783	-0.90846	FALSE	1	1	-Inf
ENSG00000070413	22	19036282	19122454	protein_coding	86172	q11.21	DGCR2	7.06602	0.189375	FALSE	1	1	-Inf
ENSG00000070423	19	647526	663277	protein_coding	15751	p13.3	RNF126	3.87844	0.200476	FALSE	1	1	-Inf
ENSG00000070444	17	2384060	2401118	protein_coding	17058	p13.3	MNT	3.87902	0.238378	FALSE	1	1	-Inf
ENSG00000070476	3	126437601	126475919	protein_coding	38318	q21.3	ZXDC	4.63187	0.0339698	FALSE	1	1	-Inf
ENSG00000070495	17	76712832	76726799	protein_coding	13967	q25.1	JMJD6	4.58659	0.274885	FALSE	1	1	-Inf
ENSG00000070501	8	42338454	42371808	protein_coding	33354	p11.21	POLB	3.16398	1.31433	FALSE	0.987392	1	-Inf
ENSG00000070526	17	76624761	76643838	protein_coding	19077	q25.1	ST6GALNAC1	3.94232	1.39416	FALSE	0.800838	1	-Inf
ENSG00000070540	17	68420948	68457513	protein_coding	36565	q24.2	WIPI1	4.05173	0.482271	FALSE	1	1	-Inf
ENSG00000070601	9	37651000	37746904	protein_coding	95904	p13.2	FRMPD1	-1.34746	-1.14499	FALSE	0.998963	1	-Inf
ENSG00000070610	9	35736866	35749228	protein_coding	12362	p13.3	GBA2	5.81283	0.0233847	FALSE	1	1	-Inf
ENSG00000070614	5	150485818	150558211	protein_coding	72393	q33.1	NDST1	7.85307	-1.4997	FALSE	0.502279	1	-Inf
ENSG00000070669	7	97852118	97872542	protein_coding	20424	q21.3	ASNS	3.72084	1.45798	FALSE	0.709622	1	-Inf
ENSG00000070718	8	42152946	42171673	protein_coding	18727	p11.21	AP3M2	4.37345	0.201391	FALSE	1	1	-Inf
ENSG00000070731	17	76565379	76586956	protein_coding	21577	q25.1	ST6GALNAC2	4.8942	-1.95282	FALSE	3.84382e-05	0.000576198	7.45848
ENSG00000070756	8	100685816	100722809	protein_coding	36993	q22.3	PABPC1	10.4036	0.69837	FALSE	1	1	-Inf
ENSG00000070759	1	45343883	45491166	protein_coding	147283	p34.1	TESK2	2.17728	-0.271586	FALSE	1	1	-Inf
ENSG00000070761	16	58113588	58129450	protein_coding	15862	q21	CFAP20	4.88755	0.0406519	FALSE	1	1	-Inf
ENSG00000070770	16	58157907	58197920	protein_coding	40013	q21	CSNK2A2	5.70932	0.155516	FALSE	1	1	-Inf
ENSG00000070778	14	88465778	88554733	protein_coding	88955	q31.3	PTPN21	6.34711	-2.68241	TRUE	7.77983e-64	9.03944e-62	Inf
ENSG00000070785	1	44850522	44986722	protein_coding	136200	p34.1	EIF2B3	3.60275	0.470005	FALSE	1	1	-Inf
ENSG00000070808	5	150219491	150290291	protein_coding	70800	q32	CAMK2A	-0.122107	-1.45238	FALSE	0.680005	1	-Inf
ENSG00000070814	5	150357639	150400308	protein_coding	42669	q32	TCOF1	4.61075	0.770227	FALSE	1	1	-Inf
ENSG00000070831	1	22052627	22092946	protein_coding	40319	p36.12	CDC42	7.95486	0.0704228	FALSE	1	1	-Inf
ENSG00000070882	7	24796539	24981634	protein_coding	185095	p15.3	OSBPL3	4.54152	1.14307	FALSE	0.999999	1	-Inf
ENSG00000070950	3	8775402	8963773	protein_coding	188371	p25.3	RAD18	3.32702	0.955761	FALSE	1	1	-Inf
ENSG00000070961	12	89588049	89709300	protein_coding	121251	q21.33	ATP2B1	5.87286	-0.271779	FALSE	1	1	-Inf
ENSG00000071051	2	105744897	105894274	protein_coding	149377	q12.2	NCK2	5.30523	0.53248	FALSE	1	1	-Inf
ENSG00000071054	2	101696850	101894689	protein_coding	197839	q11.2	MAP4K4	6.98007	0.737734	FALSE	1	1	-Inf
ENSG00000071073	2	98619106	98731126	protein_coding	112020	q11.2	MGAT4A	5.83924	-0.250818	FALSE	1	1	-Inf
ENSG00000071082	2	101001715	101024032	protein_coding	22317	q11.2	RPL31	9.00272	0.437555	FALSE	1	1	-Inf
ENSG00000071127	4	10074339	10116949	protein_coding	42610	p16.1	WDR1	7.77088	0.360043	FALSE	1	1	-Inf
ENSG00000071189	7	17790761	17940501	protein_coding	149740	p21.1	SNX13	5.70223	0.720868	FALSE	1	1	-Inf
ENSG00000071205	4	147732063	148072780	protein_coding	340717	q31.23	ARHGAP10	4.11891	0.15219	FALSE	1	1	-Inf
ENSG00000071242	6	166409364	166906451	protein_coding	497087	q27	RPS6KA2	7.79204	-0.685721	FALSE	1	1	-Inf
ENSG00000071243	7	120950749	120977216	protein_coding	26467	q31.31	ING3	4.02044	-0.271904	FALSE	1	1	-Inf
ENSG00000071246	14	76762189	76783015	protein_coding	20826	q24.3	VASH1	5.23947	-0.992144	FALSE	1	1	-Inf
ENSG00000071282	3	8501707	8574673	protein_coding	72966	p25.3	LMCD1	6.44556	-1.6493	FALSE	0.00582985	0.0713677	2.56587
ENSG00000071462	7	73683025	73705161	protein_coding	22136	q11.23	BUD23	5.30494	0.941984	FALSE	1	1	-Inf
ENSG00000071537	14	81471549	81533861	protein_coding	62312	q31.1	SEL1L	7.41713	0.119126	FALSE	1	1	-Inf
ENSG00000071539	5	892643	919357	protein_coding	26714	p15.33	TRIP13	1.76941	2.13824	FALSE	2.4984e-17	7.25727e-16	34.7909
ENSG00000071553	X	154428632	154436516	protein_coding	7884	q28	ATP6AP1	7.1728	0.194922	FALSE	1	1	-Inf
ENSG00000071564	19	1609290	1652605	protein_coding	43315	p13.3	TCF3	4.32777	1.20659	FALSE	1	1	-Inf
ENSG00000071575	2	12716889	12742734	protein_coding	25845	p24.3	TRIB2	5.43424	-0.110159	FALSE	1	1	-Inf
ENSG00000071626	19	1407569	1435687	protein_coding	28118	p13.3	DAZAP1	5.68586	0.469002	FALSE	1	1	-Inf
ENSG00000071655	19	1573596	1592801	protein_coding	19205	p13.3	MBD3	5.51296	-0.254421	FALSE	1	1	-Inf
ENSG00000071794	3	149030127	149086554	protein_coding	56427	q24	HLTF	4.49083	1.29206	FALSE	0.999741	1	-Inf
ENSG00000071859	X	154444126	154450654	protein_coding	6528	q28	FAM50A	5.76339	0.498313	FALSE	1	1	-Inf
ENSG00000071889	X	154506159	154516242	protein_coding	10083	q28	FAM3A	5.32549	0.308629	FALSE	1	1	-Inf
ENSG00000071894	8	144393229	144409349	protein_coding	16120	q24.3	CPSF1	5.32086	1.02273	FALSE	1	1	-Inf
ENSG00000071909	2	170178145	170655171	protein_coding	477026	q31.1	MYO3B	-1.9811	2.62378	FALSE	1.49765e-08	2.79261e-07	15.0911
ENSG00000071967	2	171522247	171558133	protein_coding	35886	q31.1	CYBRD1	8.85168	-2.19247	FALSE	1.24997e-15	3.31474e-14	31.0364
ENSG00000071991	18	66501083	66604138	protein_coding	103055	q22.1	CDH19	0.843589	-2.35816	FALSE	1.88145e-08	3.48241e-07	14.8704
ENSG00000071994	6	170575295	170584692	protein_coding	9397	q27	PDCD2	5.46838	0.109451	FALSE	1	1	-Inf
ENSG00000072042	14	67676801	67695814	protein_coding	19013	q24.1	RDH11	6.22594	-0.038095	FALSE	1	1	-Inf
ENSG00000072062	19	14091688	14118084	protein_coding	26396	p13.12	PRKACA	6.03339	-0.263806	FALSE	1	1	-Inf
ENSG00000072071	19	14147743	14206187	protein_coding	58444	p13.12	ADGRL1	4.71429	-0.223953	FALSE	1	1	-Inf
ENSG00000072110	14	68874143	68979440	protein_coding	105297	q24.1	ACTN1	7.28525	0.312068	FALSE	1	1	-Inf
ENSG00000072121	14	67727374	67816590	protein_coding	89216	q24.1	ZFYVE26	5.12094	-0.0579233	FALSE	1	1	-Inf
ENSG00000072133	X	84058346	84187907	protein_coding	129561	q21.1	RPS6KA6	1.48713	0.187605	FALSE	1	1	-Inf
ENSG00000072134	17	19215615	19336715	protein_coding	121100	p11.2	EPN2	4.82811	-0.060622	FALSE	1	1	-Inf
ENSG00000072135	2	130356007	130375409	protein_coding	19402	q21.1	PTPN18	6.19855	0.0531285	FALSE	1	1	-Inf
ENSG00000072163	2	127638381	127681786	protein_coding	43405	q14.3	LIMS2	6.04986	-3.20564	TRUE	1.10882e-85	2.22884e-83	Inf
ENSG00000072195	2	219434846	219498287	protein_coding	63441	q35	SPEG	1.47029	0.174705	FALSE	1	1	-Inf
ENSG00000072201	4	53459301	53701405	protein_coding	242104	q12	LNX1	2.61463	1.08133	FALSE	1	1	-Inf
ENSG00000072210	17	19648136	19677598	protein_coding	29462	p11.2	ALDH3A2	7.28545	-0.147801	FALSE	1	1	-Inf
ENSG00000072274	3	196027183	196082189	protein_coding	55006	q29	TFRC	8.20193	-1.17726	FALSE	0.999879	1	-Inf
ENSG00000072310	17	17810399	17837002	protein_coding	26603	p11.2	SREBF1	6.15918	0.246779	FALSE	1	1	-Inf
ENSG00000072364	5	132875379	132963634	protein_coding	88255	q31.1	AFF4	6.7663	0.1578	FALSE	1	1	-Inf
ENSG00000072401	10	58334975	58370753	protein_coding	35778	q21.1	UBE2D1	4.23429	0.638473	FALSE	1	1	-Inf
ENSG00000072415	14	67241109	67335819	protein_coding	94710	q23.3	MPP5	5.33174	-0.356259	FALSE	1	1	-Inf
ENSG00000072422	10	60869438	61001440	protein_coding	132002	q21.2	RHOBTB1	4.06728	-0.15922	FALSE	1	1	-Inf
ENSG00000072501	X	53374149	53422728	protein_coding	48579	p11.22	SMC1A	6.08309	0.363316	FALSE	1	1	-Inf
ENSG00000072506	X	53431258	53434373	protein_coding	3115	p11.22	HSD17B10	6.30683	0.49075	FALSE	1	1	-Inf
ENSG00000072518	11	63838928	63911019	protein_coding	72091	q13.1	MARK2	5.50639	0.761545	FALSE	1	1	-Inf
ENSG00000072571	5	163460203	163491945	protein_coding	31742	q34	HMMR	1.03776	2.69558	TRUE	5.2283e-66	6.60969e-64	Inf
ENSG00000072609	12	132822187	132956304	protein_coding	134117	q24.33	CHFR	4.04289	0.601815	FALSE	1	1	-Inf
ENSG00000072657	12	72087266	72670757	protein_coding	583491	q21.1	TRHDE	2.92755	-3.25636	TRUE	2.24267e-20	7.43892e-19	Inf
ENSG00000072682	5	132191838	132295315	protein_coding	103477	q31.1	P4HA2	5.68027	0.316329	FALSE	1	1	-Inf
ENSG00000072694	1	161663147	161678654	protein_coding	15507	q23.3	FCGR2B	3.66343	0.320481	FALSE	1	1	-Inf
ENSG00000072736	16	68084751	68229259	protein_coding	144508	q22.1	NFATC3	4.94942	-0.644531	FALSE	1	1	-Inf
ENSG00000072756	3	3126916	3150879	protein_coding	23963	p26.2	TRNT1	3.52637	0.379315	FALSE	1	1	-Inf
ENSG00000072778	17	7217125	7225273	protein_coding	8148	p13.1	ACADVL	7.3047	0.295488	FALSE	1	1	-Inf
ENSG00000072786	5	172042073	172188386	protein_coding	146313	q35.1	STK10	5.57574	-0.642755	FALSE	1	1	-Inf
ENSG00000072803	5	171861549	172006873	protein_coding	145324	q35.1	FBXW11	5.6215	0.0952334	FALSE	1	1	-Inf
ENSG00000072818	17	7336529	7351478	protein_coding	14949	p13.1	ACAP1	3.41133	0.337413	FALSE	1	1	-Inf
ENSG00000072832	4	5748084	5893058	protein_coding	144974	p16.2	CRMP1	3.47654	-0.422651	FALSE	1	1	-Inf
ENSG00000072840	4	5711197	5814305	protein_coding	103108	p16.2	EVC	4.29819	-0.352307	FALSE	1	1	-Inf
ENSG00000072849	17	5471251	5486811	protein_coding	15560	p13.2	DERL2	5.04988	0.407223	FALSE	1	1	-Inf
ENSG00000072858	3	113532296	113629578	protein_coding	97282	q13.2	SIDT1	2.01129	0.995515	FALSE	1	1	-Inf
ENSG00000072864	16	15643267	15726353	protein_coding	83086	p13.11	NDE1	3.35224	1.17762	FALSE	1	1	-Inf
ENSG00000072952	11	10573091	10693988	protein_coding	120897	p15.4	MRVI1	3.80697	-0.216104	FALSE	1	1	-Inf
ENSG00000072954	19	16661127	16690029	protein_coding	28902	p13.11	TMEM38A	2.93432	-0.0221617	FALSE	1	1	-Inf
ENSG00000072958	19	16197578	16245907	protein_coding	48329	p13.11	AP1M1	5.39475	-0.311986	FALSE	1	1	-Inf
ENSG00000073008	19	44643798	44663583	protein_coding	19785	q13.31	PVR	5.69857	-0.0529742	FALSE	1	1	-Inf
ENSG00000073050	19	43543040	43580473	protein_coding	37433	q13.31	XRCC1	4.51924	0.274095	FALSE	1	1	-Inf
ENSG00000073060	12	124776856	124882668	protein_coding	105812	q24.31	SCARB1	4.5669	0.0988494	FALSE	1	1	-Inf
ENSG00000073111	3	127598223	127622436	protein_coding	24213	q21.3	MCM2	3.60561	1.74233	FALSE	3.17767e-09	6.19538e-08	16.5969
ENSG00000073146	22	50089879	50161690	protein_coding	71811	q13.33	MOV10L1	-1.85062	0.719773	FALSE	1	1	-Inf
ENSG00000073150	22	50170731	50180294	protein_coding	9563	q13.33	PANX2	1.72997	1.39236	FALSE	0.846841	1	-Inf
ENSG00000073169	22	50200979	50217616	protein_coding	16637	q13.33	SELENOO	3.70265	0.213403	FALSE	1	1	-Inf
ENSG00000073282	3	189631416	189897279	protein_coding	265863	q28	TP63	2.50784	0.502169	FALSE	1	1	-Inf
ENSG00000073331	4	112285509	112442620	protein_coding	157111	q25	ALPK1	4.61962	0.440682	FALSE	1	1	-Inf
ENSG00000073350	17	75525080	75575208	protein_coding	50128	q25.1	LLGL2	6.32699	0.519765	FALSE	1	1	-Inf
ENSG00000073417	15	84980440	85139145	protein_coding	158705	q25.3	PDE8A	4.86635	0.326935	FALSE	1	1	-Inf
ENSG00000073464	X	10156945	10237660	protein_coding	80715	p22.2	CLCN4	3.70992	-0.785161	FALSE	1	1	-Inf
ENSG00000073536	17	35128753	35142315	protein_coding	13562	q12	NLE1	3.59423	0.755238	FALSE	1	1	-Inf
ENSG00000073578	5	218241	256700	protein_coding	38459	p15.33	SDHA	5.89262	0.740574	FALSE	1	1	-Inf
ENSG00000073584	17	40624962	40648864	protein_coding	23902	q21.2	SMARCE1	6.04727	0.147152	FALSE	1	1	-Inf
ENSG00000073605	17	39904595	39919854	protein_coding	15259	q21.1	GSDMB	3.13649	1.4284	FALSE	0.830839	1	-Inf
ENSG00000073614	12	280129	389454	protein_coding	109325	p13.33	KDM5A	5.49866	0.413553	FALSE	1	1	-Inf
ENSG00000073670	17	44759031	44781846	protein_coding	22815	q21.31	ADAM11	-2.14845	0.551992	FALSE	1	1	-Inf
ENSG00000073711	3	135965673	136147891	protein_coding	182218	q22.2	PPP2R3A	3.89203	0.961305	FALSE	1	1	-Inf
ENSG00000073712	14	52857268	52952435	protein_coding	95167	q22.1	FERMT2	6.68235	-1.51476	FALSE	0.406719	1	-Inf
ENSG00000073737	2	169064789	169096167	protein_coding	31378	q31.1	DHRS9	2.67461	-0.165194	FALSE	1	1	-Inf
ENSG00000073754	1	157830914	157898256	protein_coding	67342	q23.1	CD5L	0.777546	-3.47388	TRUE	2.92206e-67	3.88982e-65	Inf
ENSG00000073756	1	186671791	186680427	protein_coding	8636	q31.1	PTGS2	7.14088	-0.900138	FALSE	0.999754	1	-Inf
ENSG00000073792	3	185643739	185825056	protein_coding	181317	q27.2	IGF2BP2	3.71978	0.745232	FALSE	1	1	-Inf
ENSG00000073803	3	185282941	185489097	protein_coding	206156	q27.2	MAP3K13	5.37382	1.04532	FALSE	1	1	-Inf
ENSG00000073849	3	186930485	187078553	protein_coding	148068	q27.3	ST6GAL1	6.55233	0.408693	FALSE	1	1	-Inf
ENSG00000073861	17	47733244	47746119	protein_coding	12875	q21.32	TBX21	2.47467	-1.08252	FALSE	1	1	-Inf
ENSG00000073910	13	31846713	32299122	protein_coding	452409	q13.1	FRY	6.39404	-1.34062	FALSE	0.984299	1	-Inf
ENSG00000073921	11	85957684	86069882	protein_coding	112198	q14.2	PICALM	8.34239	0.187354	FALSE	1	1	-Inf
ENSG00000073969	17	46590669	46757464	protein_coding	166795	q21.31	NSF	4.83036	1.49078	FALSE	0.56621	1	-Inf
ENSG00000074047	2	120735623	120992653	protein_coding	257030	q14.2	GLI2	1.62458	0.631796	FALSE	1	1	-Inf
ENSG00000074054	2	121337776	121649587	protein_coding	311811	q14.3	CLASP1	5.58655	0.792847	FALSE	1	1	-Inf
ENSG00000074071	16	1771890	1773155	protein_coding	1265	p13.3	MRPS34	8.3932	0.0640536	FALSE	1	1	-Inf
ENSG00000074181	19	15159038	15200981	protein_coding	41943	p13.12	NOTCH3	6.10882	0.951972	FALSE	1	1	-Inf
ENSG00000074201	11	77514936	77637805	protein_coding	122869	q14.1	CLNS1A	4.89545	1.10227	FALSE	1	1	-Inf
ENSG00000074211	4	6320578	6563600	protein_coding	243022	p16.1	PPP2R2C	-2.05865	3.01414	TRUE	4.88355e-11	1.06354e-09	20.6617
ENSG00000074219	19	49340595	49362457	protein_coding	21862	q13.33	TEAD2	4.98162	0.267396	FALSE	1	1	-Inf
ENSG00000074266	11	86244544	86278813	protein_coding	34269	q14.2	EED	3.22651	1.06037	FALSE	1	1	-Inf
ENSG00000074319	11	18468336	18527232	protein_coding	58896	p15.1	TSG101	5.96218	0.282914	FALSE	1	1	-Inf
ENSG00000074356	17	3802165	3846251	protein_coding	44086	p13.2	NCBP3	5.20276	0.106949	FALSE	1	1	-Inf
ENSG00000074370	17	3923870	3964464	protein_coding	40594	p13.2	ATP2A3	5.1376	0.375318	FALSE	1	1	-Inf
ENSG00000074410	15	63321378	63382161	protein_coding	60783	q22.2	CA12	3.56804	0.390735	FALSE	1	1	-Inf
ENSG00000074416	3	127689062	127823250	protein_coding	134188	q21.3	MGLL	8.42445	-0.941888	FALSE	1	1	-Inf
ENSG00000074527	12	95657807	95791152	protein_coding	133345	q22	NTN4	7.38191	-2.15471	FALSE	1.23708e-09	2.48169e-08	17.5117
ENSG00000074582	2	218658764	218663443	protein_coding	4679	q35	BCS1L	4.20196	0.647536	FALSE	1	1	-Inf
ENSG00000074590	12	106063340	106140033	protein_coding	76693	q23.3	NUAK1	4.61433	-0.235264	FALSE	1	1	-Inf
ENSG00000074603	15	65442463	65517704	protein_coding	75241	q22.31	DPP8	5.34821	-0.100668	FALSE	1	1	-Inf
ENSG00000074621	15	65611366	65660995	protein_coding	49629	q22.31	SLC24A1	3.42976	-0.033479	FALSE	1	1	-Inf
ENSG00000074657	18	58862600	58986480	protein_coding	123880	q21.32	ZNF532	4.86986	0.845055	FALSE	1	1	-Inf
ENSG00000074660	17	1633858	1645747	protein_coding	11889	p13.3	SCARF1	5.05485	-1.35396	FALSE	0.974824	1	-Inf
ENSG00000074695	18	59327823	59359962	protein_coding	32139	q21.32	LMAN1	7.45988	0.74354	FALSE	1	1	-Inf
ENSG00000074696	15	65530418	65578352	protein_coding	47934	q22.31	HACD3	6.20071	0.511552	FALSE	1	1	-Inf
ENSG00000074706	6	154154496	154356792	protein_coding	202296	q25.2	IPCEF1	2.249	1.08161	FALSE	0.999557	1	-Inf
ENSG00000074755	17	4004445	4143020	protein_coding	138575	p13.2	ZZEF1	5.73815	-0.294903	FALSE	1	1	-Inf
ENSG00000074800	1	8861000	8879250	protein_coding	18250	p36.23	ENO1	10.1754	0.853578	FALSE	1	1	-Inf
ENSG00000074842	19	4641374	4670370	protein_coding	28996	p13.3	MYDGF	5.76441	0.659867	FALSE	1	1	-Inf
ENSG00000074855	19	17323223	17334829	protein_coding	11606	p13.11	ANO8	3.29869	0.499578	FALSE	1	1	-Inf
ENSG00000074935	6	112070777	112087529	protein_coding	16752	q21	TUBE1	3.8105	-0.0869027	FALSE	1	1	-Inf
ENSG00000074964	1	17539835	17697874	protein_coding	158039	p36.13	ARHGEF10L	4.63885	0.622834	FALSE	1	1	-Inf
ENSG00000074966	4	48066393	48134256	protein_coding	67863	p12	TXK	0.672515	-0.291246	FALSE	1	1	-Inf
ENSG00000075035	12	108129471	108250537	protein_coding	121066	q23.3	WSCD2	-0.660571	-0.720602	FALSE	1	1	-Inf
ENSG00000075073	10	69403903	69416867	protein_coding	12964	q22.1	TACR2	1.15421	-0.638729	FALSE	1	1	-Inf
ENSG00000075089	12	100199122	100241865	protein_coding	42743	q23.1	ACTR6	3.82849	0.30613	FALSE	1	1	-Inf
ENSG00000075131	15	66336206	66386746	protein_coding	50540	q22.31	TIPIN	1.82531	0.658105	FALSE	1	1	-Inf
ENSG00000075142	7	88205118	88226993	protein_coding	21875	q21.12	SRI	6.40384	0.498146	FALSE	1	1	-Inf
ENSG00000075151	1	20806292	21176888	protein_coding	370596	p36.12	EIF4G3	5.42627	1.25573	FALSE	1	1	-Inf
ENSG00000075188	12	102073103	102120124	protein_coding	47021	q23.2	NUP37	3.11893	1.014	FALSE	1	1	-Inf
ENSG00000075213	7	83955777	84492724	protein_coding	536947	q21.11	SEMA3A	2.67904	1.57655	FALSE	0.3071	1	-Inf
ENSG00000075218	22	46296741	46330810	protein_coding	34069	q13.31	GTSE1	-0.355101	2.96578	TRUE	1.22059e-95	3.36096e-93	Inf
ENSG00000075223	7	80742538	80922359	protein_coding	179821	q21.11	SEMA3C	5.78988	0.659809	FALSE	1	1	-Inf
ENSG00000075234	22	46267961	46294008	protein_coding	26047	q13.31	TTC38	4.14596	0.294219	FALSE	1	1	-Inf
ENSG00000075239	11	108121516	108147776	protein_coding	26260	q22.3	ACAT1	6.016	-0.485622	FALSE	1	1	-Inf
ENSG00000075240	22	46576012	46679790	protein_coding	103778	q13.31	GRAMD4	4.72929	0.810829	FALSE	1	1	-Inf
ENSG00000075275	22	46360834	46537170	protein_coding	176336	q13.31	CELSR1	6.89784	0.513559	FALSE	1	1	-Inf
ENSG00000075292	2	71276561	71435069	protein_coding	158508	p13.3	ZNF638	6.19532	1.04783	FALSE	1	1	-Inf
ENSG00000075303	7	87833568	87876357	protein_coding	42789	q21.12	SLC25A40	3.74737	0.537128	FALSE	1	1	-Inf
ENSG00000075336	18	74148511	74160530	protein_coding	12019	q22.3	TIMM21	4.15975	0.273937	FALSE	1	1	-Inf
ENSG00000075340	2	70607618	70768225	protein_coding	160607	p13.3	ADD2	2.0336	-0.112461	FALSE	1	1	-Inf
ENSG00000075391	1	178094141	178484147	protein_coding	390006	q25.2	RASAL2	5.95444	-0.205209	FALSE	1	1	-Inf
ENSG00000075399	16	89707134	89720986	protein_coding	13852	q24.3	VPS9D1	3.22763	0.554803	FALSE	1	1	-Inf
ENSG00000075407	10	38094334	38150293	protein_coding	55959	p11.1	ZNF37A	4.04276	0.0686863	FALSE	1	1	-Inf
ENSG00000075413	14	103385392	103503831	protein_coding	118439	q32.32	MARK3	5.70855	0.127361	FALSE	1	1	-Inf
ENSG00000075415	12	98593591	98606379	protein_coding	12788	q23.1	SLC25A3	8.10656	0.222035	FALSE	1	1	-Inf
ENSG00000075420	3	172039628	172401665	protein_coding	362037	q26.31	FNDC3B	6.79228	1.09035	FALSE	1	1	-Inf
ENSG00000075426	2	28392448	28417312	protein_coding	24864	p23.2	FOSL2	7.39608	-0.27064	FALSE	1	1	-Inf
ENSG00000075461	17	66964910	67033398	protein_coding	68488	q24.2	CACNG4	4.01572	-2.28658	FALSE	0.000494974	0.00677296	4.98802
ENSG00000075539	4	48497361	48780322	protein_coding	282961	p11	FRYL	6.2285	0.0581934	FALSE	1	1	-Inf
ENSG00000075568	2	97756333	97995891	protein_coding	239558	q11.2	TMEM131	5.87484	1.04237	FALSE	1	1	-Inf
ENSG00000075618	7	5592823	5606655	protein_coding	13832	p22.1	FSCN1	5.18926	0.666615	FALSE	1	1	-Inf
ENSG00000075624	7	5527147	5563784	protein_coding	36637	p22.1	ACTB	11.3015	0.261245	FALSE	1	1	-Inf
ENSG00000075643	18	36187519	36272157	protein_coding	84638	q12.2	MOCOS	2.51792	1.03132	FALSE	0.999996	1	-Inf
ENSG00000075651	3	171600405	171810950	protein_coding	210545	q26.31	PLD1	3.70285	0.722557	FALSE	1	1	-Inf
ENSG00000075702	19	36054881	36105106	protein_coding	50225	q13.12	WDR62	0.44743	2.11351	FALSE	1.46887e-13	3.61393e-12	26.3462
ENSG00000075711	3	197042560	197299300	protein_coding	256740	q29	DLG1	6.11122	0.461169	FALSE	1	1	-Inf
ENSG00000075785	3	128726122	128814796	protein_coding	88674	q21.3	RAB7A	8.53149	-0.163747	FALSE	1	1	-Inf
ENSG00000075790	7	107579977	107629170	protein_coding	49193	q22.3	BCAP29	6.28089	-0.288588	FALSE	1	1	-Inf
ENSG00000075826	10	100486642	100519864	protein_coding	33222	q24.31	SEC31B	1.55731	0.493468	FALSE	1	1	-Inf
ENSG00000075856	12	108522580	108561400	protein_coding	38820	q23.3	SART3	5.20161	0.341534	FALSE	1	1	-Inf
ENSG00000075884	2	143091362	143768352	protein_coding	676990	q22.2	ARHGAP15	3.60532	0.108186	FALSE	1	1	-Inf
ENSG00000075886	2	131476093	131482934	protein_coding	6841	q21.1	TUBA3D	-1.50243	1.03251	FALSE	0.999981	1	-Inf
ENSG00000075914	3	44975241	45036066	protein_coding	60825	p21.31	EXOSC7	4.33121	0.318914	FALSE	1	1	-Inf
ENSG00000075945	1	169921326	170085208	protein_coding	163882	q24.2	KIFAP3	5.49121	0.429408	FALSE	1	1	-Inf
ENSG00000075975	3	12557014	12583713	protein_coding	26699	p25.2	MKRN2	4.72194	-0.0572932	FALSE	1	1	-Inf
ENSG00000076003	2	135839626	135876426	protein_coding	36800	q21.3	MCM6	3.82544	1.64133	FALSE	0.00164374	0.0214273	3.82143
ENSG00000076043	11	114439386	114450279	protein_coding	10893	q23.2	REXO2	5.5774	0.299456	FALSE	1	1	-Inf
ENSG00000076053	11	114400030	114414203	protein_coding	14173	q23.2	RBM7	4.97363	-0.0378416	FALSE	1	1	-Inf
ENSG00000076067	12	56521929	56596196	protein_coding	74267	q13.3	RBMS2	7.16617	-1.16752	FALSE	1	1	-Inf
ENSG00000076108	12	56595596	56636816	protein_coding	41220	q13.3	BAZ2A	6.49315	0.311966	FALSE	1	1	-Inf
ENSG00000076201	3	47381011	47413441	protein_coding	32430	p21.31	PTPN23	5.69473	0.130992	FALSE	1	1	-Inf
ENSG00000076242	3	36993332	37050918	protein_coding	57586	p22.2	MLH1	4.82215	0.0551226	FALSE	1	1	-Inf
ENSG00000076248	12	109097574	109110992	protein_coding	13418	q24.11	UNG	4.86048	0.669821	FALSE	1	1	-Inf
ENSG00000076258	1	171314208	171342084	protein_coding	27876	q24.3	FMO4	2.57545	-0.396173	FALSE	1	1	-Inf
ENSG00000076321	1	173714941	173786702	protein_coding	71761	q25.1	KLHL20	4.18435	0.044753	FALSE	1	1	-Inf
ENSG00000076344	16	268301	275980	protein_coding	7679	p13.3	RGS11	2.86107	-0.708705	FALSE	1	1	-Inf
ENSG00000076351	17	28394756	28407197	protein_coding	12441	q11.2	SLC46A1	3.72611	0.0844623	FALSE	1	1	-Inf
ENSG00000076356	1	208022242	208244320	protein_coding	222078	q32.2	PLXNA2	6.73569	-0.599461	FALSE	1	1	-Inf
ENSG00000076382	17	28577565	28599279	protein_coding	21714	q11.2	SPAG5	1.99146	2.62078	TRUE	2.13619e-95	5.72527e-93	Inf
ENSG00000076513	12	109999186	110039763	protein_coding	40577	q24.11	ANKRD13A	6.01358	-0.0854119	FALSE	1	1	-Inf
ENSG00000076554	8	80034745	80231232	protein_coding	196487	q21.13	TPD52	5.7201	1.65356	FALSE	0.0300817	0.335929	0.68149
ENSG00000076555	12	109116595	109268226	protein_coding	151631	q24.11	ACACB	4.79622	-0.731636	FALSE	1	1	-Inf
ENSG00000076604	17	28743984	28750958	protein_coding	6974	q11.2	TRAF4	5.42217	1.17418	FALSE	1	1	-Inf
ENSG00000076641	8	80967810	81112068	protein_coding	144258	q21.13	PAG1	5.4807	-0.342721	FALSE	1	1	-Inf
ENSG00000076650	19	33080880	33130542	protein_coding	49662	q13.11	GPATCH1	2.56484	0.825748	FALSE	1	1	-Inf
ENSG00000076662	19	10333776	10339823	protein_coding	6047	p13.2	ICAM3	3.26897	-0.307876	FALSE	1	1	-Inf
ENSG00000076685	10	103088017	103193306	protein_coding	105289	q24.33	NT5C2	4.56238	0.638947	FALSE	1	1	-Inf
ENSG00000076706	11	119308529	119321521	protein_coding	12992	q23.3	MCAM	6.78967	-0.784827	FALSE	1	1	-Inf
ENSG00000076716	X	133300103	133415490	protein_coding	115387	q26.2	GPC4	6.54709	0.12208	FALSE	1	1	-Inf
ENSG00000076770	X	132369317	132489968	protein_coding	120651	q26.2	MBNL3	4.40608	-0.168328	FALSE	1	1	-Inf
ENSG00000076826	19	7595902	7618304	protein_coding	22402	p13.2	CAMSAP3	3.77459	0.235317	FALSE	1	1	-Inf
ENSG00000076864	1	21596215	21669363	protein_coding	73148	p36.12	RAP1GAP	5.4324	0.0539533	FALSE	1	1	-Inf
ENSG00000076924	19	7619525	7629565	protein_coding	10040	p13.2	XAB2	5.51051	-0.124973	FALSE	1	1	-Inf
ENSG00000076928	19	41883161	41930150	protein_coding	46989	q13.2	ARHGEF1	6.28038	0.0261033	FALSE	1	1	-Inf
ENSG00000076944	19	7636881	7647873	protein_coding	10992	p13.2	STXBP2	6.01521	-0.364772	FALSE	1	1	-Inf
ENSG00000076984	19	7903843	7914478	protein_coding	10635	p13.2	MAP2K7	4.91938	-0.1001	FALSE	1	1	-Inf
ENSG00000077044	2	233354507	233472104	protein_coding	117597	q37.1	DGKD	5.20527	0.428825	FALSE	1	1	-Inf
ENSG00000077063	7	117710651	117874139	protein_coding	163488	q31.31	CTTNBP2	1.68306	-0.396171	FALSE	1	1	-Inf
ENSG00000077092	3	25174332	25597932	protein_coding	423600	p24.2	RARB	3.11952	0.0554324	FALSE	1	1	-Inf
ENSG00000077097	3	25597905	25664907	protein_coding	67002	p24.2	TOP2B	7.62222	0.034237	FALSE	1	1	-Inf
ENSG00000077147	10	96518109	96587452	protein_coding	69343	q24.1	TM9SF3	8.37004	0.584842	FALSE	1	1	-Inf
ENSG00000077150	10	102394110	102402529	protein_coding	8419	q24.32	NFKB2	5.51263	0.203881	FALSE	1	1	-Inf
ENSG00000077152	1	202331657	202341980	protein_coding	10323	q32.1	UBE2T	2.00311	2.46836	TRUE	3.32301e-77	5.70904e-75	Inf
ENSG00000077157	1	202348699	202592706	protein_coding	244007	q32.1	PPP1R12B	6.56397	-0.339902	FALSE	1	1	-Inf
ENSG00000077232	2	182716041	182794464	protein_coding	78423	q32.1	DNAJC10	6.85695	1.15437	FALSE	1	1	-Inf
ENSG00000077235	16	27459555	27549913	protein_coding	90358	p12.1	GTF3C1	5.96997	0.627557	FALSE	1	1	-Inf
ENSG00000077238	16	27313668	27364778	protein_coding	51110	p12.1	IL4R	6.60482	-0.161116	FALSE	1	1	-Inf
ENSG00000077254	1	77695987	77759852	protein_coding	63865	p31.1	USP33	5.79301	0.102746	FALSE	1	1	-Inf
ENSG00000077264	X	110944285	111227361	protein_coding	283076	q23	PAK3	0.512071	0.81129	FALSE	0.999993	1	-Inf
ENSG00000077274	X	111245103	111270523	protein_coding	25420	q23	CAPN6	0.99458	-0.732705	FALSE	0.99939	1	-Inf
ENSG00000077312	19	40750637	40765389	protein_coding	14752	q13.2	SNRPA	5.01923	0.697846	FALSE	1	1	-Inf
ENSG00000077348	19	41386374	41397479	protein_coding	11105	q13.2	EXOSC5	3.41888	0.878809	FALSE	1	1	-Inf
ENSG00000077380	2	171687409	171748420	protein_coding	61011	q31.1	DYNC1I2	6.60031	0.221273	FALSE	1	1	-Inf
ENSG00000077420	10	26438203	26567803	protein_coding	129600	p12.1	APBB1IP	4.29617	-0.66087	FALSE	1	1	-Inf
ENSG00000077454	7	100574011	100586153	protein_coding	12142	q22.1	LRCH4	3.99188	0.163242	FALSE	1	1	-Inf
ENSG00000077458	11	95768942	95790409	protein_coding	21467	q21	FAM76B	3.96735	0.457453	FALSE	1	1	-Inf
ENSG00000077463	19	4174109	4182604	protein_coding	8495	p13.3	SIRT6	3.50652	0.255315	FALSE	1	1	-Inf
ENSG00000077514	11	74493851	74669117	protein_coding	175266	q13.4	POLD3	4.31806	0.577024	FALSE	1	1	-Inf
ENSG00000077522	1	236686454	236764631	protein_coding	78177	q43	ACTN2	1.71908	-3.10677	TRUE	2.9806e-40	1.89e-38	Inf
ENSG00000077549	1	19338776	19485539	protein_coding	146763	p36.13	CAPZB	7.82687	0.178513	FALSE	1	1	-Inf
ENSG00000077585	1	236142505	236221865	protein_coding	79360	q42.3	GPR137B	4.26249	-0.140029	FALSE	1	1	-Inf
ENSG00000077616	11	90131515	90192894	protein_coding	61379	q14.3	NAALAD2	1.13503	-0.622289	FALSE	1	1	-Inf
ENSG00000077684	4	128809623	128875224	protein_coding	65601	q28.2	JADE1	5.69381	-0.483919	FALSE	1	1	-Inf
ENSG00000077713	X	119399060	119454478	protein_coding	55418	q24	SLC25A43	4.28915	0.389244	FALSE	1	1	-Inf
ENSG00000077721	X	119574467	119591083	protein_coding	16616	q24	UBE2A	6.05643	0.35294	FALSE	1	1	-Inf
ENSG00000077782	8	38411138	38468834	protein_coding	57696	p11.23	FGFR1	6.00615	-0.577516	FALSE	1	1	-Inf
ENSG00000077942	22	45502238	45601135	protein_coding	98897	q13.31	FBLN1	8.41045	-1.67006	FALSE	0.0476021	0.517496	-0.0700107
ENSG00000077943	10	15513949	15720125	protein_coding	206176	p13	ITGA8	5.99662	-1.94902	FALSE	6.83999e-11	1.47364e-09	20.3355
ENSG00000077984	20	24949230	24959928	protein_coding	10698	p11.21	CST7	3.78229	-0.486596	FALSE	1	1	-Inf
ENSG00000078018	2	209424058	209734118	protein_coding	310060	q34	MAP2	5.76266	-0.538507	FALSE	1	1	-Inf
ENSG00000078043	18	46803224	46920160	protein_coding	116936	q21.1	PIAS2	3.69536	0.278023	FALSE	1	1	-Inf
ENSG00000078053	7	38383704	38631567	protein_coding	247863	p14.1	AMPH	-0.0165798	0.779937	FALSE	0.999997	1	-Inf
ENSG00000078061	X	47561100	47571920	protein_coding	10820	p11.3	ARAF	6.3596	-0.0724912	FALSE	1	1	-Inf
ENSG00000078070	3	183015218	183116075	protein_coding	100857	q27.1	MCCC1	4.76884	-0.0252912	FALSE	1	1	-Inf
ENSG00000078081	3	183122213	183163839	protein_coding	41626	q27.1	LAMP3	9.28616	-3.46335	TRUE	1.14509e-56	1.08063e-54	Inf
ENSG00000078098	2	162170684	162245151	protein_coding	74467	q24.2	FAP	1.75209	2.34574	TRUE	2.99527e-23	1.10473e-21	Inf
ENSG00000078114	10	20779973	21174187	protein_coding	394214	p12.31	NEBL	8.02988	-1.97997	FALSE	1.71126e-05	0.000262983	8.24316
ENSG00000078124	11	76860867	77026797	protein_coding	165930	q13.5	ACER3	5.53392	-0.278884	FALSE	1	1	-Inf
ENSG00000078140	4	39698044	39782792	protein_coding	84748	p14	UBE2K	5.76152	0.777937	FALSE	1	1	-Inf
ENSG00000078142	18	41955206	42087830	protein_coding	132624	q12.3	PIK3C3	4.876	-0.0921686	FALSE	1	1	-Inf
ENSG00000078177	4	40056826	40158252	protein_coding	101426	p14	N4BP2	3.09917	0.829514	FALSE	1	1	-Inf
ENSG00000078237	12	4307763	4354593	protein_coding	46830	p13.32	TIGAR	3.16582	0.0697311	FALSE	1	1	-Inf
ENSG00000078246	12	2877223	2941140	protein_coding	63917	p13.33	TULP3	4.02581	0.543562	FALSE	1	1	-Inf
ENSG00000078269	6	157981887	158099176	protein_coding	117289	q25.3	SYNJ2	2.55997	1.84683	FALSE	8.16216e-09	1.54635e-07	15.6822
ENSG00000078295	5	7396208	7830081	protein_coding	433873	p15.31	ADCY2	0.261718	-0.278862	FALSE	1	1	-Inf
ENSG00000078304	14	101761798	101927989	protein_coding	166191	q32.31	PPP2R5C	7.3401	0.413739	FALSE	1	1	-Inf
ENSG00000078319	7	100320992	100341908	unprocessed_pseudogene	20916	q22.1	PMS2P1	2.69431	0.637468	FALSE	1	1	-Inf
ENSG00000078369	1	1785285	1891117	protein_coding	105832	p36.33	GNB1	8.66962	0.284336	FALSE	1	1	-Inf
ENSG00000078399	7	27162435	27175180	protein_coding	12745	p15.2	HOXA9	-1.46029	0.1607	FALSE	1	1	-Inf
ENSG00000078401	6	12290363	12297194	protein_coding	6831	p24.1	EDN1	6.40677	-1.26332	FALSE	0.999369	1	-Inf
ENSG00000078403	10	21524675	21743630	protein_coding	218955	p12.31	MLLT10	4.82157	0.339093	FALSE	1	1	-Inf
ENSG00000078487	7	100400826	100428992	protein_coding	28166	q22.1	ZCWPW1	2.66861	-0.00900445	FALSE	1	1	-Inf
ENSG00000078549	7	31052461	31111479	protein_coding	59018	p14.3	ADCYAP1R1	0.499005	-1.97697	FALSE	5.54449e-06	8.8242e-05	9.33534
ENSG00000078589	X	78945332	78961954	protein_coding	16622	q21.1	P2RY10	1.33431	0.422388	FALSE	1	1	-Inf
ENSG00000078596	X	79360384	79367667	protein_coding	7283	q21.1	ITM2A	6.824	-1.54731	FALSE	0.172275	1	-Inf
ENSG00000078618	1	51789191	51878937	protein_coding	89746	p32.3	NRDC	6.52305	0.873881	FALSE	1	1	-Inf
ENSG00000078668	8	42391624	42405897	protein_coding	14273	p11.21	VDAC3	6.01253	0.558559	FALSE	1	1	-Inf
ENSG00000078674	8	17922840	18029944	protein_coding	107104	p22	PCM1	7.45871	-0.029204	FALSE	1	1	-Inf
ENSG00000078687	17	77959240	78108835	protein_coding	149595	q25.3	TNRC6C	4.26733	0.195046	FALSE	1	1	-Inf
ENSG00000078699	20	33490075	33650036	protein_coding	159961	q11.21	CBFA2T2	4.56944	0.870502	FALSE	1	1	-Inf
ENSG00000078747	20	34363235	34511393	protein_coding	148158	q11.22	ITCH	5.57555	0.593136	FALSE	1	1	-Inf
ENSG00000078804	20	34704290	34713439	protein_coding	9149	q11.22	TP53INP2	5.94344	-0.508332	FALSE	1	1	-Inf
ENSG00000078808	1	1216908	1232031	protein_coding	15123	p36.33	SDF4	6.62394	0.424286	FALSE	1	1	-Inf
ENSG00000078814	20	34975403	35002437	protein_coding	27034	q11.22	MYH7B	0.255122	0.0520264	FALSE	1	1	-Inf
ENSG00000078902	11	1274371	1309654	protein_coding	35283	p15.5	TOLLIP	5.55215	-0.21903	FALSE	1	1	-Inf
ENSG00000078967	7	43926438	43956136	protein_coding	29698	p13	UBE2D4	4.35501	0.141401	FALSE	1	1	-Inf
ENSG00000079101	18	596988	650334	protein_coding	53346	p11.32	CLUL1	1.0152	-0.950318	FALSE	0.999995	1	-Inf
ENSG00000079102	8	91954967	92103286	protein_coding	148319	q21.3	RUNX1T1	2.65489	-1.09568	FALSE	1	1	-Inf
ENSG00000079112	8	94127171	94217303	protein_coding	90132	q22.1	CDH17	-2.05279	2.46612	FALSE	4.22028e-06	6.77571e-05	9.59951
ENSG00000079134	18	214520	268050	protein_coding	53530	p11.32	THOC1	3.53986	1.0219	FALSE	1	1	-Inf
ENSG00000079150	2	178463664	178478600	protein_coding	14936	q31.2	FKBP7	3.74626	0.290345	FALSE	1	1	-Inf
ENSG00000079156	2	178194481	178402891	protein_coding	208410	q31.2	OSBPL6	3.76893	-1.08513	FALSE	0.999957	1	-Inf
ENSG00000079215	5	36606355	36688334	protein_coding	81979	p13.2	SLC1A3	3.18878	-0.051501	FALSE	1	1	-Inf
ENSG00000079246	2	216107464	216206303	protein_coding	98839	q35	XRCC5	8.24714	0.961956	FALSE	1	1	-Inf
ENSG00000079257	3	158645822	158672693	protein_coding	26871	q25.32	LXN	4.28617	-0.0938029	FALSE	1	1	-Inf
ENSG00000079263	2	230203110	230313215	protein_coding	110105	q37.1	SP140	1.77611	0.445885	FALSE	1	1	-Inf
ENSG00000079277	1	46557408	46616843	protein_coding	59435	p33	MKNK1	4.92601	-0.0101175	FALSE	1	1	-Inf
ENSG00000079308	2	217799588	218010421	protein_coding	210833	q35	TNS1	11.3491	-3.03134	TRUE	1.73606e-57	1.694e-55	Inf
ENSG00000079313	19	1815246	1848463	protein_coding	33217	p13.3	REXO1	3.74981	0.0578824	FALSE	1	1	-Inf
ENSG00000079332	10	70147289	70170523	protein_coding	23234	q22.1	SAR1A	7.26896	-0.30264	FALSE	1	1	-Inf
ENSG00000079335	1	100345001	100520278	protein_coding	175277	p21.2	CDC14A	3.69129	-0.470553	FALSE	1	1	-Inf
ENSG00000079337	12	47734367	47771040	protein_coding	36673	q13.11	RAPGEF3	3.69261	-1.03341	FALSE	0.999999	1	-Inf
ENSG00000079385	19	42507304	42561234	protein_coding	53930	q13.2	CEACAM1	3.37171	2.01081	FALSE	9.14559e-06	0.000143286	8.85053
ENSG00000079387	12	48042898	48106308	protein_coding	63410	q13.11	SENP1	3.54354	0.635705	FALSE	1	1	-Inf
ENSG00000079432	19	42268537	42295797	protein_coding	27260	q13.2	CIC	5.90062	0.00260444	FALSE	1	1	-Inf
ENSG00000079435	19	42401507	42427426	protein_coding	25919	q13.2	LIPE	1.48454	0.0490533	FALSE	1	1	-Inf
ENSG00000079459	8	11795573	11839309	protein_coding	43736	p23.1	FDFT1	6.92561	-0.234283	FALSE	1	1	-Inf
ENSG00000079462	19	42297033	42303546	protein_coding	6513	q13.2	PAFAH1B3	3.94405	1.4135	FALSE	0.975411	1	-Inf
ENSG00000079482	X	68042344	68433913	protein_coding	391569	q12	OPHN1	3.84414	0.355747	FALSE	1	1	-Inf
ENSG00000079616	16	29790719	29805385	protein_coding	14666	p11.2	KIF22	4.45577	1.1006	FALSE	1	1	-Inf
ENSG00000079691	6	25279078	25620530	protein_coding	341452	p22.2	CARMIL1	5.27986	-0.0805715	FALSE	1	1	-Inf
ENSG00000079739	1	63593276	63660245	protein_coding	66969	p31.3	PGM1	6.86254	-0.473157	FALSE	1	1	-Inf
ENSG00000079785	2	15591178	15631111	protein_coding	39933	p24.3	DDX1	6.13356	0.463256	FALSE	1	1	-Inf
ENSG00000079805	19	10718079	10833488	protein_coding	115409	p13.2	DNM2	7.36968	-0.114539	FALSE	1	1	-Inf
ENSG00000079819	6	130839347	131063322	protein_coding	223975	q23.2	EPB41L2	6.91882	-1.32269	FALSE	0.999172	1	-Inf
ENSG00000079841	6	71886703	72403143	protein_coding	516440	q13	RIMS1	0.397889	0.0535953	FALSE	1	1	-Inf
ENSG00000079931	6	132296055	132401545	protein_coding	105490	q23.2	MOXD1	4.50509	0.595477	FALSE	1	1	-Inf
ENSG00000079950	6	132445867	132513198	protein_coding	67331	q23.2	STX7	7.09692	-0.717833	FALSE	1	1	-Inf
ENSG00000079974	22	50767501	50783663	protein_coding	16162	q13.33	RABL2B	4.32315	-0.180343	FALSE	1	1	-Inf
ENSG00000079999	19	10486120	10503741	protein_coding	17621	p13.2	KEAP1	5.676	0.194907	FALSE	1	1	-Inf
ENSG00000080007	6	73394748	73417569	protein_coding	22821	q13	DDX43	0.919993	-1.05945	FALSE	0.963225	1	-Inf
ENSG00000080166	13	94436808	94479682	protein_coding	42874	q32.1	DCT	-2.26092	-0.267439	FALSE	1	1	-Inf
ENSG00000080189	20	46345980	46364458	protein_coding	18478	q13.12	SLC35C2	5.46061	0.400006	FALSE	1	1	-Inf
ENSG00000080200	3	97822040	97944963	protein_coding	122923	q11.2	CRYBG3	4.13867	-0.0460339	FALSE	1	1	-Inf
ENSG00000080293	2	119439843	119525301	protein_coding	85458	q14.2	SCTR	3.85303	-1.28938	FALSE	0.890238	1	-Inf
ENSG00000080298	9	3218297	3526004	protein_coding	307707	p24.2	RFX3	3.94462	0.0977721	FALSE	1	1	-Inf
ENSG00000080345	2	151409883	151508013	protein_coding	98130	q23.3	RIF1	4.89821	0.816941	FALSE	1	1	-Inf
ENSG00000080371	12	71754874	71800285	protein_coding	45411	q21.1	RAB21	6.70819	-0.429616	FALSE	1	1	-Inf
ENSG00000080493	4	71186757	71572087	protein_coding	385330	q13.3	SLC4A4	5.66459	-0.489772	FALSE	1	1	-Inf
ENSG00000080503	9	1980290	2193624	protein_coding	213334	p24.3	SMARCA2	7.53004	-0.882776	FALSE	1	1	-Inf
ENSG00000080546	6	108986437	109094819	protein_coding	108382	q21	SESN1	5.34529	-1.66364	FALSE	0.0100144	0.119537	1.99683
ENSG00000080561	X	107825755	107927193	protein_coding	101438	q22.3	MID2	2.19098	0.111847	FALSE	1	1	-Inf
ENSG00000080573	19	9959561	10010471	protein_coding	50910	p13.2	COL5A3	2.78269	0.383634	FALSE	1	1	-Inf
ENSG00000080603	16	30698209	30741409	protein_coding	43200	p11.2	SRCAP	6.97176	0.407248	FALSE	1	1	-Inf
ENSG00000080608	9	2720469	2844241	protein_coding	123772	p24.2	PUM3	3.62906	0.907624	FALSE	1	1	-Inf
ENSG00000080618	13	46053195	46105033	protein_coding	51838	q14.13	CPB2	4.79262	-4.91871	TRUE	3.4971e-51	2.86919e-49	Inf
ENSG00000080644	15	78593052	78621295	protein_coding	28243	q25.1	CHRNA3	-0.865544	-0.138985	FALSE	1	1	-Inf
ENSG00000080709	5	114360945	114496500	protein_coding	135555	q22.3	KCNN2	0.233956	-0.0471659	FALSE	1	1	-Inf
ENSG00000080802	7	135361795	135510127	protein_coding	148332	q33	CNOT4	4.00621	0.396163	FALSE	1	1	-Inf
ENSG00000080815	14	73136418	73223691	protein_coding	87273	q24.2	PSEN1	6.24309	0.277963	FALSE	1	1	-Inf
ENSG00000080819	3	98521132	98593723	protein_coding	72591	q11.2	CPOX	3.1894	1.20757	FALSE	0.99999	1	-Inf
ENSG00000080822	3	98497912	98523066	protein_coding	25154	q11.2	CLDND1	5.78282	0.159532	FALSE	1	1	-Inf
ENSG00000080823	14	102224500	102305200	protein_coding	80700	q32.31	MOK	2.4167	0.436176	FALSE	1	1	-Inf
ENSG00000080824	14	102080738	102139699	protein_coding	58961	q32.31	HSP90AA1	9.40604	0.714084	FALSE	1	1	-Inf
ENSG00000080839	20	36996349	37095995	protein_coding	99646	q11.23	RBL1	2.13033	1.13513	FALSE	1	1	-Inf
ENSG00000080845	20	36306336	36528637	protein_coding	222301	q11.23	DLGAP4	5.9926	0.89735	FALSE	1	1	-Inf
ENSG00000080854	11	133908564	133956985	protein_coding	48421	q25	IGSF9B	-0.997162	0.953641	FALSE	0.999813	1	-Inf
ENSG00000080947	1	16467436	16499257	transcribed_unprocessed_pseudogene	31821	p36.13	CROCCP3	1.0197	0.221904	FALSE	1	1	-Inf
ENSG00000080986	18	2571511	2616635	protein_coding	45124	p11.32	NDC80	0.117422	2.82257	TRUE	1.61818e-69	2.24324e-67	Inf
ENSG00000081014	15	50908672	51005900	protein_coding	97228	q21.2	AP4E1	3.09399	0.178128	FALSE	1	1	-Inf
ENSG00000081019	1	113761832	113812476	protein_coding	50644	p13.2	RSBN1	4.89648	-0.22533	FALSE	1	1	-Inf
ENSG00000081026	1	113390749	113685923	protein_coding	295174	p13.2	MAGI3	6.81019	-0.845315	FALSE	1	1	-Inf
ENSG00000081041	4	74097035	74099293	protein_coding	2258	q13.3	CXCL2	7.26772	-1.02563	FALSE	1	1	-Inf
ENSG00000081052	2	227002711	227164453	protein_coding	161742	q36.3	COL4A4	5.95681	-1.14487	FALSE	0.999468	1	-Inf
ENSG00000081059	5	134114711	134151865	protein_coding	37154	q31.1	TCF7	2.57231	0.334681	FALSE	1	1	-Inf
ENSG00000081087	6	108041409	108165854	protein_coding	124445	q21	OSTM1	5.35161	-0.631169	FALSE	1	1	-Inf
ENSG00000081148	3	101222546	101320560	protein_coding	98014	q12.3	IMPG2	-1.81229	0.691478	FALSE	1	1	-Inf
ENSG00000081154	3	101574095	101594437	protein_coding	20342	q12.3	PCNP	7.24792	-0.143445	FALSE	1	1	-Inf
ENSG00000081177	14	69191511	69244020	protein_coding	52509	q24.1	EXD2	4.81796	-0.045789	FALSE	1	1	-Inf
ENSG00000081181	14	67619798	67651720	protein_coding	31922	q24.1	ARG2	1.37098	0.92626	FALSE	0.999999	1	-Inf
ENSG00000081189	5	88717117	88904257	protein_coding	187140	q14.3	MEF2C	5.80161	-0.17514	FALSE	1	1	-Inf
ENSG00000081237	1	198638457	198757476	protein_coding	119019	q31.3	PTPRC	7.59199	-1.22924	FALSE	1	1	-Inf
ENSG00000081277	1	201283452	201332993	protein_coding	49541	q32.1	PKP1	1.58928	0.209158	FALSE	0.999999	1	-Inf
ENSG00000081307	3	132654446	132678097	protein_coding	23651	q22.1	UBA5	5.03242	0.38795	FALSE	1	1	-Inf
ENSG00000081320	2	196133566	196176503	protein_coding	42937	q32.3	STK17B	6.63576	-0.316122	FALSE	1	1	-Inf
ENSG00000081377	9	96490241	96619830	protein_coding	129589	q22.33	CDC14B	3.96482	0.0654182	FALSE	1	1	-Inf
ENSG00000081386	9	96755865	96778129	protein_coding	22264	q22.33	ZNF510	3.29156	0.0257826	FALSE	1	1	-Inf
ENSG00000081479	2	169127109	169362685	protein_coding	235576	q31.1	LRP2	4.73373	-1.38346	FALSE	0.704619	1	-Inf
ENSG00000081665	19	19785839	19821751	protein_coding	35912	p13.11	ZNF506	3.37455	0.0561026	FALSE	1	1	-Inf
ENSG00000081692	1	227730425	227735411	protein_coding	4986	q42.13	JMJD4	3.8856	0.518703	FALSE	1	1	-Inf
ENSG00000081721	1	161749758	161757238	protein_coding	7480	q23.3	DUSP12	4.55802	0.567657	FALSE	1	1	-Inf
ENSG00000081760	12	125065379	125143333	protein_coding	77954	q24.31	AACS	4.1068	0.865606	FALSE	1	1	-Inf
ENSG00000081791	5	141923808	141942047	protein_coding	18239	q31.3	DELE1	5.90023	-0.1737	FALSE	1	1	-Inf
ENSG00000081803	7	122318425	122886759	protein_coding	568334	q31.32	CADPS2	6.06103	0.704551	FALSE	1	1	-Inf
ENSG00000081818	5	141121799	141125623	protein_coding	3824	q31.3	PCDHB4	5.11349	-0.486329	FALSE	1	1	-Inf
ENSG00000081842	5	140827958	141012344	protein_coding	184386	q31.3	PCDHA6	-1.85429	1.01498	FALSE	0.993664	1	-Inf
ENSG00000081853	5	141338760	141512979	protein_coding	174219	q31.3	PCDHGA2	1.74567	-0.0886628	FALSE	1	1	-Inf
ENSG00000081870	1	53916574	53945929	protein_coding	29355	p32.3	HSPB11	3.58	0.670732	FALSE	1	1	-Inf
ENSG00000081913	18	62715450	62980433	protein_coding	264983	q21.33	PHLPP1	3.93663	0.564468	FALSE	1	1	-Inf
ENSG00000081923	18	57646426	57803101	protein_coding	156675	q21.31	ATP8B1	5.33534	1.02267	FALSE	1	1	-Inf
ENSG00000081985	1	67307364	67396900	protein_coding	89536	p31.3	IL12RB2	-1.83774	1.19971	FALSE	0.99555	1	-Inf
ENSG00000082014	7	151238764	151277896	protein_coding	39132	q36.1	SMARCD3	4.06064	-0.413187	FALSE	1	1	-Inf
ENSG00000082068	5	37379212	37753435	protein_coding	374223	p13.2	WDR70	4.20057	0.976571	FALSE	1	1	-Inf
ENSG00000082074	5	39105255	39274528	protein_coding	169273	p13.1	FYB1	4.77478	0.35126	FALSE	1	1	-Inf
ENSG00000082146	2	201387858	201480846	protein_coding	92988	q33.1	STRADB	2.70911	0.78251	FALSE	1	1	-Inf
ENSG00000082153	2	200810594	200827338	protein_coding	16744	q33.1	BZW1	6.68968	0.830647	FALSE	1	1	-Inf
ENSG00000082175	11	101029624	101130524	protein_coding	100900	q22.1	PGR	2.10272	-1.5394	FALSE	0.309735	1	-Inf
ENSG00000082196	5	34019448	34043832	protein_coding	24384	p13.2	C1QTNF3	1.98774	0.55296	FALSE	1	1	-Inf
ENSG00000082212	18	50878734	50954257	protein_coding	75523	q21.2	ME2	4.87077	0.445516	FALSE	1	1	-Inf
ENSG00000082213	5	31532266	31555058	protein_coding	22792	p13.3	C5orf22	4.30591	0.828268	FALSE	1	1	-Inf
ENSG00000082258	2	134918235	134959342	protein_coding	41107	q21.3	CCNT2	4.96656	0.687423	FALSE	1	1	-Inf
ENSG00000082269	6	70412941	70561174	protein_coding	148233	q13	FAM135A	3.67269	0.586158	FALSE	1	1	-Inf
ENSG00000082397	18	5392381	5630700	protein_coding	238319	p11.31	EPB41L3	5.77367	-0.911803	FALSE	1	1	-Inf
ENSG00000082438	2	164653624	164843679	protein_coding	190055	q24.3	COBLL1	6.65013	-0.668529	FALSE	1	1	-Inf
ENSG00000082458	X	70444861	70505490	protein_coding	60629	q13.1	DLG3	4.9485	1.00108	FALSE	1	1	-Inf
ENSG00000082497	1	210232799	210246631	protein_coding	13832	q32.2	SERTAD4	3.85306	0.192219	FALSE	1	1	-Inf
ENSG00000082512	1	211326615	211374946	protein_coding	48331	q32.3	TRAF5	2.9372	1.43374	FALSE	0.814895	1	-Inf
ENSG00000082515	5	154941070	154969411	protein_coding	28341	q33.2	MRPL22	3.70306	0.571731	FALSE	1	1	-Inf
ENSG00000082516	5	154887416	154938209	protein_coding	50793	q33.2	GEMIN5	4.15496	0.495863	FALSE	1	1	-Inf
ENSG00000082641	17	48048329	48061487	protein_coding	13158	q21.32	NFE2L1	7.88933	0.0669205	FALSE	1	1	-Inf
ENSG00000082684	3	122909193	123028605	protein_coding	119412	q21.1	SEMA5B	-0.0380528	0.58194	FALSE	1	1	-Inf
ENSG00000082701	3	119821323	120094417	protein_coding	273094	q13.33	GSK3B	6.51945	0.214629	FALSE	1	1	-Inf
ENSG00000082781	3	124761948	124901418	protein_coding	139470	q21.2	ITGB5	6.62308	0.513328	FALSE	1	1	-Inf
ENSG00000082805	12	990509	1495933	protein_coding	505424	p13.33	ERC1	5.72531	0.207226	FALSE	1	1	-Inf
ENSG00000082898	2	61477849	61538626	protein_coding	60777	p15	XPO1	6.88616	1.03487	FALSE	1	1	-Inf
ENSG00000082996	3	149812708	149962139	protein_coding	149431	q25.1	RNF13	7.50182	-0.557427	FALSE	1	1	-Inf
ENSG00000083067	9	70529063	71446904	protein_coding	917841	q21.13	TRPM3	-0.978309	-0.48666	FALSE	1	1	-Inf
ENSG00000083093	16	23603160	23641310	protein_coding	38150	p12.2	PALB2	2.74069	1.01693	FALSE	1	1	-Inf
ENSG00000083097	6	83067666	83171350	protein_coding	103684	q14.1	DOPEY1	3.86566	-0.0357798	FALSE	1	1	-Inf
ENSG00000083099	6	89568144	89638753	protein_coding	70609	q15	LYRM2	4.99454	-0.0702781	FALSE	1	1	-Inf
ENSG00000083123	6	80106647	80346270	protein_coding	239623	q14.1	BCKDHB	3.93788	0.633121	FALSE	1	1	-Inf
ENSG00000083168	8	41929479	42051990	protein_coding	122511	p11.21	KAT6A	5.91876	-0.0788186	FALSE	1	1	-Inf
ENSG00000083223	9	86287733	86354454	protein_coding	66721	q21.33	TUT7	4.48819	0.257238	FALSE	1	1	-Inf
ENSG00000083290	17	19770829	19867936	protein_coding	97107	p11.2	ULK2	4.81405	-0.79397	FALSE	1	1	-Inf
ENSG00000083307	8	101492432	101669726	protein_coding	177294	q22.3	GRHL2	4.70755	1.38733	FALSE	0.907102	1	-Inf
ENSG00000083312	5	72816312	72916733	protein_coding	100421	q13.2	TNPO1	6.74027	0.723101	FALSE	1	1	-Inf
ENSG00000083444	1	11934205	11975538	protein_coding	41333	p36.22	PLOD1	6.03338	1.01804	FALSE	1	1	-Inf
ENSG00000083457	17	3714628	3801243	protein_coding	86615	p13.2	ITGAE	3.99799	-0.192032	FALSE	1	1	-Inf
ENSG00000083520	13	72752169	72782096	protein_coding	29927	q21.33	DIS3	5.78328	0.0457412	FALSE	1	1	-Inf
ENSG00000083535	13	72782059	73016461	protein_coding	234402	q21.33	PIBF1	4.09483	0.747638	FALSE	1	1	-Inf
ENSG00000083544	13	60396457	60573878	protein_coding	177421	q21.2	TDRD3	4.68186	-0.115723	FALSE	1	1	-Inf
ENSG00000083635	13	44939249	44989483	protein_coding	50234	q14.12	NUFIP1	2.11114	0.572063	FALSE	1	1	-Inf
ENSG00000083642	13	32586427	32778019	protein_coding	191592	q13.1	PDS5B	5.55761	0.04275	FALSE	1	1	-Inf
ENSG00000083720	5	41730065	41870519	protein_coding	140454	p13.1	OXCT1	3.76134	0.569387	FALSE	1	1	-Inf
ENSG00000083750	X	55717739	55758774	protein_coding	41035	p11.21	RRAGB	3.36899	-0.437857	FALSE	1	1	-Inf
ENSG00000083799	16	50742050	50801935	protein_coding	59885	q12.1	CYLD	6.40527	-0.35985	FALSE	1	1	-Inf
ENSG00000083807	19	58479512	58512413	protein_coding	32901	q13.43	SLC27A5	0.9397	0.152931	FALSE	1	1	-Inf
ENSG00000083812	19	58467045	58475436	protein_coding	8391	q13.43	ZNF324	3.39809	-0.129343	FALSE	1	1	-Inf
ENSG00000083814	19	57719751	57727624	protein_coding	7873	q13.43	ZNF671	4.20519	-0.0807086	FALSE	1	1	-Inf
ENSG00000083817	19	57571566	57578927	protein_coding	7361	q13.43	ZNF416	3.88845	0.0840236	FALSE	1	1	-Inf
ENSG00000083828	19	57769655	57819939	protein_coding	50284	q13.43	ZNF586	2.56133	0.285997	FALSE	1	1	-Inf
ENSG00000083838	19	58474017	58481230	protein_coding	7213	q13.43	ZNF446	3.52572	0.0779691	FALSE	1	1	-Inf
ENSG00000083844	19	57191500	57222846	protein_coding	31346	q13.43	ZNF264	5.05982	-0.125649	FALSE	1	1	-Inf
ENSG00000083845	19	58386400	58394806	protein_coding	8406	q13.43	RPS5	8.14505	0.675709	FALSE	1	1	-Inf
ENSG00000083857	4	186587783	186726722	protein_coding	138939	q35.2	FAT1	5.77406	1.3995	FALSE	0.788272	1	-Inf
ENSG00000083896	4	68310387	68350089	protein_coding	39702	q13.2	YTHDC1	6.31258	0.154145	FALSE	1	1	-Inf
ENSG00000083937	3	87227271	87255548	protein_coding	28277	p11.2	CHMP2B	6.08572	0.0455917	FALSE	1	1	-Inf
ENSG00000084070	1	40344850	40423326	protein_coding	78476	p34.2	SMAP2	6.05978	0.050006	FALSE	1	1	-Inf
ENSG00000084072	1	39692182	39763914	protein_coding	71732	p34.2	PPIE	4.72442	0.728587	FALSE	1	1	-Inf
ENSG00000084073	1	40258107	40294184	protein_coding	36077	p34.2	ZMPSTE24	5.79601	0.507675	FALSE	1	1	-Inf
ENSG00000084090	2	96184859	96208825	protein_coding	23966	q11.2	STARD7	7.59312	-0.338381	FALSE	1	1	-Inf
ENSG00000084092	4	56963370	56978823	protein_coding	15453	q12	NOA1	4.51834	0.487499	FALSE	1	1	-Inf
ENSG00000084093	4	56907876	56966678	protein_coding	58802	q12	REST	5.00678	0.370299	FALSE	1	1	-Inf
ENSG00000084110	12	95972662	95996365	protein_coding	23703	q23.1	HAL	0.957163	1.269	FALSE	0.941985	1	-Inf
ENSG00000084112	12	108778192	108857590	protein_coding	79398	q24.11	SSH1	5.91597	-0.171315	FALSE	1	1	-Inf
ENSG00000084207	11	67583595	67586656	protein_coding	3061	q13.2	GSTP1	8.69493	0.496294	FALSE	1	1	-Inf
ENSG00000084234	11	130069837	130144811	protein_coding	74974	q24.3	APLP2	11.7015	-1.20434	FALSE	0.999394	1	-Inf
ENSG00000084444	12	13044284	13142521	protein_coding	98237	p13.1	FAM234B	3.04121	-0.243696	FALSE	1	1	-Inf
ENSG00000084453	12	21264600	21419594	protein_coding	154994	p12.1	SLCO1A2	2.8921	-3.68417	TRUE	2.82143e-27	1.18896e-25	Inf
ENSG00000084463	12	14784579	14803540	protein_coding	18961	p12.3	WBP11	7.04824	-0.0284516	FALSE	1	1	-Inf
ENSG00000084623	1	32221928	32231604	protein_coding	9676	p35.2	EIF3I	6.95349	0.593797	FALSE	1	1	-Inf
ENSG00000084636	1	31652247	31704319	protein_coding	52072	p35.2	COL16A1	4.1631	0.851961	FALSE	1	1	-Inf
ENSG00000084652	1	32179686	32198285	protein_coding	18599	p35.2	TXLNA	6.19823	0.432607	FALSE	1	1	-Inf
ENSG00000084674	2	21001429	21044073	protein_coding	42644	p24.1	APOB	-1.93026	-0.0323597	FALSE	1	1	-Inf
ENSG00000084676	2	24491914	24770702	protein_coding	278788	p23.3	NCOA1	6.65399	-0.201679	FALSE	1	1	-Inf
ENSG00000084693	2	27042364	27070622	protein_coding	28258	p23.3	AGBL5	4.61812	0.31067	FALSE	1	1	-Inf
ENSG00000084710	2	25042130	25159137	protein_coding	117007	p23.3	EFR3B	3.61942	-1.44766	FALSE	0.676837	1	-Inf
ENSG00000084731	2	25926596	25982749	protein_coding	56153	p23.3	KIF3C	2.78826	0.87025	FALSE	1	1	-Inf
ENSG00000084733	2	26034107	26137454	protein_coding	103347	p23.3	RAB10	7.02926	0.841528	FALSE	1	1	-Inf
ENSG00000084754	2	26190635	26244726	protein_coding	54091	p23.3	HADHA	7.66171	0.0457593	FALSE	1	1	-Inf
ENSG00000084764	2	26970612	27027196	protein_coding	56584	p23.3	MAPRE3	4.22082	-0.215008	FALSE	1	1	-Inf
ENSG00000084774	2	27217390	27243943	protein_coding	26553	p23.3	CAD	4.49961	1.20258	FALSE	1	1	-Inf
ENSG00000085063	11	33703010	33736491	protein_coding	33481	p13	CD59	9.12744	-0.580256	FALSE	1	1	-Inf
ENSG00000085117	11	44564427	44620363	protein_coding	55936	p11.2	CD82	6.47585	-0.756347	FALSE	1	1	-Inf
ENSG00000085185	X	129981107	130058083	protein_coding	76976	q26.1	BCORL1	3.65539	0.608876	FALSE	1	1	-Inf
ENSG00000085224	X	77504878	77786269	protein_coding	281391	q21.1	ATRX	6.21376	0.572222	FALSE	1	1	-Inf
ENSG00000085231	5	69350984	69370013	protein_coding	19029	q13.2	AK6	3.87582	0.092456	FALSE	1	1	-Inf
ENSG00000085265	9	134905890	134917963	protein_coding	12073	q34.3	FCN1	5.09891	-1.72652	FALSE	0.0100877	0.12034	1.98922
ENSG00000085274	3	169772831	169789716	protein_coding	16885	q26.2	MYNN	4.48516	0.151503	FALSE	1	1	-Inf
ENSG00000085276	3	169083499	169663618	protein_coding	580119	q26.2	MECOM	7.07907	-0.52827	FALSE	1	1	-Inf
ENSG00000085365	5	78360583	78479071	protein_coding	118488	q14.1	SCAMP1	5.47083	0.422927	FALSE	1	1	-Inf
ENSG00000085377	6	105277565	105403084	protein_coding	125519	q21	PREP	4.69626	0.190964	FALSE	1	1	-Inf
ENSG00000085382	6	104728093	104859919	protein_coding	131826	q16.3	HACE1	2.96771	0.0589441	FALSE	1	1	-Inf
ENSG00000085415	18	12947133	12987536	protein_coding	40403	p11.21	SEH1L	4.70367	0.516755	FALSE	1	1	-Inf
ENSG00000085433	1	108970214	109042113	protein_coding	71899	p13.3	WDR47	4.01785	-0.444846	FALSE	1	1	-Inf
ENSG00000085449	2	223855716	223945387	protein_coding	89671	q36.1	WDFY1	5.46431	0.276136	FALSE	1	1	-Inf
ENSG00000085465	1	111414314	111427777	protein_coding	13463	p13.2	OVGP1	2.08456	0.938516	FALSE	1	1	-Inf
ENSG00000085491	1	108134036	108200849	protein_coding	66813	p13.3	SLC25A24	5.87706	-0.433166	FALSE	1	1	-Inf
ENSG00000085511	6	160991727	161117385	protein_coding	125658	q26	MAP3K4	4.26841	-0.250612	FALSE	1	1	-Inf
ENSG00000085514	7	100367530	100400099	protein_coding	32569	q22.1	PILRA	4.66703	-1.48383	FALSE	0.647224	1	-Inf
ENSG00000085552	1	159927039	159945604	protein_coding	18565	q23.2	IGSF9	0.987059	3.15029	TRUE	1.24157e-37	7.40556e-36	Inf
ENSG00000085563	7	87503633	87713323	protein_coding	209690	q21.12	ABCB1	2.97148	-0.675427	FALSE	1	1	-Inf
ENSG00000085644	16	3129777	3142805	protein_coding	13028	p13.3	ZNF213	4.18803	0.385859	FALSE	1	1	-Inf
ENSG00000085662	7	134442350	134459284	protein_coding	16934	q33	AKR1B1	6.10467	-0.0490393	FALSE	1	1	-Inf
ENSG00000085719	8	86514427	86561498	protein_coding	47071	q21.3	CPNE3	7.4484	-0.00472505	FALSE	1	1	-Inf
ENSG00000085721	16	15060022	15094317	protein_coding	34295	p13.11	RRN3	4.83312	0.547477	FALSE	1	1	-Inf
ENSG00000085733	11	70398404	70436584	protein_coding	38180	q13.3	CTTN	6.91983	1.05798	FALSE	1	1	-Inf
ENSG00000085741	11	76186325	76210736	protein_coding	24411	q13.5	WNT11	1.6138	-1.60681	FALSE	0.224174	1	-Inf
ENSG00000085760	2	55236595	55269347	protein_coding	32752	p16.1	MTIF2	4.23084	0.956585	FALSE	1	1	-Inf
ENSG00000085788	8	38225218	38275558	protein_coding	50340	p11.23	DDHD2	5.0729	0.0536923	FALSE	1	1	-Inf
ENSG00000085831	1	51287258	51345116	protein_coding	57858	p32.3	TTC39A	4.14924	0.566674	FALSE	1	1	-Inf
ENSG00000085832	1	51354263	51519328	protein_coding	165065	p32.3	EPS15	6.63279	0.103077	FALSE	1	1	-Inf
ENSG00000085840	1	52372829	52404459	protein_coding	31630	p32.3	ORC1	0.33253	2.40138	TRUE	3.99525e-53	3.5223e-51	Inf
ENSG00000085871	4	139665768	139740745	protein_coding	74977	q31.1	MGST2	4.78163	0.160618	FALSE	1	1	-Inf
ENSG00000085872	19	16517889	16542530	protein_coding	24641	p13.11	CHERP	4.62311	0.359338	FALSE	1	1	-Inf
ENSG00000085978	2	233210051	233295674	protein_coding	85623	q37.1	ATG16L1	4.04435	1.02337	FALSE	1	1	-Inf
ENSG00000085982	2	233475520	233566782	protein_coding	91262	q37.1	USP40	5.0381	0.618911	FALSE	1	1	-Inf
ENSG00000085998	1	46188682	46220305	protein_coding	31623	p34.1	POMGNT1	5.80956	0.29838	FALSE	1	1	-Inf
ENSG00000085999	1	46247688	46278473	protein_coding	30785	p34.1	RAD54L	-0.539	2.99835	TRUE	2.7741e-106	9.61416e-104	Inf
ENSG00000086015	1	45786987	46036124	protein_coding	249137	p34.1	MAST2	4.72089	1.54596	FALSE	0.212288	1	-Inf
ENSG00000086061	9	33025211	33039907	protein_coding	14696	p21.1	DNAJA1	7.94876	-0.119517	FALSE	1	1	-Inf
ENSG00000086062	9	33104082	33167356	protein_coding	63274	p21.1	B4GALT1	7.65927	0.529431	FALSE	1	1	-Inf
ENSG00000086065	9	33264879	33282069	protein_coding	17190	p13.3	CHMP5	6.44079	0.130545	FALSE	1	1	-Inf
ENSG00000086102	9	33290511	33371157	protein_coding	80646	p13.3	NFX1	5.27363	0.248289	FALSE	1	1	-Inf
ENSG00000086189	5	62387254	62403939	protein_coding	16685	q12.1	DIMT1	4.7281	0.3332	FALSE	1	1	-Inf
ENSG00000086200	5	62403972	62628582	protein_coding	224610	q12.1	IPO11	4.29711	0.473247	FALSE	1	1	-Inf
ENSG00000086205	11	49146635	49208670	protein_coding	62035	p11.12	FOLH1	0.562236	0.771837	FALSE	1	1	-Inf
ENSG00000086232	7	6022244	6059230	protein_coding	36986	p22.1	EIF2AK1	6.52776	1.32418	FALSE	0.99999	1	-Inf
ENSG00000086288	7	37848597	37900401	protein_coding	51804	p14.1	NME8	-1.06445	0.151722	FALSE	1	1	-Inf
ENSG00000086289	7	37683843	37951941	protein_coding	268098	p14.1	EPDR1	5.92256	-0.0758992	FALSE	1	1	-Inf
ENSG00000086300	7	26291895	26374329	protein_coding	82434	p15.2	SNX10	5.26348	-0.882753	FALSE	1	1	-Inf
ENSG00000086475	10	13317424	13348298	protein_coding	30874	p13	SEPHS1	5.28646	0.284169	FALSE	1	1	-Inf
ENSG00000086504	16	367384	370527	protein_coding	3143	p13.3	MRPL28	6.12002	0.399673	FALSE	1	1	-Inf
ENSG00000086544	19	40717103	40740860	protein_coding	23757	q13.2	ITPKC	6.1116	-0.535845	FALSE	1	1	-Inf
ENSG00000086548	19	41750977	41772208	protein_coding	21231	q13.2	CEACAM6	8.9519	0.758434	FALSE	0.999998	1	-Inf
ENSG00000086589	5	150690794	150701107	protein_coding	10313	q33.1	RBM22	5.821	-0.0184634	FALSE	1	1	-Inf
ENSG00000086598	12	123584531	123598577	protein_coding	14046	q24.31	TMED2	7.6847	1.15919	FALSE	1	1	-Inf
ENSG00000086619	1	236215555	236281985	protein_coding	66430	q42.3	ERO1B	3.34273	0.851576	FALSE	1	1	-Inf
ENSG00000086666	15	80059568	80138393	protein_coding	78825	q25.1	ZFAND6	6.04063	0.263502	FALSE	1	1	-Inf
ENSG00000086696	16	82035004	82098534	protein_coding	63530	q23.3	HSD17B2	0.4363	-0.473092	FALSE	1	1	-Inf
ENSG00000086712	X	16786427	16844519	protein_coding	58092	p22.2	TXLNG	4.33446	0.155996	FALSE	1	1	-Inf
ENSG00000086717	X	18675909	18827921	protein_coding	152012	p22.13	PPEF1	-1.82023	1.88752	FALSE	0.00314904	0.0398858	3.18103
ENSG00000086730	7	74199652	74229834	protein_coding	30182	q11.23	LAT2	4.67112	-1.02543	FALSE	1	1	-Inf
ENSG00000086758	X	53532096	53686729	protein_coding	154633	p11.22	HUWE1	8.3602	1.14743	FALSE	1	1	-Inf
ENSG00000086827	11	113733187	113773811	protein_coding	40624	q23.2	ZW10	3.23231	0.691298	FALSE	1	1	-Inf
ENSG00000086848	11	111782195	111871581	protein_coding	89386	q23.1	ALG9	2.13752	0.581405	FALSE	1	1	-Inf
ENSG00000086991	11	89324356	89498187	protein_coding	173831	q14.3	NOX4	1.11271	1.66927	FALSE	0.00646543	0.0785267	2.46254
ENSG00000087008	4	8366282	8440723	protein_coding	74441	p16.1	ACOX3	3.45925	0.148686	FALSE	1	1	-Inf
ENSG00000087053	11	95832882	95925315	protein_coding	92433	q21	MTMR2	4.90611	0.438203	FALSE	1	1	-Inf
ENSG00000087074	19	48872392	48876057	protein_coding	3665	q13.33	PPP1R15A	7.93554	-0.897137	FALSE	1	1	-Inf
ENSG00000087076	19	48813017	48836678	protein_coding	23661	q13.33	HSD17B14	3.31028	-0.525183	FALSE	1	1	-Inf
ENSG00000087077	7	100867138	100873454	protein_coding	6316	q22.1	TRIP6	5.81009	0.367274	FALSE	1	1	-Inf
ENSG00000087085	7	100889994	100896974	protein_coding	6980	q22.1	ACHE	2.64537	0.840404	FALSE	1	1	-Inf
ENSG00000087086	19	48965301	48966878	protein_coding	1577	q13.33	FTL	11.5617	0.167436	FALSE	1	1	-Inf
ENSG00000087087	7	100875111	100888664	protein_coding	13553	q22.1	SRRT	5.83653	0.70179	FALSE	1	1	-Inf
ENSG00000087088	19	48954815	48961798	protein_coding	6983	q13.33	BAX	5.60999	0.343351	FALSE	1	1	-Inf
ENSG00000087095	17	28041737	28196381	protein_coding	154644	q11.2	NLK	4.60867	0.758024	FALSE	1	1	-Inf
ENSG00000087111	17	28553383	28571872	protein_coding	18489	q11.2	PIGS	6.0227	0.0904423	FALSE	1	1	-Inf
ENSG00000087116	5	179110851	179345430	protein_coding	234579	q35.3	ADAMTS2	3.77928	1.03579	FALSE	1	1	-Inf
ENSG00000087152	17	44191805	44200113	protein_coding	8308	q21.31	ATXN7L3	5.48834	0.60235	FALSE	1	1	-Inf
ENSG00000087157	17	78378640	78425114	protein_coding	46474	q25.3	PGS1	4.67355	-0.116742	FALSE	1	1	-Inf
ENSG00000087191	17	63827152	63832026	protein_coding	4874	q23.3	PSMC5	6.54841	0.427552	FALSE	1	1	-Inf
ENSG00000087206	5	176905005	177022633	protein_coding	117628	q35.2	UIMC1	3.79393	0.204208	FALSE	1	1	-Inf
ENSG00000087237	16	56961850	56983845	protein_coding	21995	q13	CETP	1.97018	-1.17637	FALSE	0.999995	1	-Inf
ENSG00000087245	16	55389700	55506691	protein_coding	116991	q12.2	MMP2	7.84358	0.352761	FALSE	1	1	-Inf
ENSG00000087253	16	55508998	55586670	protein_coding	77672	q12.2	LPCAT2	4.95421	-0.243505	FALSE	1	1	-Inf
ENSG00000087258	16	56191347	56357457	protein_coding	166110	q13	GNAO1	1.59457	0.644487	FALSE	1	1	-Inf
ENSG00000087263	16	56451490	56479100	protein_coding	27610	q13	OGFOD1	4.88773	0.42031	FALSE	1	1	-Inf
ENSG00000087266	4	2793023	2841098	protein_coding	48075	p16.3	SH3BP2	5.00319	-0.0800531	FALSE	1	1	-Inf
ENSG00000087269	4	2937933	2963385	protein_coding	25452	p16.3	NOP14	4.86703	0.575387	FALSE	1	1	-Inf
ENSG00000087274	4	2843857	2930076	protein_coding	86219	p16.3	ADD1	8.63114	-0.704574	FALSE	1	1	-Inf
ENSG00000087299	14	50237563	50312548	protein_coding	74985	q21.3	L2HGDH	2.02094	1.11742	FALSE	1	1	-Inf
ENSG00000087301	14	52430590	52552522	protein_coding	121932	q22.1	TXNDC16	3.02278	0.140612	FALSE	1	1	-Inf
ENSG00000087302	14	51989475	52010691	protein_coding	21216	q22.1	RTRAF	6.6362	0.729046	FALSE	1	1	-Inf
ENSG00000087303	14	52004803	52069228	protein_coding	64425	q22.1	NID2	2.68136	0.47109	FALSE	1	1	-Inf
ENSG00000087338	2	69829642	69881396	protein_coding	51754	p13.3	GMCL1	4.355	0.787823	FALSE	1	1	-Inf
ENSG00000087365	11	66050729	66069308	protein_coding	18579	q13.1	SF3B2	7.56337	0.388523	FALSE	1	1	-Inf
ENSG00000087448	12	27780020	27803040	protein_coding	23020	p11.22	KLHL42	4.81799	-0.142291	FALSE	1	1	-Inf
ENSG00000087460	20	58839718	58911192	protein_coding	71474	q13.32	GNAS	9.30535	0.846665	FALSE	1	1	-Inf
ENSG00000087470	12	32679200	32745650	protein_coding	66450	p11.21	DNM1L	5.36137	0.650465	FALSE	1	1	-Inf
ENSG00000087494	12	27958084	27972705	protein_coding	14621	p11.22	PTHLH	0.247599	1.63306	FALSE	0.192112	1	-Inf
ENSG00000087495	20	59577509	59847711	protein_coding	270202	q13.32	PHACTR3	2.91499	-0.234797	FALSE	1	1	-Inf
ENSG00000087502	12	29337352	29381189	protein_coding	43837	p11.22	ERGIC2	5.09603	0.942201	FALSE	1	1	-Inf
ENSG00000087510	20	56629302	56639283	protein_coding	9981	q13.31	TFAP2C	3.79041	0.756076	FALSE	1	1	-Inf
ENSG00000087586	20	56369389	56392337	protein_coding	22948	q13.2	AURKA	1.92677	2.20796	FALSE	1.81878e-26	7.4459e-25	Inf
ENSG00000087589	20	56412112	56460387	protein_coding	48275	q13.31	CASS4	4.31049	-1.89183	FALSE	6.04585e-10	1.24516e-08	18.2014
ENSG00000087842	X	15384799	15493564	protein_coding	108765	p22.2	PIR	2.57052	0.750046	FALSE	1	1	-Inf
ENSG00000087884	11	77821109	77918432	protein_coding	97323	q14.1	AAMDC	3.45518	-0.488334	FALSE	1	1	-Inf
ENSG00000087903	19	5993164	6199572	protein_coding	206408	p13.3	RFX2	4.86419	-0.803452	FALSE	1	1	-Inf
ENSG00000087995	17	62423867	62450822	protein_coding	26955	q23.2	METTL2A	3.66628	0.685885	FALSE	1	1	-Inf
ENSG00000088002	19	48552075	48599425	protein_coding	47350	q13.33	SULT2B1	3.31747	-1.3352	FALSE	0.888132	1	-Inf
ENSG00000088035	1	63367590	63438562	protein_coding	70972	p31.3	ALG6	2.6606	0.99032	FALSE	1	1	-Inf
ENSG00000088038	19	54137717	54155708	protein_coding	17991	q13.42	CNOT3	4.67785	0.442514	FALSE	1	1	-Inf
ENSG00000088053	19	55013705	55038264	protein_coding	24559	q13.42	GP6	-1.11547	-0.833518	FALSE	1	1	-Inf
ENSG00000088179	2	119759631	119983818	protein_coding	224187	q14.2	PTPN4	4.78058	0.303551	FALSE	1	1	-Inf
ENSG00000088205	2	117814650	117832379	protein_coding	17729	q14.1	DDX18	6.22678	0.527229	FALSE	1	1	-Inf
ENSG00000088247	19	6413348	6424794	protein_coding	11446	p13.3	KHSRP	6.74865	0.27822	FALSE	1	1	-Inf
ENSG00000088256	19	3094410	3124004	protein_coding	29594	p13.3	GNA11	6.20697	-0.660853	FALSE	1	1	-Inf
ENSG00000088280	1	23428563	23484568	protein_coding	56005	p36.12	ASAP3	4.96872	-0.428295	FALSE	1	1	-Inf
ENSG00000088298	20	35115357	35147364	protein_coding	32007	q11.22	EDEM2	5.55239	0.154963	FALSE	1	1	-Inf
ENSG00000088305	20	32762385	32809356	protein_coding	46971	q11.21	DNMT3B	0.248934	1.61634	FALSE	0.0898104	0.922473	-2.47643
ENSG00000088320	20	31475293	31484905	protein_coding	9612	q11.21	REM1	2.85863	-1.56388	FALSE	0.233342	1	-Inf
ENSG00000088325	20	31739271	31801805	protein_coding	62534	q11.21	TPX2	1.53484	3.62089	TRUE	1.54513e-155	4.43696e-152	Inf
ENSG00000088340	20	35558737	35607562	transcribed_unitary_pseudogene	48825	q11.22	FER1L4	-0.617513	3.60747	TRUE	7.89103e-62	8.66762e-60	Inf
ENSG00000088356	20	31944342	31952092	protein_coding	7750	q11.21	PDRG1	4.68405	0.447969	FALSE	1	1	-Inf
ENSG00000088367	20	36091504	36232799	protein_coding	141295	q11.23	EPB41L1	5.73502	0.0219848	FALSE	1	1	-Inf
ENSG00000088387	13	98793429	99086625	protein_coding	293196	q32.3	DOCK9	7.33793	-0.618654	FALSE	1	1	-Inf
ENSG00000088448	13	110878540	110915069	protein_coding	36529	q34	ANKRD10	5.62983	0.529718	FALSE	1	1	-Inf
ENSG00000088451	13	94574051	94596257	protein_coding	22206	q32.1	TGDS	3.25474	0.688838	FALSE	1	1	-Inf
ENSG00000088538	3	50675241	51384198	protein_coding	708957	p21.2	DOCK3	0.183179	1.73926	FALSE	0.045582	0.497688	0.00924827
ENSG00000088543	3	50558025	50571027	protein_coding	13002	p21.31	C3orf18	3.14843	-0.108891	FALSE	1	1	-Inf
ENSG00000088682	16	57447425	57461275	protein_coding	13850	q21	COQ9	5.01474	0.622842	FALSE	1	1	-Inf
ENSG00000088726	3	12733525	12769457	protein_coding	35932	p25.2	TMEM40	-1.2148	0.79786	FALSE	0.999998	1	-Inf
ENSG00000088727	3	47228026	47283451	protein_coding	55425	p21.31	KIF9	2.66572	-0.175159	FALSE	1	1	-Inf
ENSG00000088756	18	6729718	6915716	protein_coding	185998	p11.31	ARHGAP28	3.20329	-0.386114	FALSE	1	1	-Inf
ENSG00000088766	20	6006090	6040053	protein_coding	33963	p12.3	CRLS1	6.45632	-0.482228	FALSE	1	1	-Inf
ENSG00000088808	14	103733752	103847590	protein_coding	113838	q32.33	PPP1R13B	5.4888	-0.0463511	FALSE	1	1	-Inf
ENSG00000088812	20	3471040	3651122	protein_coding	180082	p13	ATRN	6.15527	0.536152	FALSE	1	1	-Inf
ENSG00000088826	20	4120980	4187747	protein_coding	66767	p13	SMOX	1.93081	1.26957	FALSE	0.998402	1	-Inf
ENSG00000088827	20	3686970	3707128	protein_coding	20158	p13	SIGLEC1	5.76664	-1.46613	FALSE	0.682851	1	-Inf
ENSG00000088832	20	1368978	1393172	protein_coding	24194	p13	FKBP1A	7.6787	-0.108073	FALSE	1	1	-Inf
ENSG00000088833	20	1442162	1473842	protein_coding	31680	p13	NSFL1C	5.87417	0.257687	FALSE	1	1	-Inf
ENSG00000088836	20	3227417	3239559	protein_coding	12142	p13	SLC4A11	1.57987	0.982946	FALSE	0.999932	1	-Inf
ENSG00000088854	20	3249305	3407625	protein_coding	158320	p13	C20orf194	5.43196	-0.703307	FALSE	1	1	-Inf
ENSG00000088876	20	2481817	2524702	protein_coding	42885	p13	ZNF343	2.28282	0.24039	FALSE	1	1	-Inf
ENSG00000088881	20	2692878	2760108	protein_coding	67230	p13	EBF4	3.13563	-0.043896	FALSE	1	1	-Inf
ENSG00000088882	20	2794069	2800637	protein_coding	6568	p13	CPXM1	2.22121	1.64005	FALSE	0.048472	0.526384	-0.105634
ENSG00000088888	20	3846799	3876123	protein_coding	29324	p13	MAVS	6.34554	0.0160681	FALSE	1	1	-Inf
ENSG00000088899	20	3162617	3173592	protein_coding	10975	p13	LZTS3	4.87572	0.402039	FALSE	1	1	-Inf
ENSG00000088926	4	186265945	186288806	protein_coding	22861	q35.2	F11	2.9172	-4.23428	TRUE	6.25807e-62	6.91173e-60	Inf
ENSG00000088930	20	21303304	21389827	protein_coding	86523	p11.22	XRN2	6.70926	0.45734	FALSE	1	1	-Inf
ENSG00000088970	20	21125983	21246622	protein_coding	120639	p11.23	KIZ	2.97726	0.191069	FALSE	1	1	-Inf
ENSG00000088986	12	120469850	120498493	protein_coding	28643	q24.31	DYNLL1	6.61653	0.28121	FALSE	1	1	-Inf
ENSG00000088992	12	117038923	117099479	protein_coding	60556	q24.22	TESC	1.88638	2.25126	FALSE	1.93769e-05	0.000296194	8.1242
ENSG00000089006	20	17941597	17968980	protein_coding	27383	p11.23	SNX5	6.51098	0.0728376	FALSE	1	1	-Inf
ENSG00000089009	12	112405190	112418838	protein_coding	13648	q24.13	RPL6	8.29076	0.483425	FALSE	1	1	-Inf
ENSG00000089012	20	1629152	1657779	protein_coding	28627	p13	SIRPG	0.476601	1.33322	FALSE	0.995722	1	-Inf
ENSG00000089022	12	111841978	111902238	protein_coding	60260	q24.12	MAPKAPK5	4.61335	0.526224	FALSE	1	1	-Inf
ENSG00000089041	12	121132819	121188032	protein_coding	55213	q24.31	P2RX7	3.94531	-1.00313	FALSE	1	1	-Inf
ENSG00000089048	20	13714322	13784886	protein_coding	70564	p12.1	ESF1	3.46393	0.447443	FALSE	1	1	-Inf
ENSG00000089050	20	18486540	18497243	protein_coding	10703	p11.23	RBBP9	5.3524	-0.000615091	FALSE	1	1	-Inf
ENSG00000089053	12	121308245	121399896	protein_coding	91651	q24.31	ANAPC5	6.06413	0.795703	FALSE	1	1	-Inf
ENSG00000089057	20	4852356	5010293	protein_coding	157937	p13	SLC23A2	5.29066	0.110867	FALSE	1	1	-Inf
ENSG00000089060	12	113298759	113359493	protein_coding	60734	q24.13	SLC8B1	4.96991	0.418568	FALSE	1	1	-Inf
ENSG00000089063	20	5068232	5113103	protein_coding	44871	p12.3	TMEM230	6.22941	0.310433	FALSE	1	1	-Inf
ENSG00000089091	20	18383367	18467281	protein_coding	83914	p11.23	DZANK1	1.39794	0.340143	FALSE	1	1	-Inf
ENSG00000089094	12	121429097	121581015	protein_coding	151918	q24.31	KDM2B	4.68798	0.409071	FALSE	1	1	-Inf
ENSG00000089123	20	13389392	13638940	protein_coding	249548	p12.1	TASP1	3.2476	0.775497	FALSE	1	1	-Inf
ENSG00000089127	12	112906777	112933222	protein_coding	26445	q24.13	OAS1	5.13759	0.985029	FALSE	1	1	-Inf
ENSG00000089154	12	120127203	120194710	protein_coding	67507	q24.23	GCN1	6.37451	0.744025	FALSE	1	1	-Inf
ENSG00000089157	12	120196686	120201235	protein_coding	4549	q24.23	RPLP0	8.81988	0.581212	FALSE	1	1	-Inf
ENSG00000089159	12	120210439	120265771	protein_coding	55332	q24.23	PXN	6.93967	-0.19907	FALSE	1	1	-Inf
ENSG00000089163	12	120302316	120313249	protein_coding	10933	q24.31	SIRT4	1.52692	0.174663	FALSE	1	1	-Inf
ENSG00000089169	12	112570380	112898881	protein_coding	328501	q24.13	RPH3A	-0.400797	-1.57447	FALSE	0.309722	1	-Inf
ENSG00000089177	20	16272104	16573434	protein_coding	301330	p12.1	KIF16B	4.71768	0.429187	FALSE	1	1	-Inf
ENSG00000089195	20	5937235	5950558	protein_coding	13323	p12.3	TRMT6	4.45186	0.493395	FALSE	1	1	-Inf
ENSG00000089199	20	5911430	5925361	protein_coding	13931	p12.3	CHGB	-0.881626	1.40836	FALSE	0.647457	1	-Inf
ENSG00000089220	12	118135858	118145584	protein_coding	9726	q24.23	PEBP1	8.15487	-0.430906	FALSE	1	1	-Inf
ENSG00000089225	12	114353931	114408442	protein_coding	54511	q24.21	TBX5	4.08467	-1.37903	FALSE	0.952055	1	-Inf
ENSG00000089234	12	111642146	111685986	protein_coding	43840	q24.12	BRAP	4.15906	0.403865	FALSE	1	1	-Inf
ENSG00000089248	12	112013316	112023451	protein_coding	10135	q24.13	ERP29	7.38576	0.209269	FALSE	1	1	-Inf
ENSG00000089250	12	117208142	117452170	protein_coding	244028	q24.22	NOS1	3.05225	-3.35903	TRUE	4.67041e-16	1.26865e-14	32.0006
ENSG00000089280	16	31180110	31194871	protein_coding	14761	p11.2	FUS	7.53339	0.488259	FALSE	1	1	-Inf
ENSG00000089289	X	70133449	70166324	protein_coding	32875	q13.1	IGBP1	5.40585	0.410217	FALSE	1	1	-Inf
ENSG00000089327	19	35154730	35169883	protein_coding	15153	q13.12	FXYD5	6.40349	0.0167218	FALSE	1	1	-Inf
ENSG00000089335	19	34677639	34686397	protein_coding	8758	q13.11	ZNF302	4.94379	0.0375177	FALSE	1	1	-Inf
ENSG00000089351	19	34994784	35026471	protein_coding	31687	q13.11	GRAMD1A	6.03828	0.564173	FALSE	1	1	-Inf
ENSG00000089356	19	35115879	35124324	protein_coding	8445	q13.12	FXYD3	6.93638	-0.918654	FALSE	1	1	-Inf
ENSG00000089472	X	66162549	66268867	protein_coding	106318	q12	HEPH	3.58733	-0.198331	FALSE	1	1	-Inf
ENSG00000089486	16	4510675	4538828	protein_coding	28153	p13.3	CDIP1	4.80359	-0.431806	FALSE	1	1	-Inf
ENSG00000089505	16	66566393	66579137	protein_coding	12744	q21	CMTM1	0.148331	1.28972	FALSE	0.998331	1	-Inf
ENSG00000089597	11	62624826	62646726	protein_coding	21900	q12.3	GANAB	8.24512	0.608889	FALSE	1	1	-Inf
ENSG00000089639	19	19629476	19643667	protein_coding	14191	p13.11	GMIP	4.67032	0.014475	FALSE	1	1	-Inf
ENSG00000089682	X	107064420	107118823	protein_coding	54403	q22.3	RBM41	2.75693	0.72534	FALSE	1	1	-Inf
ENSG00000089685	17	78214186	78225636	protein_coding	11450	q25.3	BIRC5	2.56056	2.56464	TRUE	3.14798e-80	5.80527e-78	Inf
ENSG00000089692	12	6772512	6778455	protein_coding	5943	p13.31	LAG3	3.09621	0.571868	FALSE	1	1	-Inf
ENSG00000089693	12	6747996	6767475	protein_coding	19479	p13.31	MLF2	6.84264	0.492218	FALSE	1	1	-Inf
ENSG00000089723	14	94026329	94048930	protein_coding	22601	q32.12	OTUB2	0.478752	0.977037	FALSE	1	1	-Inf
ENSG00000089737	14	94048291	94081245	protein_coding	32954	q32.12	DDX24	7.0871	-0.0937701	FALSE	1	1	-Inf
ENSG00000089775	14	64449106	64505213	protein_coding	56107	q23.3	ZBTB25	3.26871	0.583023	FALSE	1	1	-Inf
ENSG00000089818	12	8076939	8097859	protein_coding	20920	p13.31	NECAP1	5.36379	0.221215	FALSE	1	1	-Inf
ENSG00000089820	X	153907367	153934999	protein_coding	27632	q28	ARHGAP4	4.52596	0.0459274	FALSE	1	1	-Inf
ENSG00000089847	19	4183354	4224814	protein_coding	41460	p13.3	ANKRD24	-0.265928	0.0469197	FALSE	1	1	-Inf
ENSG00000089876	10	125836337	125896436	protein_coding	60099	q26.2	DHX32	4.73861	0.711821	FALSE	1	1	-Inf
ENSG00000089902	14	102592661	102730576	protein_coding	137915	q32.31	RCOR1	5.52363	-0.139924	FALSE	1	1	-Inf
ENSG00000089916	14	76151916	76254342	protein_coding	102426	q24.3	GPATCH2L	4.37229	0.368463	FALSE	1	1	-Inf
ENSG00000090006	19	40592883	40629818	protein_coding	36935	q13.2	LTBP4	8.20161	-2.4093	TRUE	1.55102e-29	7.15069e-28	Inf
ENSG00000090013	19	40447765	40465840	protein_coding	18075	q13.2	BLVRB	6.12967	-0.0362065	FALSE	1	1	-Inf
ENSG00000090020	1	27098815	27166981	protein_coding	68166	p36.11	SLC9A1	6.03211	-0.347494	FALSE	1	1	-Inf
ENSG00000090054	9	92000087	92115384	protein_coding	115297	q22.31	SPTLC1	5.28403	0.198557	FALSE	1	1	-Inf
ENSG00000090060	14	96501433	96567111	protein_coding	65678	q32.2	PAPOLA	7.88676	0.594966	FALSE	1	1	-Inf
ENSG00000090061	14	99481169	99535044	protein_coding	53875	q32.2	CCNK	2.97319	0.272905	FALSE	1	1	-Inf
ENSG00000090097	3	51957454	51974016	protein_coding	16562	p21.2	PCBP4	3.90874	0.0881835	FALSE	1	1	-Inf
ENSG00000090104	1	192575727	192580031	protein_coding	4304	q31.2	RGS1	6.44423	0.576222	FALSE	1	1	-Inf
ENSG00000090238	16	30092314	30096915	protein_coding	4601	p11.2	YPEL3	5.75179	0.0719156	FALSE	1	1	-Inf
ENSG00000090263	7	141002610	141015228	protein_coding	12618	q34	MRPS33	4.75098	0.63542	FALSE	1	1	-Inf
ENSG00000090266	7	140690777	140722790	protein_coding	32013	q34	NDUFB2	5.68349	0.315864	FALSE	1	1	-Inf
ENSG00000090273	1	26900238	26946862	protein_coding	46624	p36.11	NUDC	6.0431	0.423551	FALSE	1	1	-Inf
ENSG00000090316	4	1289851	1340147	protein_coding	50296	p16.3	MAEA	4.81351	0.780194	FALSE	1	1	-Inf
ENSG00000090339	19	10270835	10286615	protein_coding	15780	p13.2	ICAM1	8.77652	-0.948088	FALSE	1	1	-Inf
ENSG00000090372	19	46719507	46746994	protein_coding	27487	q13.32	STRN4	5.71901	0.336701	FALSE	1	1	-Inf
ENSG00000090376	12	66188879	66254622	protein_coding	65743	q14.3	IRAK3	5.47255	-1.07916	FALSE	0.999822	1	-Inf
ENSG00000090382	12	69348341	69354234	protein_coding	5893	q15	LYZ	10.2436	-1.65211	FALSE	0.0478382	0.519781	-0.0791661
ENSG00000090432	1	20499448	20508161	protein_coding	8713	p36.12	MUL1	5.6719	-0.197549	FALSE	1	1	-Inf
ENSG00000090447	16	4257186	4273075	protein_coding	15889	p13.3	TFAP4	2.33916	1.30886	FALSE	0.99996	1	-Inf
ENSG00000090470	15	65117379	65133836	protein_coding	16457	q22.31	PDCD7	4.44257	0.061964	FALSE	1	1	-Inf
ENSG00000090487	15	64963021	64990310	protein_coding	27289	q22.31	SPG21	6.39346	0.2189	FALSE	1	1	-Inf
ENSG00000090520	3	186567403	186585800	protein_coding	18397	q27.3	DNAJB11	5.66094	0.893974	FALSE	1	1	-Inf
ENSG00000090530	3	189956728	190122437	protein_coding	165709	q28	P3H2	7.01101	-2.6079	TRUE	1.37239e-12	3.25695e-11	24.1476
ENSG00000090534	3	184371935	184381968	protein_coding	10033	q27.1	THPO	-1.22606	1.39816	FALSE	0.727428	1	-Inf
ENSG00000090539	3	184380073	184390736	protein_coding	10663	q27.1	CHRD	2.39728	0.424394	FALSE	1	1	-Inf
ENSG00000090554	19	49474207	49486231	protein_coding	12024	q13.33	FLT3LG	2.11365	-0.565217	FALSE	1	1	-Inf
ENSG00000090565	16	425619	523011	protein_coding	97392	p13.3	RAB11FIP3	4.88915	-0.074843	FALSE	1	1	-Inf
ENSG00000090581	16	1351923	1364113	protein_coding	12190	p13.3	GNPTG	5.80256	0.228808	FALSE	1	1	-Inf
ENSG00000090612	12	133181409	133214831	protein_coding	33422	q24.33	ZNF268	4.07539	0.0785696	FALSE	1	1	-Inf
ENSG00000090615	12	132768909	132828858	protein_coding	59949	q24.33	GOLGA3	5.89142	0.936472	FALSE	1	1	-Inf
ENSG00000090621	1	39560816	39576790	protein_coding	15974	p34.3	PABPC4	6.76654	0.638995	FALSE	1	1	-Inf
ENSG00000090659	19	7739994	7747564	protein_coding	7570	p13.2	CD209	3.86858	-0.00520216	FALSE	1	1	-Inf
ENSG00000090661	19	8206736	8262421	protein_coding	55685	p13.2	CERS4	4.97619	-0.400487	FALSE	1	1	-Inf
ENSG00000090674	19	7522626	7534009	protein_coding	11383	p13.2	MCOLN1	5.42924	-0.796	FALSE	1	1	-Inf
ENSG00000090686	1	21678298	21783606	protein_coding	105308	p36.12	USP48	5.0122	0.697628	FALSE	1	1	-Inf
ENSG00000090776	X	68828997	68842147	protein_coding	13150	q13.1	EFNB1	5.73912	-1.04861	FALSE	1	1	-Inf
ENSG00000090857	16	70113626	70162537	protein_coding	48911	q22.1	PDPR	5.03921	0.103435	FALSE	1	1	-Inf
ENSG00000090861	16	70252295	70289543	protein_coding	37248	q22.1	AARS	6.33545	0.737189	FALSE	1	1	-Inf
ENSG00000090863	16	74447427	74607144	protein_coding	159717	q23.1	GLG1	7.86972	0.842428	FALSE	1	1	-Inf
ENSG00000090889	X	70290090	70420832	protein_coding	130742	q13.1	KIF4A	-0.431278	3.88029	TRUE	9.32444e-175	9.37153e-171	Inf
ENSG00000090905	16	24610209	24827632	protein_coding	217423	p12.1	TNRC6A	5.22846	0.761121	FALSE	1	1	-Inf
ENSG00000090924	19	39412585	39428415	protein_coding	15830	q13.2	PLEKHG2	4.47214	0.959207	FALSE	1	1	-Inf
ENSG00000090971	19	55485004	55487568	protein_coding	2564	q13.42	NAT14	5.21745	0.342188	FALSE	1	1	-Inf
ENSG00000090975	12	122983480	123150015	protein_coding	166535	q24.31	PITPNM2	4.66952	-0.291797	FALSE	1	1	-Inf
ENSG00000090989	4	55853616	55905034	protein_coding	51418	q12	EXOC1	5.28889	0.463312	FALSE	1	1	-Inf
ENSG00000091009	5	146203600	146289132	protein_coding	85532	q32	RBM27	3.81563	0.470326	FALSE	1	1	-Inf
ENSG00000091039	12	76351797	76559809	protein_coding	208012	q21.2	OSBPL8	6.63165	0.350374	FALSE	1	1	-Inf
ENSG00000091073	7	76461676	76505995	protein_coding	44319	q11.23	DTX2	3.10815	1.47497	FALSE	0.64418	1	-Inf
ENSG00000091106	2	32224453	32265854	protein_coding	41401	p22.3	NLRC4	3.60483	-2.25375	TRUE	6.39439e-44	4.54183e-42	Inf
ENSG00000091127	7	105439661	105522267	protein_coding	82606	q22.3	PUS7	2.49252	1.57565	FALSE	0.0760311	0.793922	-1.34873
ENSG00000091128	7	108023548	108130356	protein_coding	106808	q31.1	LAMB4	-1.93046	-0.130768	FALSE	1	1	-Inf
ENSG00000091129	7	108147623	108456717	protein_coding	309094	q31.1	NRCAM	2.37984	0.24162	FALSE	1	1	-Inf
ENSG00000091136	7	107923799	108003255	protein_coding	79456	q31.1	LAMB1	7.14586	-0.0782471	FALSE	1	1	-Inf
ENSG00000091140	7	107890970	107931730	protein_coding	40760	q31.1	DLD	6.06747	0.25873	FALSE	1	1	-Inf
ENSG00000091157	18	56651343	57036606	protein_coding	385263	q21.31	WDR7	4.85946	0.112318	FALSE	1	1	-Inf
ENSG00000091164	18	56597208	56651600	protein_coding	54392	q21.31	TXNL1	5.6696	0.286027	FALSE	1	1	-Inf
ENSG00000091181	3	3066326	3126613	protein_coding	60287	p26.2	IL5RA	2.27484	-2.54193	TRUE	2.83758e-22	1.00953e-20	Inf
ENSG00000091262	16	16148928	16223522	protein_coding	74594	p13.11	ABCC6	4.53194	-0.799878	FALSE	1	1	-Inf
ENSG00000091317	3	32481312	32503408	protein_coding	22096	p22.3	CMTM6	7.19265	-0.0519358	FALSE	1	1	-Inf
ENSG00000091409	2	172427354	172506282	protein_coding	78928	q31.1	ITGA6	6.5672	-0.704525	FALSE	1	1	-Inf
ENSG00000091428	2	172735274	173052893	protein_coding	317619	q31.1	RAPGEF4	3.88342	-1.19323	FALSE	0.999992	1	-Inf
ENSG00000091436	2	173075435	173268010	protein_coding	192575	q31.1	MAP3K20	6.54631	-0.391504	FALSE	1	1	-Inf
ENSG00000091483	1	241497603	241519761	protein_coding	22158	q43	FH	5.5212	0.805009	FALSE	1	1	-Inf
ENSG00000091490	4	25747427	25863760	protein_coding	116333	p15.2	SEL1L3	6.61902	1.29299	FALSE	0.995554	1	-Inf
ENSG00000091527	3	133573730	133590261	protein_coding	16531	q22.1	CDV3	7.48801	-0.119348	FALSE	1	1	-Inf
ENSG00000091536	17	18108706	18179806	protein_coding	71100	p11.2	MYO15A	0.136063	0.0417606	FALSE	1	1	-Inf
ENSG00000091542	17	18183078	18209954	protein_coding	26876	p11.2	ALKBH5	6.29352	0.0202768	FALSE	1	1	-Inf
ENSG00000091583	17	66212033	66256525	protein_coding	44492	q24.2	APOH	2.02853	-1.8005	FALSE	0.0580761	0.621282	-0.494992
ENSG00000091592	17	5499427	5619424	protein_coding	119997	p13.2	NLRP1	4.82539	-0.406799	FALSE	1	1	-Inf
ENSG00000091622	17	6451264	6556494	protein_coding	105230	p13.1	PITPNM3	3.4495	-0.34865	FALSE	1	1	-Inf
ENSG00000091640	17	4959226	4967872	protein_coding	8646	p13.2	SPAG7	5.50513	-0.219554	FALSE	1	1	-Inf
ENSG00000091651	16	46689643	46698394	protein_coding	8751	q11.2	ORC6	1.23873	2.36343	TRUE	5.89157e-61	6.29928e-59	Inf
ENSG00000091656	8	76681219	76867285	protein_coding	186066	q21.13	ZFHX4	0.17737	1.42106	FALSE	0.683459	1	-Inf
ENSG00000091732	7	130018286	130051451	protein_coding	33165	q32.2	ZC3HC1	3.13847	0.70681	FALSE	1	1	-Inf
ENSG00000091831	6	151656691	152129619	protein_coding	472928	q25.1	ESR1	2.69541	0.647667	FALSE	1	1	-Inf
ENSG00000091844	6	153004459	153131249	protein_coding	126790	q25.2	RGS17	-0.571023	3.2886	TRUE	8.88101e-39	5.39327e-37	Inf
ENSG00000091947	17	44011188	44023946	protein_coding	12758	q21.31	TMEM101	5.29213	0.227567	FALSE	1	1	-Inf
ENSG00000091972	3	112332347	112362812	protein_coding	30465	q13.2	CD200	3.39117	-0.407415	FALSE	1	1	-Inf
ENSG00000092009	14	24505353	24508265	protein_coding	2912	q12	CMA1	1.57455	-2.72384	FALSE	5.31826e-09	1.01909e-07	16.0992
ENSG00000092010	14	24136158	24138967	protein_coding	2809	q12	PSME1	7.64464	0.351248	FALSE	1	1	-Inf
ENSG00000092020	14	35085467	35122517	protein_coding	37050	q13.2	PPP2R3C	4.16951	0.0157565	FALSE	1	1	-Inf
ENSG00000092036	14	22946228	22957161	protein_coding	10933	q11.2	HAUS4	4.92798	0.339995	FALSE	1	1	-Inf
ENSG00000092051	14	23568035	23578800	protein_coding	10765	q11.2	JPH4	2.9385	-2.54079	TRUE	2.07602e-24	7.94858e-23	Inf
ENSG00000092067	14	23117304	23119616	protein_coding	2312	q11.2	CEBPE	0.302287	-1.40205	FALSE	0.723504	1	-Inf
ENSG00000092068	14	23125295	23183674	protein_coding	58379	q11.2	SLC7A8	5.675	-0.727759	FALSE	1	1	-Inf
ENSG00000092094	14	20446411	20455105	protein_coding	8694	q11.2	OSGEP	5.01439	0.350244	FALSE	1	1	-Inf
ENSG00000092096	14	23346306	23352912	protein_coding	6606	q11.2	SLC22A17	4.53059	-0.0865557	FALSE	1	1	-Inf
ENSG00000092098	14	24146683	24160661	protein_coding	13978	q12	RNF31	3.93865	0.23277	FALSE	1	1	-Inf
ENSG00000092108	14	30622112	30735812	protein_coding	113700	q12	SCFD1	5.1258	0.885962	FALSE	1	1	-Inf
ENSG00000092140	14	30559123	30620063	protein_coding	60940	q12	G2E3	3.39761	0.937847	FALSE	1	1	-Inf
ENSG00000092148	14	31100112	31207804	protein_coding	107692	q12	HECTD1	7.08313	0.4084	FALSE	1	1	-Inf
ENSG00000092199	14	21209136	21269494	protein_coding	60358	q11.2	HNRNPC	8.30249	0.854513	FALSE	1	1	-Inf
ENSG00000092200	14	21287939	21351301	protein_coding	63362	q11.2	RPGRIP1	-0.0481847	0.705414	FALSE	1	1	-Inf
ENSG00000092201	14	21351472	21384266	protein_coding	32794	q11.2	SUPT16H	6.34888	0.557585	FALSE	1	1	-Inf
ENSG00000092203	14	21476597	21499175	protein_coding	22578	q11.2	TOX4	6.08339	0.254445	FALSE	1	1	-Inf
ENSG00000092208	14	39114223	39136973	protein_coding	22750	q21.1	GEMIN2	2.43443	0.763184	FALSE	1	1	-Inf
ENSG00000092330	14	24239643	24242674	protein_coding	3031	q12	TINF2	6.87701	-0.152513	FALSE	1	1	-Inf
ENSG00000092377	Y	6910686	7091683	protein_coding	180997	p11.2	TBL1Y	-2.74142	0.0681333	FALSE	1	1	-Inf
ENSG00000092421	5	116443616	116574934	protein_coding	131318	q23.1	SEMA6A	4.9733	-2.70374	TRUE	1.2946e-32	6.70687e-31	Inf
ENSG00000092439	15	50552473	50686815	protein_coding	134342	q21.2	TRPM7	4.8241	0.197425	FALSE	1	1	-Inf
ENSG00000092445	15	41557675	41583586	protein_coding	25911	q15.1	TYRO3	3.25695	0.00363351	FALSE	1	1	-Inf
ENSG00000092470	15	43826963	43868419	protein_coding	41456	q15.3	WDR76	1.64813	1.13408	FALSE	1	1	-Inf
ENSG00000092529	15	42359500	42412318	protein_coding	52818	q15.1	CAPN3	1.4531	-0.951425	FALSE	1	1	-Inf
ENSG00000092531	15	42491233	42545356	protein_coding	54123	q15.1	SNAP23	5.91582	-0.251666	FALSE	1	1	-Inf
ENSG00000092607	1	118883046	118989556	protein_coding	106510	p12	TBX15	-1.21337	3.1309	TRUE	2.9393e-20	9.70161e-19	Inf
ENSG00000092621	1	119648411	119744226	protein_coding	95815	p12	PHGDH	3.63791	0.276943	FALSE	1	1	-Inf
ENSG00000092758	20	62816244	62841159	protein_coding	24915	q13.33	COL9A3	-1.1833	0.942507	FALSE	0.999986	1	-Inf
ENSG00000092820	6	158765741	158819412	protein_coding	53671	q25.3	EZR	9.19006	-0.0632584	FALSE	1	1	-Inf
ENSG00000092841	12	56158161	56163496	protein_coding	5335	q13.2	MYL6	8.88157	-0.283735	FALSE	1	1	-Inf
ENSG00000092847	1	35869808	35930528	protein_coding	60720	p34.3	AGO1	5.12214	0.298058	FALSE	1	1	-Inf
ENSG00000092850	1	36084075	36088275	protein_coding	4200	p34.3	TEKT2	3.08077	-1.70386	FALSE	0.0678931	0.716765	-0.92847
ENSG00000092853	1	35720218	35769967	protein_coding	49749	p34.3	CLSPN	-0.42236	2.57171	TRUE	4.58743e-70	6.53985e-68	Inf
ENSG00000092871	17	35005990	35089319	protein_coding	83329	q12	RFFL	3.78385	0.732101	FALSE	1	1	-Inf
ENSG00000092929	17	75827225	75844717	protein_coding	17492	q25.1	UNC13D	6.52505	-1.3386	FALSE	0.944128	1	-Inf
ENSG00000092931	17	76735865	76781449	protein_coding	45584	q25.1	MFSD11	4.33638	0.356939	FALSE	1	1	-Inf
ENSG00000092964	8	26514022	26658178	protein_coding	144156	p21.2	DPYSL2	9.20609	-2.03755	FALSE	3.36144e-11	7.45787e-10	21.0166
ENSG00000092969	1	218346235	218444619	protein_coding	98384	q41	TGFB2	4.18773	-1.42779	FALSE	0.704539	1	-Inf
ENSG00000092978	1	217426992	217631082	protein_coding	204090	q41	GPATCH2	3.57508	1.27403	FALSE	0.999999	1	-Inf
ENSG00000093000	22	45163841	45188015	protein_coding	24174	q13.31	NUP50	5.38535	0.413039	FALSE	1	1	-Inf
ENSG00000093009	22	19479459	19520612	protein_coding	41153	q11.21	CDC45	-0.331927	2.99049	TRUE	1.40488e-87	3.10325e-85	Inf
ENSG00000093010	22	19941607	19969975	protein_coding	28368	q11.21	COMT	6.77075	-0.204719	FALSE	1	1	-Inf
ENSG00000093072	22	17178790	17221989	protein_coding	43199	q11.1	ADA2	7.01643	-1.06657	FALSE	1	1	-Inf
ENSG00000093134	6	132722787	132734765	protein_coding	11978	q23.2	VNN3	1.76077	-1.18851	FALSE	0.985605	1	-Inf
ENSG00000093144	6	127288710	127343609	protein_coding	54899	q22.33	ECHDC1	7.07212	-0.863533	FALSE	1	1	-Inf
ENSG00000093167	3	37052656	37183689	protein_coding	131033	p22.2	LRRFIP2	5.141	-0.035478	FALSE	1	1	-Inf
ENSG00000093183	3	42547969	42601080	protein_coding	53111	p22.1	SEC22C	5.77094	-0.566766	FALSE	1	1	-Inf
ENSG00000093217	3	38346760	38421348	protein_coding	74588	p22.2	XYLB	0.823478	1.58227	FALSE	0.100415	1	-Inf
ENSG00000094631	X	48801377	48824982	protein_coding	23605	p11.23	HDAC6	5.38535	0.229952	FALSE	1	1	-Inf
ENSG00000094755	5	170763350	170814047	protein_coding	50697	q35.1	GABRP	0.417087	-0.0284441	FALSE	1	1	-Inf
ENSG00000094804	17	40287633	40304657	protein_coding	17024	q21.2	CDC6	1.58981	2.6933	TRUE	1.69568e-76	2.81692e-74	Inf
ENSG00000094841	X	75274085	75304600	protein_coding	30515	q13.3	UPRT	3.78154	-0.0949178	FALSE	1	1	-Inf
ENSG00000094880	5	138187648	138213343	protein_coding	25695	q31.2	CDC23	4.68516	0.326467	FALSE	1	1	-Inf
ENSG00000094914	12	53307456	53324864	protein_coding	17408	q13.13	AAAS	4.72574	0.476909	FALSE	1	1	-Inf
ENSG00000094916	12	54230940	54280133	protein_coding	49193	q13.13	CBX5	6.15131	0.517511	FALSE	1	1	-Inf
ENSG00000094963	1	171185208	171211230	protein_coding	26022	q24.3	FMO2	8.32356	-3.95854	TRUE	1.02208e-94	2.63396e-92	Inf
ENSG00000094975	1	172532349	172611833	protein_coding	79484	q24.3	SUCO	5.5904	0.988361	FALSE	1	1	-Inf
ENSG00000095002	2	47402969	47663146	protein_coding	260177	p21	MSH2	4.21245	1.32797	FALSE	0.999939	1	-Inf
ENSG00000095015	5	56815574	56896152	protein_coding	80578	q11.2	MAP3K1	4.3942	0.502867	FALSE	1	1	-Inf
ENSG00000095059	19	12675717	12681902	protein_coding	6185	p13.13	DHPS	5.41027	0.129457	FALSE	1	1	-Inf
ENSG00000095066	19	12763003	12872740	protein_coding	109737	p13.13	HOOK2	3.77722	0.827718	FALSE	1	1	-Inf
ENSG00000095139	11	118572390	118603033	protein_coding	30643	q23.3	ARCN1	7.01698	0.696342	FALSE	1	1	-Inf
ENSG00000095203	9	109171975	109320964	protein_coding	148989	q31.3	EPB41L4B	4.50163	0.564125	FALSE	1	1	-Inf
ENSG00000095209	9	105694544	105776612	protein_coding	82068	q31.2	TMEM38B	2.82132	0.45181	FALSE	1	1	-Inf
ENSG00000095261	9	120815496	120842984	protein_coding	27488	q33.2	PSMD5	5.11779	0.39345	FALSE	1	1	-Inf
ENSG00000095303	9	122370530	122395703	protein_coding	25173	q33.2	PTGS1	4.70337	-0.5652	FALSE	1	1	-Inf
ENSG00000095319	9	128947699	129007096	protein_coding	59397	q34.11	NUP188	5.63225	0.42317	FALSE	1	1	-Inf
ENSG00000095321	9	129094810	129111189	protein_coding	16379	q34.11	CRAT	4.38867	0.407717	FALSE	1	1	-Inf
ENSG00000095370	9	127738317	127778741	protein_coding	40424	q34.11	SH2D3C	5.65253	-2.52754	TRUE	2.35986e-85	4.65054e-83	Inf
ENSG00000095380	9	98056739	98083075	protein_coding	26336	q22.33	NANS	5.19942	0.454796	FALSE	1	1	-Inf
ENSG00000095383	9	98198999	98255721	protein_coding	56722	q22.33	TBC1D2	6.46019	-1.18884	FALSE	0.999997	1	-Inf
ENSG00000095397	9	114402080	114505450	protein_coding	103370	q32	WHRN	1.74301	1.04957	FALSE	1	1	-Inf
ENSG00000095464	10	93612588	93666010	protein_coding	53422	q23.33	PDE6C	-2.0073	0.345986	FALSE	1	1	-Inf
ENSG00000095485	10	100232298	100267680	protein_coding	35382	q24.31	CWF19L1	4.12078	0.29788	FALSE	1	1	-Inf
ENSG00000095539	10	100969518	100985871	protein_coding	16353	q24.31	SEMA4G	3.1455	0.142633	FALSE	1	1	-Inf
ENSG00000095564	10	91923769	92030325	protein_coding	106556	q23.32	BTAF1	4.59972	0.697565	FALSE	1	1	-Inf
ENSG00000095574	10	122990806	123008817	protein_coding	18011	q26.13	IKZF5	4.72618	-0.170418	FALSE	1	1	-Inf
ENSG00000095585	10	96191702	96271587	protein_coding	79885	q24.1	BLNK	2.41207	0.627816	FALSE	1	1	-Inf
ENSG00000095627	10	114179270	114232304	protein_coding	53034	q25.3	TDRD1	-1.83618	0.756201	FALSE	0.999702	1	-Inf
ENSG00000095637	10	95311771	95561414	protein_coding	249643	q24.1	SORBS1	5.88053	-1.1829	FALSE	0.999995	1	-Inf
ENSG00000095713	10	97865000	98030828	protein_coding	165828	q24.2	CRTAC1	7.41156	-3.45669	TRUE	1.80833e-27	7.71745e-26	Inf
ENSG00000095739	10	28677342	28682939	protein_coding	5597	p12.1	BAMBI	4.63299	0.156898	FALSE	1	1	-Inf
ENSG00000095752	19	55364389	55370463	protein_coding	6074	q13.42	IL11	-1.31219	2.16663	FALSE	2.84548e-07	4.91384e-06	12.2235
ENSG00000095777	10	25934071	26212536	protein_coding	278465	p12.1	MYO3A	-1.01654	0.127944	FALSE	1	1	-Inf
ENSG00000095787	10	28532493	28623112	protein_coding	90619	p12.1	WAC	7.03353	0.373305	FALSE	1	1	-Inf
ENSG00000095794	10	35126791	35212958	protein_coding	86167	p11.21	CREM	3.92426	0.0260391	FALSE	1	1	-Inf
ENSG00000095906	16	1782901	1789191	protein_coding	6290	p13.3	NUBP2	5.19641	0.455527	FALSE	1	1	-Inf
ENSG00000095917	16	1256059	1258998	protein_coding	2939	p13.3	TPSD1	2.779	-0.84443	FALSE	0.969622	1	-Inf
ENSG00000095951	6	12008762	12164999	protein_coding	156237	p24.1	HIVEP1	4.76512	0.378013	FALSE	1	1	-Inf
ENSG00000095970	6	41158506	41163186	protein_coding	4680	p21.1	TREM2	5.16981	-0.441236	FALSE	1	1	-Inf
ENSG00000096063	6	35832966	35921342	protein_coding	88376	p21.31	SRPK1	4.2626	2.21247	TRUE	1.85808e-35	1.0346e-33	Inf
ENSG00000096070	6	36196744	36232790	protein_coding	36046	p21.31	BRPF3	5.06922	0.731299	FALSE	1	1	-Inf
ENSG00000096080	6	43671303	43687791	protein_coding	16488	p21.1	MRPS18A	3.91533	0.495695	FALSE	1	1	-Inf
ENSG00000096088	6	41736711	41754109	protein_coding	17398	p21.1	PGC	8.78533	-3.75761	TRUE	1.70854e-21	5.87068e-20	Inf
ENSG00000096092	6	52671109	52686588	protein_coding	15479	p12.2	TMEM14A	4.07421	0.7251	FALSE	1	1	-Inf
ENSG00000096093	6	52362123	52529886	protein_coding	167763	p12.2	EFHC1	4.15234	0.200148	FALSE	1	1	-Inf
ENSG00000096384	6	44246166	44253888	protein_coding	7722	p21.1	HSP90AB1	8.9693	0.563996	FALSE	1	1	-Inf
ENSG00000096401	6	44387525	44450426	protein_coding	62901	p21.1	CDC5L	5.27741	0.651221	FALSE	1	1	-Inf
ENSG00000096433	6	33620365	33696574	protein_coding	76209	p21.31	ITPR3	7.21597	0.413688	FALSE	1	1	-Inf
ENSG00000096654	6	27450743	27473118	protein_coding	22375	p22.1	ZNF184	2.87841	0.429963	FALSE	1	1	-Inf
ENSG00000096696	6	7541575	7586717	protein_coding	45142	p24.3	DSP	5.6908	2.28705	FALSE	8.17635e-07	1.37075e-05	11.1976
ENSG00000096717	10	67884669	67918390	protein_coding	33721	q21.3	SIRT1	4.60986	-0.00926258	FALSE	1	1	-Inf
ENSG00000096746	10	68331174	68343191	protein_coding	12017	q21.3	HNRNPH3	7.03893	0.0288291	FALSE	1	1	-Inf
ENSG00000096872	9	26947039	27062930	protein_coding	115891	p21.2	IFT74	2.89141	0.254753	FALSE	1	1	-Inf
ENSG00000096968	9	4984390	5128183	protein_coding	143793	p24.1	JAK2	4.29232	-0.668509	FALSE	1	1	-Inf
ENSG00000096996	19	18058995	18098944	protein_coding	39949	p13.11	IL12RB1	2.38183	-0.933568	FALSE	1	1	-Inf
ENSG00000097007	9	130713946	130887675	protein_coding	173729	q34.12	ABL1	6.31413	0.623505	FALSE	1	1	-Inf
ENSG00000097021	1	6264269	6394391	protein_coding	130122	p36.31	ACOT7	3.76175	0.354773	FALSE	1	1	-Inf
ENSG00000097033	1	86704570	86748184	protein_coding	43614	p22.3	SH3GLB1	7.58153	-0.284527	FALSE	1	1	-Inf
ENSG00000097046	1	91500893	91525764	protein_coding	24871	p22.1	CDC7	2.15304	1.23752	FALSE	0.999997	1	-Inf
ENSG00000097096	1	85156873	85201046	protein_coding	44173	p22.3	SYDE2	3.07019	-0.910385	FALSE	1	1	-Inf
ENSG00000099139	9	75890644	76362339	protein_coding	471695	q21.13	PCSK5	4.3646	-0.607212	FALSE	1	1	-Inf
ENSG00000099194	10	100347124	100364834	protein_coding	17710	q24.31	SCD	9.32442	-0.988433	FALSE	1	1	-Inf
ENSG00000099203	19	10832438	10836318	protein_coding	3880	p13.2	TMED1	5.33118	0.229482	FALSE	1	1	-Inf
ENSG00000099204	10	114431113	114685003	protein_coding	253890	q25.3	ABLIM1	8.4719	-0.880888	FALSE	1	1	-Inf
ENSG00000099219	9	5765076	5833117	protein_coding	68041	p24.1	ERMP1	5.32946	-0.00938335	FALSE	1	1	-Inf
ENSG00000099246	10	27504174	27542237	protein_coding	38063	p12.1	RAB18	6.4876	0.296313	FALSE	1	1	-Inf
ENSG00000099250	10	33177492	33336262	protein_coding	158770	p11.22	NRP1	8.07421	0.245982	FALSE	1	1	-Inf
ENSG00000099251	10	38356380	38378505	transcribed_unprocessed_pseudogene	22125	p11.1	HSD17B7P2	0.967842	0.153176	FALSE	1	1	-Inf
ENSG00000099256	10	24848607	24952604	protein_coding	103997	p12.1	PRTFDC1	1.14758	1.47149	FALSE	0.631514	1	-Inf
ENSG00000099260	1	99645943	99694541	protein_coding	48598	p21.2	PALMD	5.42648	-2.37989	TRUE	1.29232e-22	4.65538e-21	Inf
ENSG00000099282	10	69451473	69507669	protein_coding	56196	q22.1	TSPAN15	5.69985	0.434929	FALSE	1	1	-Inf
ENSG00000099284	10	70052796	70112280	protein_coding	59484	q22.1	H2AFY2	3.08301	0.20711	FALSE	1	1	-Inf
ENSG00000099290	10	50067888	50133506	protein_coding	65618	q11.23	WASHC2A	4.99895	-0.183287	FALSE	1	1	-Inf
ENSG00000099308	19	18097793	18151692	protein_coding	53899	p13.11	MAST3	3.77832	-0.246526	FALSE	1	1	-Inf
ENSG00000099326	19	58561931	58573575	protein_coding	11644	q13.43	MZF1	4.12663	0.0804138	FALSE	1	1	-Inf
ENSG00000099330	19	17226204	17229219	protein_coding	3015	p13.11	OCEL1	5.52088	-0.0292934	FALSE	1	1	-Inf
ENSG00000099331	19	17075781	17214537	protein_coding	138756	p13.11	MYO9B	6.30191	0.0347297	FALSE	1	1	-Inf
ENSG00000099337	19	38319844	38332076	protein_coding	12232	q13.2	KCNK6	4.73852	-0.037814	FALSE	1	1	-Inf
ENSG00000099338	19	38335775	38370943	protein_coding	35168	q13.2	CATSPERG	0.632611	0.0363151	FALSE	1	1	-Inf
ENSG00000099341	19	38374536	38383824	protein_coding	9288	q13.2	PSMD8	6.6494	0.373391	FALSE	1	1	-Inf
ENSG00000099364	16	30923055	30948783	protein_coding	25728	p11.2	FBXL19	2.84829	1.31291	FALSE	0.999874	1	-Inf
ENSG00000099365	16	30989256	31010661	protein_coding	21405	p11.2	STX1B	-0.520703	0.440434	FALSE	1	1	-Inf
ENSG00000099377	16	30985207	30989152	protein_coding	3945	p11.2	HSD3B7	5.23231	0.495433	FALSE	1	1	-Inf
ENSG00000099381	16	30957294	30984664	protein_coding	27370	p11.2	SETD1A	4.48792	0.497617	FALSE	1	1	-Inf
ENSG00000099385	16	30833626	30894960	protein_coding	61334	p11.2	BCL7C	4.64876	0.549624	FALSE	1	1	-Inf
ENSG00000099622	19	1259384	1274880	protein_coding	15496	p13.3	CIRBP	7.87613	-0.548459	FALSE	1	1	-Inf
ENSG00000099624	19	1241746	1244826	protein_coding	3080	p13.3	ATP5F1D	6.12797	0.154457	FALSE	1	1	-Inf
ENSG00000099625	19	1228287	1238027	protein_coding	9740	p13.3	CBARP	-0.986561	1.54838	FALSE	0.321415	1	-Inf
ENSG00000099725	Y	7273972	7381548	transcribed_unprocessed_pseudogene	107576	p11.2	PRKY	-1.64348	0.566927	FALSE	1	1	-Inf
ENSG00000099769	16	1790413	1794971	protein_coding	4558	p13.3	IGFALS	3.03009	-2.02984	FALSE	0.000295412	0.00412367	5.48688
ENSG00000099783	19	8444767	8489114	protein_coding	44347	p13.2	HNRNPM	7.14861	0.111902	FALSE	1	1	-Inf
ENSG00000099785	19	8413270	8439017	protein_coding	25747	p13.2	MARCH2	5.10705	-0.47209	FALSE	1	1	-Inf
ENSG00000099795	19	14566078	14572062	protein_coding	5984	p13.12	NDUFB7	5.6362	0.130494	FALSE	1	1	-Inf
ENSG00000099797	19	14517085	14565980	protein_coding	48895	p13.12	TECR	5.83581	0.222448	FALSE	1	1	-Inf
ENSG00000099800	19	2425624	2427894	protein_coding	2270	p13.3	TIMM13	5.97014	0.337457	FALSE	1	1	-Inf
ENSG00000099804	19	531712	542092	protein_coding	10380	p13.3	CDC34	4.63355	0.584309	FALSE	1	1	-Inf
ENSG00000099810	9	21802543	21937651	protein_coding	135108	p21.3	MTAP	4.05062	0.50746	FALSE	1	1	-Inf
ENSG00000099812	19	751126	764318	protein_coding	13192	p13.3	MISP	5.31653	0.379605	FALSE	1	1	-Inf
ENSG00000099814	14	104865280	104896770	protein_coding	31490	q32.33	CEP170B	5.11218	0.642597	FALSE	1	1	-Inf
ENSG00000099817	19	1086579	1095380	protein_coding	8801	p13.3	POLR2E	6.67185	-0.0739189	FALSE	1	1	-Inf
ENSG00000099821	19	617224	633604	protein_coding	16380	p13.3	POLRMT	4.24435	0.2923	FALSE	1	1	-Inf
ENSG00000099822	19	589893	617159	protein_coding	27266	p13.3	HCN2	-1.97955	1.13309	FALSE	0.998975	1	-Inf
ENSG00000099834	11	616565	626078	protein_coding	9513	p15.5	CDHR5	-1.3893	0.371207	FALSE	1	1	-Inf
ENSG00000099840	19	2096429	2099593	protein_coding	3164	p13.3	IZUMO4	3.39511	0.385066	FALSE	1	1	-Inf
ENSG00000099849	11	560404	564021	protein_coding	3617	p15.5	RASSF7	6.37755	0.309035	FALSE	1	1	-Inf
ENSG00000099860	19	2476122	2478259	protein_coding	2137	p13.3	GADD45B	7.41414	-0.840741	FALSE	1	1	-Inf
ENSG00000099864	19	708939	748329	protein_coding	39390	p13.3	PALM	3.86842	-1.46285	FALSE	0.62574	1	-Inf
ENSG00000099875	19	2037465	2051244	protein_coding	13779	p13.3	MKNK2	7.78012	-0.539158	FALSE	1	1	-Inf
ENSG00000099889	22	19969896	20016808	protein_coding	46912	q11.21	ARVCF	2.76865	-0.0399767	FALSE	1	1	-Inf
ENSG00000099899	22	20111866	20117392	protein_coding	5526	q11.21	TRMT2A	4.47369	0.63103	FALSE	1	1	-Inf
ENSG00000099901	22	20115938	20127357	protein_coding	11419	q11.21	RANBP1	4.89131	0.88998	FALSE	1	1	-Inf
ENSG00000099904	22	20129456	20148007	protein_coding	18551	q11.21	ZDHHC8	4.68018	-0.11752	FALSE	1	1	-Inf
ENSG00000099910	22	20441519	20495883	protein_coding	54364	q11.21	KLHL22	3.9129	0.334252	FALSE	1	1	-Inf
ENSG00000099917	22	20495913	20587632	protein_coding	91719	q11.21	MED15	6.22178	0.427771	FALSE	1	1	-Inf
ENSG00000099940	22	20858983	20891218	protein_coding	32235	q11.21	SNAP29	5.0719	0.097042	FALSE	1	1	-Inf
ENSG00000099942	22	20917426	20953749	protein_coding	36323	q11.21	CRKL	6.10898	0.0965867	FALSE	1	1	-Inf
ENSG00000099949	22	20982013	20999038	protein_coding	17025	q11.21	LZTR1	4.85623	0.237397	FALSE	1	1	-Inf
ENSG00000099953	22	23768226	23784316	protein_coding	16090	q11.23	MMP11	0.269539	4.77387	TRUE	3.55181e-98	1.0656e-95	Inf
ENSG00000099954	22	17359949	17558149	protein_coding	198200	q11.1	CECR2	3.44211	-0.160556	FALSE	1	1	-Inf
ENSG00000099956	22	23786931	23838008	protein_coding	51077	q11.23	SMARCB1	5.10744	0.762764	FALSE	1	1	-Inf
ENSG00000099957	22	21009808	21028830	protein_coding	19022	q11.21	P2RX6	0.0390923	-1.60125	FALSE	0.176346	1	-Inf
ENSG00000099958	22	23834503	23839128	protein_coding	4625	q11.23	DERL3	3.45261	1.58366	FALSE	0.10071	1	-Inf
ENSG00000099960	22	21028718	21032840	protein_coding	4122	q11.21	SLC7A4	2.59129	-1.9923	FALSE	0.00808709	0.0975741	2.22447
ENSG00000099968	22	17628855	17730855	protein_coding	102000	q11.21	BCL2L13	5.45612	0.259249	FALSE	1	1	-Inf
ENSG00000099974	22	23966901	23972532	protein_coding	5631	q11.23	DDTL	1.99451	0.453127	FALSE	1	1	-Inf
ENSG00000099977	22	23971365	23980469	protein_coding	9104	q11.23	DDT	4.1956	0.174688	FALSE	1	1	-Inf
ENSG00000099985	22	30262829	30266840	protein_coding	4011	q12.2	OSM	2.76914	0.0092514	FALSE	1	1	-Inf
ENSG00000099991	22	24011192	24178628	protein_coding	167436	q11.23	CABIN1	6.21868	0.436489	FALSE	1	1	-Inf
ENSG00000099992	22	30291990	30327046	protein_coding	35056	q12.2	TBC1D10A	3.49805	0.207347	FALSE	1	1	-Inf
ENSG00000099994	22	24181259	24189110	protein_coding	7851	q11.23	SUSD2	8.59084	-2.6595	TRUE	1.04864e-29	4.85687e-28	Inf
ENSG00000099995	22	30331988	30356947	protein_coding	24959	q12.2	SF3A1	6.85777	-0.0746865	FALSE	1	1	-Inf
ENSG00000099998	22	24219654	24245142	protein_coding	25488	q11.23	GGT5	4.12008	0.631835	FALSE	1	1	-Inf
ENSG00000099999	22	30368811	30421771	protein_coding	52960	q12.2	RNF215	2.58939	0.653175	FALSE	1	1	-Inf
ENSG00000100003	22	30396857	30425317	protein_coding	28460	q12.2	SEC14L2	2.42667	0.663282	FALSE	1	1	-Inf
ENSG00000100014	22	24270817	24417740	protein_coding	146923	q11.23	SPECC1L	5.07793	-0.246752	FALSE	1	1	-Inf
ENSG00000100023	22	21666009	21700015	protein_coding	34006	q11.21	PPIL2	4.43018	0.774106	FALSE	1	1	-Inf
ENSG00000100024	22	24494107	24528390	protein_coding	34283	q11.23	UPB1	-0.44022	-1.2793	FALSE	0.969699	1	-Inf
ENSG00000100027	22	21697544	21735834	protein_coding	38290	q11.22	YPEL1	1.86802	-0.128734	FALSE	1	1	-Inf
ENSG00000100028	22	24555503	24609980	protein_coding	54477	q11.23	SNRPD3	5.60115	0.482884	FALSE	1	1	-Inf
ENSG00000100029	22	30576625	30607083	protein_coding	30458	q12.2	PES1	5.50068	0.503731	FALSE	1	1	-Inf
ENSG00000100030	22	21754500	21867680	protein_coding	113180	q11.22	MAPK1	7.12634	0.0290537	FALSE	1	1	-Inf
ENSG00000100031	22	24583750	24629005	protein_coding	45255	q11.23	GGT1	4.2578	-0.638065	FALSE	1	1	-Inf
ENSG00000100033	22	18912777	18936553	protein_coding	23776	q11.21	PRODH	4.13977	-1.04046	FALSE	0.993536	1	-Inf
ENSG00000100034	22	21919420	21952837	protein_coding	33417	q11.22	PPM1F	5.38875	-1.17287	FALSE	1	1	-Inf
ENSG00000100036	22	30635652	30669016	protein_coding	33364	q12.2	SLC35E4	0.886845	0.674243	FALSE	1	1	-Inf
ENSG00000100038	22	21957025	21982816	protein_coding	25791	q11.22	TOP3B	-1.62841	0.508166	FALSE	1	1	-Inf
ENSG00000100055	22	37282027	37315345	protein_coding	33318	q13.1	CYTH4	3.89641	-0.316211	FALSE	1	1	-Inf
ENSG00000100056	22	19130279	19144684	protein_coding	14405	q11.21	ESS2	3.61921	0.285399	FALSE	1	1	-Inf
ENSG00000100058	22	25448105	25520854	transcribed_unprocessed_pseudogene	72749	q11.23	CRYBB2P1	2.60338	0.490455	FALSE	1	1	-Inf
ENSG00000100060	22	37469063	37486401	protein_coding	17338	q13.1	MFNG	5.12872	-1.48584	FALSE	0.60282	1	-Inf
ENSG00000100065	22	37490362	37519542	protein_coding	29180	q13.1	CARD10	3.60308	0.55507	FALSE	1	1	-Inf
ENSG00000100068	22	25351418	25405377	protein_coding	53959	q11.23	LRP5L	0.765625	0.891989	FALSE	1	1	-Inf
ENSG00000100075	22	19175575	19178830	protein_coding	3255	q11.21	SLC25A1	6.59592	0.340413	FALSE	1	1	-Inf
ENSG00000100077	22	25564849	25729294	protein_coding	164445	q12.1	GRK3	5.49773	-0.189351	FALSE	1	1	-Inf
ENSG00000100078	22	31134809	31140607	protein_coding	5798	q12.2	PLA2G3	3.52524	-2.9199	TRUE	3.95583e-12	9.25683e-11	23.1031
ENSG00000100079	22	37570246	37582616	protein_coding	12370	q13.1	LGALS2	3.12765	-0.851313	FALSE	1	1	-Inf
ENSG00000100083	22	37608475	37633564	protein_coding	25089	q13.1	GGA1	5.34472	0.251881	FALSE	1	1	-Inf
ENSG00000100084	22	19330698	19447450	protein_coding	116752	q11.21	HIRA	3.19558	0.417715	FALSE	1	1	-Inf
ENSG00000100092	22	37634654	37656119	protein_coding	21465	q13.1	SH3BP1	3.94247	0.212873	FALSE	1	1	-Inf
ENSG00000100095	22	26169474	26383597	protein_coding	214123	q12.1	SEZ6L	-1.32028	-0.191015	FALSE	1	1	-Inf
ENSG00000100097	22	37675608	37679806	protein_coding	4198	q13.1	LGALS1	7.11738	0.0927943	FALSE	1	1	-Inf
ENSG00000100099	22	26443423	26483837	protein_coding	40414	q12.1	HPS4	4.57459	0.452931	FALSE	1	1	-Inf
ENSG00000100100	22	31281593	31292534	protein_coding	10941	q12.2	PIK3IP1	6.60148	-0.957834	FALSE	1	1	-Inf
ENSG00000100104	22	26483877	26494658	protein_coding	10781	q12.1	SRRD	4.30881	0.188911	FALSE	1	1	-Inf
ENSG00000100105	22	31325804	31346232	protein_coding	20428	q12.2	PATZ1	4.93377	0.562172	FALSE	1	1	-Inf
ENSG00000100106	22	37696988	37776556	protein_coding	79568	q13.1	TRIOBP	4.67864	-0.562754	FALSE	1	1	-Inf
ENSG00000100109	22	26491225	26512505	protein_coding	21280	q12.1	TFIP11	4.88636	0.123988	FALSE	1	1	-Inf
ENSG00000100116	22	37807905	37817176	protein_coding	9271	q13.1	GCAT	2.9706	0.826607	FALSE	1	1	-Inf
ENSG00000100121	22	22644475	22647903	protein_coding	3428	q11.22	GGTLC2	1.7717	-3.26775	TRUE	2.82789e-21	9.66725e-20	Inf
ENSG00000100122	22	26599278	26618088	protein_coding	18810	q12.1	CRYBB1	-0.667936	0.428786	FALSE	1	1	-Inf
ENSG00000100124	22	37830855	37849327	protein_coding	18472	q13.1	ANKRD54	4.28374	0.201914	FALSE	1	1	-Inf
ENSG00000100129	22	37848868	37889407	protein_coding	40539	q13.1	EIF3L	6.99103	-0.201273	FALSE	1	1	-Inf
ENSG00000100138	22	41673930	41690504	protein_coding	16574	q13.2	SNU13	6.42752	0.254821	FALSE	1	1	-Inf
ENSG00000100139	22	37905657	37942822	protein_coding	37165	q13.1	MICALL1	4.50879	-0.107133	FALSE	1	1	-Inf
ENSG00000100147	22	41800679	41826299	protein_coding	25620	q13.2	CCDC134	1.52803	0.54616	FALSE	1	1	-Inf
ENSG00000100150	22	31753867	31908033	protein_coding	154166	q12.2	DEPDC5	3.40228	0.838937	FALSE	1	1	-Inf
ENSG00000100151	22	38056311	38075701	protein_coding	19390	q13.1	PICK1	4.18384	0.271899	FALSE	1	1	-Inf
ENSG00000100154	22	27978014	28679865	protein_coding	701851	q12.1	TTC28	5.65014	-0.830824	FALSE	1	1	-Inf
ENSG00000100156	22	38078134	38084093	protein_coding	5959	q13.1	SLC16A8	-0.542421	1.38753	FALSE	0.794239	1	-Inf
ENSG00000100162	22	41938721	41947164	protein_coding	8443	q13.2	CENPM	1.76964	1.35322	FALSE	0.996575	1	-Inf
ENSG00000100167	22	41969475	41998221	protein_coding	28746	q13.2	SEPT3	0.926212	0.840493	FALSE	1	1	-Inf
ENSG00000100170	22	32043032	32113029	protein_coding	69997	q12.3	SLC5A1	2.92693	-2.13726	FALSE	0.00152638	0.0199491	3.89442
ENSG00000100181	22	16601887	16698742	transcribed_unprocessed_pseudogene	96855	q11.1	TPTEP1	2.16457	-0.787913	FALSE	0.997999	1	-Inf
ENSG00000100191	22	32218476	32255341	protein_coding	36865	q12.3	SLC5A4	-0.333465	-1.65584	FALSE	0.0429977	0.471006	0.116105
ENSG00000100196	22	38468062	38483447	protein_coding	15385	q13.1	KDELR3	3.58367	1.91891	FALSE	4.26703e-09	8.23935e-08	16.3118
ENSG00000100197	22	42126499	42130906	protein_coding	4407	q13.2	CYP2D6	0.33891	0.991476	FALSE	0.999478	1	-Inf
ENSG00000100201	22	38483440	38507660	protein_coding	24220	q13.1	DDX17	8.90282	0.0706981	FALSE	1	1	-Inf
ENSG00000100206	22	38518949	38570286	protein_coding	51337	q13.1	DMC1	-1.61844	0.817546	FALSE	1	1	-Inf
ENSG00000100207	22	42160013	42343616	protein_coding	183603	q13.2	TCF20	5.0347	0.956047	FALSE	1	1	-Inf
ENSG00000100209	22	28742031	28757515	protein_coding	15484	q12.1	HSCB	3.32927	0.467723	FALSE	1	1	-Inf
ENSG00000100211	22	38656636	38673854	protein_coding	17218	q13.1	CBY1	4.61169	0.240254	FALSE	1	1	-Inf
ENSG00000100216	22	38681948	38685421	protein_coding	3473	q13.1	TOMM22	6.72154	0.335939	FALSE	1	1	-Inf
ENSG00000100220	22	32387582	32412255	protein_coding	24673	q12.3	RTCB	6.10528	0.200498	FALSE	1	1	-Inf
ENSG00000100221	22	38685543	38701556	protein_coding	16013	q13.1	JOSD1	6.31318	0.0591485	FALSE	1	1	-Inf
[truncated: 18,102 more rows]

## Sheet: TSC_DEGs
EnsemblID	version	Row	Chr	Start	End	GC	Type	Length	Karyotype.band	HGNC.symbol	Coef.(Intercept)	Coef.GroupTSC	Diff	p.value	FDR	B
ENSG00000000003	13	1	X	100627109	100639991	40.4	protein_coding	12882	q22.1	TSPAN6	5.1824	0.956971	FALSE	1	1	-Inf
ENSG00000000419	11	3	20	50934867	50958555	39.85	protein_coding	23688	q13.13	DPM1	4.54963	0.836219	FALSE	1	1	-Inf
ENSG00000000457	12	4	1	169849631	169894267	40.14	protein_coding	44636	q24.2	SCYL3	3.26332	0.419476	FALSE	1	1	-Inf
ENSG00000000460	15	5	1	169662007	169854080	39.22	protein_coding	192073	q24.2	C1orf112	1.40745	2.68847	TRUE	1.0008e-84	6.11459e-83	Inf
ENSG00000000938	11	6	1	27612064	27635277	52.97	protein_coding	23213	p35.3	FGR	5.96717	-2.75411	TRUE	3.29854e-71	1.57118e-69	Inf
ENSG00000000971	14	7	1	196651878	196747504	35.2	protein_coding	95626	q31.3	CFH	7.27897	-1.06056	FALSE	0.999705	1	-Inf
ENSG00000001036	12	8	6	143494811	143511690	39.69	protein_coding	16879	q24.2	FUCA2	5.98709	0.0448431	FALSE	1	1	-Inf
ENSG00000001084	9	9	6	53497341	53616970	40.16	protein_coding	119629	p12.1	GCLC	3.95429	3.79899	TRUE	3.39812e-42	8.79094e-41	Inf
ENSG00000001167	13	10	6	41072945	41099976	40	protein_coding	27031	p21.1	NFYA	4.66297	0.613337	FALSE	1	1	-Inf
ENSG00000001460	16	11	1	24356999	24416934	44.09	protein_coding	59935	p36.11	STPG1	3.43853	0.330757	FALSE	1	1	-Inf
ENSG00000001461	15	12	1	24415794	24472976	45	protein_coding	57182	p36.11	NIPAL3	5.74375	-0.646963	FALSE	1	1	-Inf
ENSG00000001497	15	13	X	65512582	65534775	50.45	protein_coding	22193	q12	LAS1L	4.78448	0.613899	FALSE	1	1	-Inf
ENSG00000001561	6	14	6	46129993	46146699	36.06	protein_coding	16706	p21.1	ENPP4	6.46712	-2.55576	TRUE	1.43611e-25	2.41566e-24	Inf
ENSG00000001617	10	15	3	50155045	50189075	57.74	protein_coding	34030	p21.31	SEMA3F	4.58917	1.36777	FALSE	0.920823	1	-Inf
ENSG00000001626	13	16	7	117465784	117715971	36.59	protein_coding	250187	q31.2	CFTR	5.36693	-3.09773	TRUE	5.88908e-20	8.34225e-19	Inf
ENSG00000001629	8	17	7	92246234	92401384	36.77	protein_coding	155150	q21.2	ANKIB1	5.66348	1.37571	FALSE	0.952731	1	-Inf
ENSG00000001630	14	18	7	92112151	92142952	39.91	protein_coding	30801	q21.2	CYP51A1	3.33018	-0.572601	FALSE	1	1	-Inf
ENSG00000001631	13	19	7	92198969	92246166	36.48	protein_coding	47197	q21.2	KRIT1	4.64593	0.768701	FALSE	1	1	-Inf
ENSG00000002016	15	20	12	912077	990053	45.17	protein_coding	77976	p13.33	RAD52	2.30313	0.760231	FALSE	1	1	-Inf
ENSG00000002330	12	22	11	64269830	64284704	53.92	protein_coding	14874	q13.1	BAD	4.77088	0.167231	FALSE	1	1	-Inf
ENSG00000002549	11	23	4	17577192	17607972	44.17	protein_coding	30780	p15.32	LAP3	7.05039	-0.699051	FALSE	1	1	-Inf
ENSG00000002586	16	24	X	2691133	2741309	47.41	protein_coding	50176	p22.33	CD99	7.56816	0.11956	FALSE	1	1	-Inf
ENSG00000002587	8	25	4	11393150	11429765	43.92	protein_coding	36615	p15.33	HS3ST1	2.46748	0.822165	FALSE	1	1	-Inf
ENSG00000002726	18	26	7	150824627	150861504	47.8	protein_coding	36877	q36.1	AOC1	-0.239228	0.728438	FALSE	0.999971	1	-Inf
ENSG00000002746	13	28	7	43112599	43566001	42.03	protein_coding	453402	p14.1	HECW1	-1.33011	2.51576	TRUE	9.74829e-12	1.03787e-10	22.9887
ENSG00000002822	14	29	7	1815793	2233243	55.65	protein_coding	417450	p22.3	MAD1L1	4.0399	0.807402	FALSE	1	1	-Inf
ENSG00000002834	16	30	17	38869859	38921770	53.69	protein_coding	51911	q12	LASP1	7.72305	0.109489	FALSE	1	1	-Inf
ENSG00000002919	13	31	17	48103357	48123074	48	protein_coding	19717	q21.32	SNX11	4.84194	0.181922	FALSE	1	1	-Inf
ENSG00000002933	6	32	7	150800403	150805120	57.57	protein_coding	4717	q36.1	TMEM176A	5.51559	-0.179938	FALSE	1	1	-Inf
ENSG00000003056	6	33	12	8940363	8949955	42.71	protein_coding	9592	p13.31	M6PR	6.63134	0.13493	FALSE	1	1	-Inf
ENSG00000003096	12	34	X	117897813	118117340	36.56	protein_coding	219527	q24	KLHL13	1.72011	2.83802	TRUE	1.71523e-22	2.6179e-21	Inf
ENSG00000003137	7	35	2	72129238	72148038	59.96	protein_coding	18800	p13.2	CYP26B1	2.03728	-0.240529	FALSE	1	1	-Inf
ENSG00000003147	16	36	7	8113184	8262687	40.3	protein_coding	149503	p21.3	ICA1	4.13155	-0.421823	FALSE	1	1	-Inf
ENSG00000003249	12	37	16	90004865	90020128	59.39	protein_coding	15263	q24.3	DBNDD1	2.4209	0.614833	FALSE	1	1	-Inf
ENSG00000003393	13	38	2	201700554	201781189	38.06	protein_coding	80635	q33.1	ALS2	4.21092	0.353938	FALSE	1	1	-Inf
ENSG00000003400	13	39	2	201182881	201229406	42.31	protein_coding	46525	q33.1	CASP10	5.1171	-1.17915	FALSE	0.999906	1	-Inf
ENSG00000003402	18	40	2	201116104	201176687	44.35	protein_coding	60583	q33.1	CFLAR	8.23742	-1.48442	FALSE	0.610621	1	-Inf
ENSG00000003436	13	41	2	187464230	187565760	36.6	protein_coding	101530	q32.1	TFPI	8.73211	-3.15079	TRUE	2.78262e-22	4.21185e-21	Inf
ENSG00000003509	14	42	2	37231631	37253403	38.97	protein_coding	21772	p22.2	NDUFAF7	3.02815	0.629994	FALSE	1	1	-Inf
ENSG00000003756	15	43	3	50088908	50119021	44.45	protein_coding	30113	p21.31	RBM5	6.07889	-0.382745	FALSE	1	1	-Inf
ENSG00000003987	12	44	8	17298030	17413528	40.36	protein_coding	115498	p22	MTMR7	0.22379	-0.261149	FALSE	1	1	-Inf
ENSG00000003989	15	45	8	17497088	17570573	40.13	protein_coding	73485	p22	SLC7A2	5.71648	-2.31862	FALSE	3.75854e-07	3.25088e-06	12.6366
ENSG00000004059	9	46	7	127588345	127591705	56.5	protein_coding	3360	q32.1	ARF5	6.99081	0.811354	FALSE	1	1	-Inf
ENSG00000004139	12	47	17	28364356	28404049	51.55	protein_coding	39693	q11.2	SARM1	2.06535	-0.67827	FALSE	1	1	-Inf
ENSG00000004142	10	48	17	28347177	28357522	50.16	protein_coding	10345	q11.2	POLDIP2	6.2108	0.742279	FALSE	1	1	-Inf
ENSG00000004399	11	49	3	129555175	129606818	58.39	protein_coding	51643	q22.1	PLXND1	7.75106	-1.72437	FALSE	0.00154427	0.0107745	4.51974
ENSG00000004455	15	50	1	33007940	33080996	46.32	protein_coding	73056	p35.1	AK2	6.33096	0.45509	FALSE	1	1	-Inf
ENSG00000004468	11	51	4	15778275	15853230	41.09	protein_coding	74955	p15.32	CD38	4.59189	-1.06456	FALSE	0.999605	1	-Inf
ENSG00000004478	7	52	12	2794953	2805423	51.56	protein_coding	10470	p13.33	FKBP4	5.64988	2.04262	FALSE	1.64483e-13	1.86584e-12	27.0073
ENSG00000004487	14	53	1	23019443	23083689	39.17	protein_coding	64246	p36.12	KDM1A	5.61198	1.33476	FALSE	0.997192	1	-Inf
ENSG00000004534	13	54	3	49940007	50100045	44.14	protein_coding	160038	p21.31	RBM6	5.80231	0.369284	FALSE	1	1	-Inf
ENSG00000004660	13	55	17	3860315	3894891	57.17	protein_coding	34576	p13.2	CAMKK1	2.45349	0.131034	FALSE	1	1	-Inf
ENSG00000004700	14	56	12	21468911	21501669	37.57	protein_coding	32758	p12.1	RECQL	4.78753	0.524048	FALSE	1	1	-Inf
ENSG00000004766	14	57	7	93232340	93361121	34.83	protein_coding	128781	q21.2	VPS50	3.95512	0.404664	FALSE	1	1	-Inf
ENSG00000004776	10	58	19	35754569	35758079	62.55	protein_coding	3510	q13.12	HSPB6	6.30458	-2.46471	TRUE	1.23225e-17	1.61364e-16	36.7368
ENSG00000004777	17	59	19	35774532	35788822	60.93	protein_coding	14290	q13.12	ARHGAP33	1.62045	0.826914	FALSE	1	1	-Inf
ENSG00000004779	8	60	16	23581002	23596356	48.8	protein_coding	15354	p12.2	NDUFAB1	4.83252	0.807034	FALSE	1	1	-Inf
ENSG00000004799	7	61	7	95583499	95596491	36.07	protein_coding	12992	q21.3	PDK4	8.18282	-4.33027	TRUE	1.45137e-98	1.13631e-96	Inf
ENSG00000004838	12	63	3	50341110	50346852	57.81	protein_coding	5742	p21.31	ZMYND10	4.39352	-2.88954	TRUE	9.88107e-29	1.78134e-27	Inf
ENSG00000004864	12	66	7	96120220	96322147	39.76	protein_coding	201927	q21.3	SLC25A13	3.91932	1.67737	FALSE	0.00272631	0.0185453	3.96882
ENSG00000004866	17	67	7	116953238	117230103	39.15	protein_coding	276865	q31.2	ST7	5.63797	-0.57945	FALSE	1	1	-Inf
ENSG00000004897	10	68	17	47117703	47189422	38.66	protein_coding	71719	q21.32	CDC27	5.58476	0.63044	FALSE	1	1	-Inf
ENSG00000004948	12	70	7	93424487	93574730	35.2	protein_coding	150243	q21.3	CALCR	-1.31108	-0.157611	FALSE	1	1	-Inf
ENSG00000004961	13	71	X	11111301	11123078	42.99	protein_coding	11777	p22.2	HCCS	4.65913	0.38758	FALSE	1	1	-Inf
ENSG00000004975	10	72	17	7225341	7234545	55.14	protein_coding	9204	p13.1	DVL2	4.64162	0.757851	FALSE	1	1	-Inf
ENSG00000005001	8	73	16	2852727	2858170	59.35	protein_coding	5443	p13.3	PRSS22	3.69085	1.03346	FALSE	0.999995	1	-Inf
ENSG00000005007	11	74	19	18831938	18868236	55.16	protein_coding	36298	p13.11	UPF1	6.16584	0.720173	FALSE	1	1	-Inf
ENSG00000005020	11	75	7	26667062	26995239	36.94	protein_coding	328177	p15.2	SKAP2	6.70332	-0.377736	FALSE	1	1	-Inf
ENSG00000005022	5	76	X	119468400	119471319	53.25	protein_coding	2919	q24	SLC25A5	7.83757	0.964198	FALSE	1	1	-Inf
ENSG00000005059	14	77	4	109560205	109688726	41.01	protein_coding	128521	q25	MCUB	3.35395	0.543778	FALSE	1	1	-Inf
ENSG00000005073	5	78	7	27181510	27185223	55.22	protein_coding	3713	p15.2	HOXA11	-3.17972	5.37234	TRUE	8.79794e-34	1.82129e-32	Inf
ENSG00000005075	14	79	7	102473118	102478907	55.04	protein_coding	5789	q22.1	POLR2J	4.67234	0.809912	FALSE	1	1	-Inf
ENSG00000005100	11	80	17	5440912	5469060	45.81	protein_coding	28148	p13.2	DHX33	4.01967	0.863021	FALSE	1	1	-Inf
ENSG00000005108	14	82	7	11370357	11832198	35.51	protein_coding	461841	p21.3	THSD7A	3.23717	-1.12219	FALSE	0.988331	1	-Inf
ENSG00000005156	10	83	17	34980494	35009743	47.23	protein_coding	29249	q12	LIG3	4.25159	1.01346	FALSE	1	1	-Inf
ENSG00000005175	8	84	12	47661249	47706061	36.57	protein_coding	44812	q13.11	RPAP3	4.11433	1.15881	FALSE	1	1	-Inf
ENSG00000005187	10	85	16	20610243	20797581	41.08	protein_coding	187338	p12.3	ACSM3	3.62705	-1.36052	FALSE	0.914166	1	-Inf
ENSG00000005189	18	86	16	20806429	20849668	39.89	protein_coding	43239	p12.3	REXO5	0.609981	1.39012	FALSE	0.952052	1	-Inf
ENSG00000005194	13	87	16	57428169	57447528	44.41	protein_coding	19359	q21	CIAPIN1	5.21195	0.607586	FALSE	1	1	-Inf
ENSG00000005206	15	88	19	2328615	2354806	61.06	protein_coding	26191	p13.3	SPPL2B	3.94971	0.671732	FALSE	1	1	-Inf
ENSG00000005238	18	89	9	35104112	35116341	54.68	protein_coding	12229	p13.3	FAM214B	4.82073	-0.33537	FALSE	1	1	-Inf
ENSG00000005243	8	90	17	48026167	48038030	52.71	protein_coding	11863	q21.32	COPZ2	3.87898	0.496357	FALSE	1	1	-Inf
ENSG00000005249	11	91	7	107044649	107161811	38.63	protein_coding	117162	q22.3	PRKAR2B	3.36303	-1.02099	FALSE	0.999901	1	-Inf
ENSG00000005302	16	92	X	11758159	11775753	42.85	protein_coding	17594	p22.2	MSL3	4.9327	0.0743567	FALSE	1	1	-Inf
ENSG00000005339	11	93	16	3725054	3880726	45.01	protein_coding	155672	p13.3	CREBBP	6.85671	0.516926	FALSE	1	1	-Inf
ENSG00000005379	14	94	17	58301228	58328760	57.84	protein_coding	27532	q22	TSPOAP1	3.39446	-0.875179	FALSE	1	1	-Inf
ENSG00000005381	7	95	17	58269856	58280935	55.13	protein_coding	11079	q22	MPO	0.45364	-1.78295	FALSE	0.0128435	0.082114	2.41396
ENSG00000005421	7	96	7	95297676	95324707	40.5	protein_coding	27031	q21.3	PON1	-0.954041	-1.35378	FALSE	0.878806	1	-Inf
ENSG00000005436	12	97	2	75652000	75710989	36.39	protein_coding	58989	p12	GCFC2	3.73278	0.853234	FALSE	1	1	-Inf
ENSG00000005448	15	98	2	74421678	74425755	54.68	protein_coding	4077	p13.1	WDR54	4.37009	0.532487	FALSE	1	1	-Inf
ENSG00000005469	10	99	7	87345681	87399795	37.43	protein_coding	54114	q21.12	CROT	3.54792	0.96557	FALSE	1	1	-Inf
ENSG00000005471	14	100	7	87401697	87480435	38.6	protein_coding	78738	q21.12	ABCB4	-1.05918	0.466175	FALSE	1	1	-Inf
ENSG00000005483	18	101	7	105014179	105114361	37.46	protein_coding	100182	q22.3	KMT2E	7.04455	-0.434164	FALSE	1	1	-Inf
ENSG00000005486	15	102	7	75842602	75888926	47.79	protein_coding	46324	q11.23	RHBDD2	6.80962	-0.187178	FALSE	1	1	-Inf
ENSG00000005513	9	103	16	981808	986979	64.81	protein_coding	5171	p13.3	SOX8	0.437041	-0.857168	FALSE	0.999975	1	-Inf
ENSG00000005700	13	104	6	82169983	82247754	36.07	protein_coding	77771	q14.1	IBTK	6.07145	-0.239629	FALSE	1	1	-Inf
ENSG00000005801	15	105	11	3339261	3379222	41.43	protein_coding	39961	p15.4	ZNF195	3.29742	0.567524	FALSE	1	1	-Inf
ENSG00000005810	16	106	13	77044655	77327050	35.72	protein_coding	282395	q22.3	MYCBP2	6.71113	0.338326	FALSE	1	1	-Inf
ENSG00000005812	9	107	13	76992598	77027195	38.36	protein_coding	34597	q22.3	FBXL3	5.88844	-0.740046	FALSE	1	1	-Inf
ENSG00000005844	16	108	16	30472658	30523185	50.46	protein_coding	50527	p11.2	ITGAL	6.24654	-2.29016	TRUE	8.01415e-64	3.30108e-62	Inf
ENSG00000005882	10	109	17	50094737	50112152	56.67	protein_coding	17415	q21.33	PDK2	4.21216	-0.453977	FALSE	1	1	-Inf
ENSG00000005884	16	110	17	50055968	50090481	52.64	protein_coding	34513	q21.33	ITGA3	8.09345	-0.920693	FALSE	1	1	-Inf
ENSG00000005889	14	111	X	24149173	24216255	40.77	protein_coding	67082	p22.11	ZFX	4.71648	0.359781	FALSE	1	1	-Inf
ENSG00000005893	14	112	X	120427827	120469365	38.79	protein_coding	41538	q24	LAMP2	7.6454	0.768837	FALSE	1	1	-Inf
ENSG00000005961	16	113	17	44372180	44389505	54.83	protein_coding	17325	q21.31	ITGA2B	1.10002	-0.61567	FALSE	1	1	-Inf
ENSG00000005981	11	114	7	95478444	95540232	38.27	protein_coding	61788	q21.3	ASB4	-0.52487	-1.27339	FALSE	0.955607	1	-Inf
ENSG00000006007	10	115	16	19501689	19522145	40.17	protein_coding	20456	p12.3	GDE1	6.81515	-0.247883	FALSE	1	1	-Inf
ENSG00000006015	16	116	19	18588685	18592336	60.24	protein_coding	3651	p13.11	REX1BD	5.35849	0.472313	FALSE	1	1	-Inf
ENSG00000006016	9	117	19	18572220	18607741	55.32	protein_coding	35521	p13.11	CRLF1	1.29525	0.323695	FALSE	1	1	-Inf
ENSG00000006025	10	118	17	47807372	47821834	57.86	protein_coding	14462	q21.32	OSBPL7	3.42879	-0.304886	FALSE	1	1	-Inf
ENSG00000006042	10	119	17	32927910	32945106	48.47	protein_coding	17196	q11.2	TMEM98	6.08146	-0.76677	FALSE	1	1	-Inf
ENSG00000006047	11	120	17	7288252	7294615	57.92	protein_coding	6363	p13.1	YBX2	-1.47017	3.24876	TRUE	4.15873e-19	5.72566e-18	Inf
ENSG00000006062	12	122	17	45263121	45317040	49.97	protein_coding	53919	q21.31	MAP3K14	4.61631	-0.689835	FALSE	1	1	-Inf
ENSG00000006071	10	123	11	17392498	17476879	50.02	protein_coding	84381	p15.1	ABCC8	-0.753497	-1.40278	FALSE	0.722944	1	-Inf
ENSG00000006118	13	125	11	60924463	60937159	58.71	protein_coding	12696	q12.2	TMEM132A	3.53769	3.06945	TRUE	5.1061e-57	1.81982e-55	Inf
ENSG00000006125	15	126	17	35578046	35726409	39.93	protein_coding	148363	q12	AP2B1	8.50535	-0.289748	FALSE	1	1	-Inf
ENSG00000006194	9	128	16	3263800	3301401	47.09	protein_coding	37601	p13.3	ZNF263	4.43833	0.297131	FALSE	1	1	-Inf
ENSG00000006210	6	129	16	57372458	57385048	53.7	protein_coding	12590	q21	CX3CL1	7.24175	-0.955534	FALSE	0.999991	1	-Inf
ENSG00000006282	18	130	17	50543058	50555852	57.05	protein_coding	12794	q21.33	SPATA20	5.09922	0.55142	FALSE	1	1	-Inf
ENSG00000006283	16	131	17	50561068	50627474	56.83	protein_coding	66406	q21.33	CACNA1G	-1.48414	-0.116564	FALSE	1	1	-Inf
ENSG00000006327	12	132	16	3018445	3022383	60.12	protein_coding	3938	p13.3	TNFRSF12A	6.4031	0.0427562	FALSE	1	1	-Inf
ENSG00000006377	10	133	7	97005548	97011039	49.51	protein_coding	5491	q21.3	DLX6	-3.00919	6.44644	TRUE	5.48606e-83	3.23388e-81	Inf
ENSG00000006432	14	134	14	70722526	70809534	44.98	protein_coding	87008	q24.2	MAP3K9	3.37766	0.541285	FALSE	1	1	-Inf
ENSG00000006451	6	135	7	39623483	39708124	39.69	protein_coding	84641	p14.1	RALA	6.35347	-0.0391157	FALSE	1	1	-Inf
ENSG00000006453	12	136	7	98291651	98401068	46.77	protein_coding	109417	q22.1	BAIAP2L1	4.64427	1.56085	FALSE	0.194066	1	-Inf
ENSG00000006459	9	137	7	140084746	140177035	39.18	protein_coding	92289	q34	KDM7A	4.6575	0.281859	FALSE	1	1	-Inf
ENSG00000006468	12	138	7	13891228	13991425	36.3	protein_coding	100197	p21.2	ETV1	6.65205	-2.67677	TRUE	8.11615e-20	1.14486e-18	Inf
ENSG00000006530	14	139	7	141551189	141655244	39.59	protein_coding	104055	q34	AGK	3.77756	1.14997	FALSE	1	1	-Inf
ENSG00000006534	14	140	11	68008578	68029282	58.4	protein_coding	20704	q13.2	ALDH3B1	7.11997	-4.08755	TRUE	2.46519e-131	4.0617e-129	Inf
ENSG00000006555	9	141	1	54779712	54801267	52.26	protein_coding	21555	p32.3	TTC22	2.66521	1.62617	FALSE	0.069728	0.409825	0.364687
ENSG00000006576	15	142	7	77798792	77957503	37.65	protein_coding	158711	q11.23	PHTF2	4.28263	1.49062	FALSE	0.557066	1	-Inf
ENSG00000006606	7	143	7	75769533	75789896	48.09	protein_coding	20363	q11.23	CCL26	-1.82984	2.99459	TRUE	1.46232e-18	1.98074e-17	Inf
ENSG00000006607	12	144	2	241356243	241494841	45.6	protein_coding	138598	q37.3	FARP2	4.33064	0.698644	FALSE	1	1	-Inf
ENSG00000006625	16	146	7	30496621	30504844	40.55	protein_coding	8223	p14.3	GGCT	4.37569	1.7355	FALSE	2.56874e-06	2.14161e-05	10.7513
ENSG00000006634	6	147	7	87876216	87909541	36.72	protein_coding	33325	q21.12	DBF4	1.8366	2.53062	TRUE	2.50865e-48	7.45953e-47	Inf
ENSG00000006638	10	148	19	3594506	3606840	55.77	protein_coding	12334	p13.3	TBXA2R	2.7473	-1.49984	FALSE	0.500983	1	-Inf
ENSG00000006652	12	149	7	112422968	112481017	39.45	protein_coding	58049	q31.1	IFRD1	4.75473	0.508346	FALSE	1	1	-Inf
ENSG00000006695	9	151	17	14069496	14208677	38.47	protein_coding	139181	p12	COX10	2.68144	0.800218	FALSE	1	1	-Inf
ENSG00000006704	9	152	7	74453790	74602604	52.72	protein_coding	148814	q11.23	GTF2IRD1	3.48715	1.99547	FALSE	7.72323e-14	8.861e-13	27.752
ENSG00000006712	13	153	19	39385852	39391195	52.73	protein_coding	5343	q13.2	PAF1	5.9974	0.338902	FALSE	1	1	-Inf
ENSG00000006715	14	154	7	38722963	38932394	38.35	protein_coding	209431	p14.1	VPS41	5.95	0.432567	FALSE	1	1	-Inf
ENSG00000006740	15	155	17	12789539	12991643	42.68	protein_coding	202104	p12	ARHGAP44	5.78712	-2.72657	TRUE	6.67111e-32	1.31596e-30	Inf
ENSG00000006744	17	156	17	12992391	13018187	48.08	protein_coding	25796	p12	ELAC2	5.46674	0.330494	FALSE	1	1	-Inf
ENSG00000006747	13	157	7	12570577	12660179	38.46	protein_coding	89602	p21.3	SCIN	2.82118	-0.403907	FALSE	1	1	-Inf
ENSG00000006756	14	158	X	2903970	2929351	48.88	protein_coding	25381	p22.33	ARSD	5.86923	-0.644374	FALSE	1	1	-Inf
ENSG00000006757	10	159	X	7898247	7927739	40.45	protein_coding	29492	p22.31	PNPLA4	3.74138	0.432254	FALSE	1	1	-Inf
ENSG00000006831	9	161	12	1688574	1788678	39.4	protein_coding	100104	p13.33	ADIPOR2	6.74098	0.515707	FALSE	1	1	-Inf
ENSG00000006837	10	162	5	134286350	134371047	40.16	protein_coding	84697	q31.1	CDKL3	-1.10752	0.428313	FALSE	1	1	-Inf
ENSG00000007038	9	164	16	2817180	2826304	55.65	protein_coding	9124	p13.3	PRSS21	2.49296	0.309635	FALSE	0.999897	1	-Inf
ENSG00000007047	13	165	19	45079288	45305283	53.57	protein_coding	225995	q13.32	MARK4	4.27208	1.28496	FALSE	0.999835	1	-Inf
ENSG00000007080	9	167	19	17933016	17943991	55.84	protein_coding	10975	p13.11	CCDC124	5.08901	0.620961	FALSE	1	1	-Inf
ENSG00000007129	16	168	19	41549518	41586844	44.66	protein_coding	37326	q13.2	CEACAM21	2.27416	-2.14845	FALSE	2.13833e-12	2.32338e-11	24.4854
ENSG00000007168	11	169	17	2593210	2685615	42.4	protein_coding	92405	p13.3	PAFAH1B1	7.265	-0.321459	FALSE	1	1	-Inf
ENSG00000007171	15	170	17	27756766	27800499	51.36	protein_coding	43733	q11.2	NOS2	0.991271	0.338129	FALSE	0.999984	1	-Inf
ENSG00000007202	13	172	17	28614440	28645454	46.75	protein_coding	31014	q11.2	KIAA0100	7.05918	-0.0939544	FALSE	1	1	-Inf
ENSG00000007237	17	174	17	9910609	10198551	47.97	protein_coding	287942	p13.1	GAS7	6.10513	-1.28059	FALSE	0.999331	1	-Inf
ENSG00000007255	9	175	19	45162928	45178237	56.86	protein_coding	15309	q13.32	TRAPPC6A	3.52584	0.405661	FALSE	1	1	-Inf
ENSG00000007264	12	176	19	3777970	3802129	54.4	protein_coding	24159	p13.3	MATK	2.63637	-1.49441	FALSE	0.519705	1	-Inf
ENSG00000007312	11	178	17	63928740	63932354	60.69	protein_coding	3614	q23.3	CD79B	4.63768	-0.444783	FALSE	1	1	-Inf
ENSG00000007341	17	180	1	112523518	112620825	39.05	protein_coding	97307	p13.2	ST7L	2.17869	0.425984	FALSE	1	1	-Inf
ENSG00000007372	19	182	11	31784779	31818062	49.72	protein_coding	33283	p13	PAX6	1.21704	0.536915	FALSE	1	1	-Inf
ENSG00000007376	6	183	16	784974	788397	67.17	protein_coding	3423	p13.3	RPUSD1	5.20459	0.779585	FALSE	1	1	-Inf
ENSG00000007384	14	184	16	58059	76355	61.15	protein_coding	18296	p13.3	RHBDF1	4.43521	-0.325877	FALSE	1	1	-Inf
ENSG00000007392	15	185	16	188969	229463	47.33	protein_coding	40494	p13.3	LUC7L	4.26382	0.335073	FALSE	1	1	-Inf
ENSG00000007402	10	186	3	50362799	50504244	56.52	protein_coding	141445	p21.31	CACNA2D2	7.795	-6.33145	TRUE	4.19036e-195	3.82866e-192	Inf
ENSG00000007520	3	188	16	1349240	1351911	62.57	protein_coding	2671	p13.3	TSR3	5.92693	0.364688	FALSE	1	1	-Inf
ENSG00000007541	13	189	16	566995	584136	64.36	protein_coding	17141	p13.3	PIGQ	5.27784	-0.524883	FALSE	1	1	-Inf
ENSG00000007545	14	190	16	1612325	1677908	53.11	protein_coding	65583	p13.3	CRAMP1	3.2785	0.364019	FALSE	1	1	-Inf
ENSG00000007866	17	191	6	35473597	35497076	56.75	protein_coding	23479	p21.31	TEAD3	4.53426	0.766917	FALSE	1	1	-Inf
ENSG00000007923	14	193	1	6634168	6701924	46.6	protein_coding	67756	p36.31	DNAJC11	4.26984	0.706384	FALSE	1	1	-Inf
ENSG00000007933	11	194	1	171090877	171117819	36.5	protein_coding	26942	q24.3	FMO3	4.64081	-1.18553	FALSE	0.934607	1	-Inf
ENSG00000007944	13	195	6	16129125	16148248	40.19	protein_coding	19123	p22.3	MYLIP	5.7223	-0.579601	FALSE	1	1	-Inf
ENSG00000007952	16	196	X	100843324	100874345	41.14	protein_coding	31021	q22.1	NOX1	-0.452479	0.55975	FALSE	1	1	-Inf
ENSG00000007968	6	197	1	23506430	23531220	51.66	protein_coding	24790	p36.12	E2F2	0.140633	2.90294	TRUE	1.04445e-62	4.19051e-61	Inf
ENSG00000008018	8	198	6	170535117	170553341	39.81	protein_coding	18224	q27	PSMB1	6.94422	0.756251	FALSE	1	1	-Inf
ENSG00000008056	11	199	X	47571898	47619943	47.81	protein_coding	48045	p11.23	SYN1	0.152798	0.275354	FALSE	1	1	-Inf
ENSG00000008083	12	200	6	15246296	15522040	43.92	protein_coding	275744	p22.3	JARID2	4.30239	1.78244	FALSE	1.44704e-05	0.000116208	9.06001
ENSG00000008086	9	201	X	18425583	18653629	40.21	protein_coding	228046	p22.13	CDKL5	5.02172	-0.80406	FALSE	1	1	-Inf
ENSG00000008118	8	202	1	209583717	209613938	47.01	protein_coding	30221	q32.2	CAMK1G	0.668658	-0.653227	FALSE	1	1	-Inf
ENSG00000008128	21	203	1	1702730	1724324	51.99	protein_coding	21594	p36.33	CDK11A	1.82291	0.0859365	FALSE	1	1	-Inf
ENSG00000008130	14	204	1	1751232	1780457	53.7	protein_coding	29225	p36.33	NADK	5.48977	-0.0110959	FALSE	1	1	-Inf
ENSG00000008256	14	208	7	6161776	6272644	44.78	protein_coding	110868	p22.1	CYTH3	5.26785	-0.578388	FALSE	1	1	-Inf
ENSG00000008277	13	209	7	87934143	88202889	37.29	protein_coding	268746	q21.12	ADAM22	2.27086	-0.0581341	FALSE	1	1	-Inf
ENSG00000008282	6	210	7	106090503	106112576	38.18	protein_coding	22073	q22.3	SYPL1	6.88883	0.703624	FALSE	1	1	-Inf
ENSG00000008283	14	211	17	63432304	63446378	57.41	protein_coding	14074	q23.3	CYB561	6.24508	0.0594558	FALSE	1	1	-Inf
ENSG00000008294	19	212	17	50962174	51120865	40	protein_coding	158691	q21.33	SPAG9	7.45145	-0.128772	FALSE	1	1	-Inf
ENSG00000008300	13	213	3	48636469	48662915	59.89	protein_coding	26446	p21.31	CELSR3	0.222666	1.49963	FALSE	0.501129	1	-Inf
ENSG00000008311	13	214	7	122075647	122144280	36.48	protein_coding	68633	q31.32	AASS	3.81195	-0.319762	FALSE	1	1	-Inf
ENSG00000008323	14	215	12	6310436	6328506	55.71	protein_coding	18070	p13.31	PLEKHG6	1.62239	2.58232	TRUE	3.19475e-21	4.69771e-20	Inf
ENSG00000008324	9	216	3	42581840	42595114	47.77	protein_coding	13274	p22.1	SS18L2	3.97193	0.298276	FALSE	1	1	-Inf
ENSG00000008382	14	217	19	4343527	4360086	55.95	protein_coding	16559	p13.3	MPND	3.88968	-0.102732	FALSE	1	1	-Inf
ENSG00000008394	11	218	12	16347142	16609259	36.94	protein_coding	262117	p12.3	MGST1	7.76166	0.221036	FALSE	1	1	-Inf
ENSG00000008405	10	219	12	106991364	107093829	37.62	protein_coding	102465	q23.3	CRY1	4.78096	-0.425485	FALSE	1	1	-Inf
ENSG00000008441	15	221	19	12995608	13098796	55.28	protein_coding	103188	p13.13	NFIX	7.15242	-1.7128	FALSE	0.0109846	0.0708376	2.57389
ENSG00000008513	13	222	8	133454848	133571940	49.4	protein_coding	117092	q24.22	ST3GAL1	6.44362	-0.403895	FALSE	1	1	-Inf
ENSG00000008516	15	223	16	3046681	3060726	58.2	protein_coding	14045	p13.3	MMP25	2.20258	-1.29454	FALSE	0.987712	1	-Inf
ENSG00000008517	15	224	16	3065297	3082192	53.36	protein_coding	16895	p13.3	IL32	6.40177	-1.23239	FALSE	0.998964	1	-Inf
ENSG00000008710	16	225	16	2088710	2135898	63.1	protein_coding	47188	p13.3	PKD1	5.32791	-0.371876	FALSE	1	1	-Inf
ENSG00000008735	13	226	22	50600685	50613981	63.07	protein_coding	13296	q13.33	MAPK8IP2	1.87574	1.01345	FALSE	0.998644	1	-Inf
ENSG00000008838	16	227	17	40019097	40061215	50.63	protein_coding	42118	q21.1	MED24	5.97609	0.0277478	FALSE	1	1	-Inf
ENSG00000008853	15	228	8	22987417	23020199	53.51	protein_coding	32782	p21.3	RHOBTB2	6.90313	-3.24642	TRUE	3.06406e-73	1.49492e-71	Inf
ENSG00000008869	10	229	2	36968383	37084342	38.59	protein_coding	115959	p22.2	HEATR5B	4.96761	-0.106935	FALSE	1	1	-Inf
ENSG00000008952	15	230	3	169966635	169998373	36.6	protein_coding	31738	q26.2	SEC62	8.09655	-0.122993	FALSE	1	1	-Inf
ENSG00000008988	8	231	8	56067295	56074581	41.97	protein_coding	7286	q12.1	RPS20	8.66983	0.201594	FALSE	1	1	-Inf
ENSG00000009307	14	232	1	114716913	114758676	38.28	protein_coding	41763	p13.2	CSDE1	10.0256	-0.352956	FALSE	1	1	-Inf
ENSG00000009335	16	233	7	157138913	157269372	42.12	protein_coding	130459	q36.3	UBE3C	6.03668	0.89607	FALSE	1	1	-Inf
ENSG00000009413	14	234	6	111299028	111483715	36.9	protein_coding	184687	q21	REV3L	5.62765	-0.4233	FALSE	1	1	-Inf
ENSG00000009694	12	235	X	124375903	124963817	37.17	protein_coding	587914	q25	TENM1	1.26563	-0.275725	FALSE	1	1	-Inf
ENSG00000009724	15	237	1	11026523	11047233	50.21	protein_coding	20710	p36.22	MASP2	1.26247	-1.22342	FALSE	0.998854	1	-Inf
ENSG00000009765	13	238	6	150368892	150405969	41.6	protein_coding	37077	q25.1	IYD	1.34857	-3.03943	TRUE	2.2968e-26	3.94598e-25	Inf
ENSG00000009780	14	239	1	27725979	27763122	43.35	protein_coding	37143	p35.3	FAM76A	3.80261	-0.437373	FALSE	1	1	-Inf
ENSG00000009790	13	240	1	209756032	209782320	45.61	protein_coding	26288	q32.2	TRAF3IP3	3.18161	-0.413878	FALSE	1	1	-Inf
ENSG00000009830	10	241	14	77274956	77320884	47.08	protein_coding	45928	q24.3	POMT2	3.62917	0.715377	FALSE	1	1	-Inf
ENSG00000009844	14	242	6	142147162	142224689	35.53	protein_coding	77527	q24.1	VTA1	5.11325	1.24782	FALSE	1	1	-Inf
ENSG00000009950	14	243	7	73593194	73624543	56.25	protein_coding	31349	q11.23	MLXIPL	1.12081	-0.552099	FALSE	1	1	-Inf
ENSG00000009954	9	244	7	73440398	73522278	43.19	protein_coding	81880	q11.23	BAZ1B	6.17245	0.792886	FALSE	1	1	-Inf
ENSG00000010017	12	245	6	13621498	13711564	36.94	protein_coding	90066	p23	RANBP9	5.46619	0.723314	FALSE	1	1	-Inf
ENSG00000010030	12	246	6	36354091	36387800	49.34	protein_coding	33709	p21.31	ETV7	2.28258	0.15207	FALSE	1	1	-Inf
ENSG00000010072	14	247	1	231337104	231355023	41.57	protein_coding	17919	q42.2	SPRTN	3.49263	0.701101	FALSE	1	1	-Inf
ENSG00000010165	18	248	1	171781664	171814023	43.61	protein_coding	32359	q24.3	METTL13	4.85174	0.598052	FALSE	1	1	-Inf
ENSG00000010219	12	249	12	4562204	4615302	42.77	protein_coding	53098	p13.32	DYRK4	3.62204	-0.0204643	FALSE	1	1	-Inf
ENSG00000010244	15	250	17	32350117	32381886	38.47	protein_coding	31769	q11.2	ZNF207	6.83487	0.657478	FALSE	1	1	-Inf
ENSG00000010256	9	251	3	48599002	48610976	53.04	protein_coding	11974	p21.31	UQCRC1	6.57813	0.650959	FALSE	1	1	-Inf
ENSG00000010270	12	252	7	38178222	38230671	38.4	protein_coding	52449	p14.1	STARD3NL	5.43915	-0.830343	FALSE	1	1	-Inf
ENSG00000010278	10	253	12	6199715	6238271	51.04	protein_coding	38556	p13.31	CD9	8.46764	1.11357	FALSE	0.999995	1	-Inf
ENSG00000010292	11	255	12	6493356	6531955	46.34	protein_coding	38599	p13.31	NCAPD2	5.03085	2.18571	FALSE	1.1967e-28	2.15352e-27	Inf
ENSG00000010295	18	256	12	6538375	6556083	54.32	protein_coding	17708	p13.31	IFFO1	3.80539	-1.17322	FALSE	1	1	-Inf
ENSG00000010310	7	257	19	45668244	45683724	54.94	protein_coding	15480	q13.32	GIPR	1.20349	-0.506628	FALSE	1	1	-Inf
ENSG00000010318	18	258	3	52410657	52423641	45.18	protein_coding	12984	p21.1	PHF7	3.05403	-0.0488454	FALSE	1	1	-Inf
ENSG00000010319	5	259	3	52433053	52445085	59.63	protein_coding	12032	p21.1	SEMA3G	5.46047	-3.23126	TRUE	6.20811e-73	3.00697e-71	Inf
ENSG00000010322	14	260	3	52455118	52493071	53.28	protein_coding	37953	p21.1	NISCH	6.08782	-0.633242	FALSE	1	1	-Inf
ENSG00000010327	9	261	3	52495338	52524495	60.65	protein_coding	29157	p21.1	STAB1	5.7426	-1.03275	FALSE	1	1	-Inf
ENSG00000010361	12	262	19	49806869	49817376	52.29	protein_coding	10507	q13.33	FUZ	4.02307	-0.25523	FALSE	1	1	-Inf
ENSG00000010379	14	263	12	220621	262873	47.19	protein_coding	42252	p13.33	SLC6A13	0.337625	-2.35061	FALSE	4.51315e-12	4.85906e-11	23.7476
ENSG00000010404	16	264	X	149476990	149521096	45.34	protein_coding	44106	q28	IDS	7.23683	-0.643334	FALSE	1	1	-Inf
ENSG00000010539	10	266	16	3222325	3236221	43.67	protein_coding	13896	p13.3	ZNF200	3.41395	0.427665	FALSE	1	1	-Inf
ENSG00000010610	8	267	12	6786858	6820808	48.55	protein_coding	33950	p13.31	CD4	7.27156	-1.75681	FALSE	1.00183e-08	9.41459e-08	16.1784
ENSG00000010626	13	268	12	6873569	6914243	47.35	protein_coding	40674	p13.31	LRRC23	3.74514	-0.564463	FALSE	1	1	-Inf
ENSG00000010671	14	269	X	101349447	101390796	43.18	protein_coding	41349	q22.1	BTK	4.83647	-2.52085	TRUE	2.23783e-81	1.26712e-79	Inf
ENSG00000010704	17	270	6	26087281	26098343	44.85	protein_coding	11062	p22.2	HFE	4.53637	-0.0231449	FALSE	1	1	-Inf
ENSG00000010803	15	271	1	41027200	41242154	39.5	protein_coding	214954	p34.2	SCMH1	5.12456	0.0431688	FALSE	1	1	-Inf
ENSG00000010810	16	272	6	111660332	111873452	42.42	protein_coding	213120	q21	FYN	6.01262	-0.716718	FALSE	1	1	-Inf
ENSG00000010818	7	273	6	142751467	142956698	38.72	protein_coding	205231	q24.2	HIVEP2	5.75388	0.163206	FALSE	1	1	-Inf
ENSG00000011007	11	275	1	23743155	23762059	45.7	protein_coding	18904	p36.11	ELOA	6.27111	-0.24809	FALSE	1	1	-Inf
ENSG00000011009	9	276	1	23790970	23795539	62.39	protein_coding	4569	p36.11	LYPLA2	5.59846	0.407208	FALSE	1	1	-Inf
ENSG00000011021	20	277	1	11806096	11843144	47.79	protein_coding	37048	p36.22	CLCN6	4.4815	-0.715856	FALSE	1	1	-Inf
ENSG00000011028	12	278	17	62627401	62693597	52.24	protein_coding	66196	q23.2	MRC2	7.3485	-0.884951	FALSE	1	1	-Inf
ENSG00000011052	20	279	17	51153590	51171744	48.86	protein_coding	18154	q21.33	NME1-NME2	-0.673546	1.86521	FALSE	0.000260249	0.00191621	6.25549
ENSG00000011105	10	281	12	3077355	3286564	52.13	protein_coding	209209	p13.33	TSPAN9	6.11281	0.137487	FALSE	1	1	-Inf
ENSG00000011114	13	282	14	93237550	93333092	40.08	protein_coding	95542	q32.12	BTBD7	4.78907	0.403534	FALSE	1	1	-Inf
ENSG00000011132	10	283	19	3750819	3761699	56.64	protein_coding	10880	p13.3	APBA3	3.57086	0.495077	FALSE	1	1	-Inf
ENSG00000011143	15	284	17	58205437	58219605	47.46	protein_coding	14168	q22	MKS1	3.70989	0.603364	FALSE	1	1	-Inf
ENSG00000011198	6	285	3	43690108	43734371	40.26	protein_coding	44263	p21.33	ABHD5	4.55088	-0.759444	FALSE	1	1	-Inf
ENSG00000011201	9	286	X	8528874	8732186	39.59	protein_coding	203312	p22.31	ANOS1	7.60812	-3.0512	TRUE	3.8699e-28	6.87181e-27	Inf
ENSG00000011243	16	287	19	15380048	15419141	48.86	protein_coding	39093	p13.12	AKAP8L	4.45316	0.57985	FALSE	1	1	-Inf
ENSG00000011258	14	288	17	51177425	51260163	39.5	protein_coding	82738	q21.33	MBTD1	3.29757	0.786687	FALSE	1	1	-Inf
ENSG00000011260	12	289	17	51260528	51297936	40.38	protein_coding	37408	q21.33	UTP18	4.47632	0.94421	FALSE	1	1	-Inf
ENSG00000011275	17	290	7	5620047	5781739	45.52	protein_coding	161692	p22.1	RNF216	5.45985	1.03978	FALSE	1	1	-Inf
ENSG00000011295	14	291	17	15999380	16045015	41.07	protein_coding	45635	p12	TTC19	5.44193	-0.497213	FALSE	1	1	-Inf
ENSG00000011304	15	292	19	797075	812327	61.17	protein_coding	15252	p13.3	PTBP1	7.28869	0.868119	FALSE	1	1	-Inf
ENSG00000011332	18	293	19	38211006	38229714	57.15	protein_coding	18708	q13.2	DPF1	-1.49228	2.24346	FALSE	1.1075e-09	1.08806e-08	18.3363
ENSG00000011347	8	294	11	61515313	61581148	57.15	protein_coding	65835	q12.2	SYT7	1.38805	1.942	FALSE	0.00192024	0.0132733	4.30864
ENSG00000011376	8	295	3	45388506	45549421	42.15	protein_coding	160915	p21.31	LARS2	4.01276	0.702057	FALSE	1	1	-Inf
ENSG00000011405	12	296	11	17077730	17207983	39.84	protein_coding	130253	p15.1	PIK3C2A	5.95136	-0.434062	FALSE	1	1	-Inf
ENSG00000011422	10	297	19	43646095	43670547	49.94	protein_coding	24452	q13.31	PLAUR	6.05232	-0.52351	FALSE	1	1	-Inf
ENSG00000011426	9	298	7	36389806	36453791	37.88	protein_coding	63985	p14.2	ANLN	1.16579	4.98183	TRUE	1.44697e-181	6.76406e-179	Inf
ENSG00000011451	16	299	19	15419980	15449951	58.16	protein_coding	29971	p13.12	WIZ	4.77211	0.701857	FALSE	1	1	-Inf
ENSG00000011454	15	300	9	122940833	123104866	38.49	protein_coding	164033	q33.2	RABGAP1	5.95643	0.466399	FALSE	1	1	-Inf
ENSG00000011465	15	301	12	91140484	91183123	34.92	protein_coding	42639	q21.33	DCN	11.4492	-2.71884	TRUE	2.56376e-22	3.8923e-21	Inf
ENSG00000011478	10	302	19	45692483	45703989	52.56	protein_coding	11506	q13.32	QPCTL	3.5201	0.510418	FALSE	1	1	-Inf
ENSG00000011485	13	303	19	46346994	46392981	50.75	protein_coding	45987	q13.32	PPP5C	5.17693	0.652131	FALSE	1	1	-Inf
ENSG00000011523	12	304	2	65056366	65087004	47.81	protein_coding	30638	p14	CEP68	4.85977	0.200742	FALSE	1	1	-Inf
ENSG00000011566	13	305	2	39249266	39437312	36.9	protein_coding	188046	p22.1	MAP4K3	5.20162	0.922882	FALSE	1	1	-Inf
ENSG00000011590	12	306	19	35704527	35717038	52.49	protein_coding	12511	q13.12	ZBTB32	0.280846	0.5994	FALSE	1	1	-Inf
ENSG00000011600	10	307	19	35904401	35908295	51.45	protein_coding	3894	q13.12	TYROBP	7.70193	-1.206	FALSE	1	1	-Inf
ENSG00000011638	9	308	16	21158377	21180616	43.7	protein_coding	22239	p12.3	TMEM159	4.73703	0.86812	FALSE	1	1	-Inf
ENSG00000012048	18	310	17	43044295	43170245	44.09	protein_coding	125950	q21.31	BRCA1	2.01918	2.21604	TRUE	4.21727e-26	7.22073e-25	Inf
ENSG00000012061	14	311	19	45407333	45478828	52.1	protein_coding	71495	q13.32	ERCC1	4.83337	0.656852	FALSE	1	1	-Inf
ENSG00000012171	16	313	3	50267558	50277546	60.71	protein_coding	9988	p21.31	SEMA3B	6.18581	-3.36987	TRUE	9.80196e-56	3.40881e-54	Inf
ENSG00000012174	10	314	X	21839636	21885424	38.49	protein_coding	45788	p22.12	MBTPS2	3.79269	0.600353	FALSE	1	1	-Inf
ENSG00000012211	11	315	X	49175264	49186528	56.05	protein_coding	11264	p11.23	PRICKLE3	3.18077	1.33565	FALSE	0.999678	1	-Inf
ENSG00000012232	7	317	8	28600469	28755599	44.36	protein_coding	155130	p21.1	EXTL3	5.36988	0.973561	FALSE	1	1	-Inf
ENSG00000012660	12	319	6	53267398	53349179	41.88	protein_coding	81781	p12.1	ELOVL5	6.6111	0.325337	FALSE	1	1	-Inf
ENSG00000012779	9	320	10	45374176	45446119	47.73	protein_coding	71943	q11.21	ALOX5	7.27499	-3.08645	TRUE	9.14333e-70	4.2544e-68	Inf
ENSG00000012817	14	321	Y	19703865	19744939	38.66	protein_coding	41074	q11.223	KDM5D	2.05146	-0.433733	FALSE	1	1	-Inf
ENSG00000012822	14	322	12	53708517	53727745	49.2	protein_coding	19228	q13.13	CALCOCO1	7.17357	-1.53325	FALSE	0.210775	1	-Inf
ENSG00000012963	12	323	14	93207056	93229215	43.29	protein_coding	22159	q32.12	UBR7	5.04789	0.290792	FALSE	1	1	-Inf
ENSG00000012983	10	324	14	50418501	50561126	37.27	protein_coding	142625	q22.1	MAP4K5	5.25709	0.444023	FALSE	1	1	-Inf
ENSG00000013016	13	325	2	31234337	31269447	50.13	protein_coding	35110	p23.1	EHD3	3.61601	0.514108	FALSE	1	1	-Inf
ENSG00000013275	6	326	19	39971005	39981441	50.25	protein_coding	10436	q13.2	PSMC4	5.86852	1.05672	FALSE	1	1	-Inf
ENSG00000013288	7	327	4	6575175	6623362	54.58	protein_coding	48187	p16.1	MAN2B2	5.94103	-0.585503	FALSE	1	1	-Inf
ENSG00000013297	9	329	3	170418865	170454733	43.14	protein_coding	35868	q26.2	CLDN11	3.00988	-1.64015	FALSE	0.227536	1	-Inf
ENSG00000013306	14	330	17	44319625	44324870	61.11	protein_coding	5245	q21.31	SLC25A39	6.14516	1.12107	FALSE	1	1	-Inf
ENSG00000013364	17	331	16	29820394	29848039	52.54	protein_coding	27645	p11.2	MVP	7.98162	-1.04868	FALSE	1	1	-Inf
ENSG00000013374	14	332	7	151341699	151378449	44.96	protein_coding	36750	q36.1	NUB1	5.9957	-0.0611334	FALSE	1	1	-Inf
ENSG00000013375	14	333	6	83161150	83193936	38.66	protein_coding	32786	q14.1	PGM3	4.7754	0.481839	FALSE	1	1	-Inf
ENSG00000013392	7	334	6	83193379	83198932	44.76	protein_coding	5553	q14.1	RWDD2A	4.33581	-0.0883665	FALSE	1	1	-Inf
ENSG00000013441	14	335	2	200853009	200864744	41.85	protein_coding	11735	q33.1	CLK1	6.18581	-0.261335	FALSE	1	1	-Inf
ENSG00000013503	8	336	12	106357658	106510198	39.75	protein_coding	152540	q23.3	POLR3B	3.5667	0.866405	FALSE	1	1	-Inf
ENSG00000013523	8	337	14	76786178	76826246	44.52	protein_coding	40068	q24.3	ANGEL1	4.61407	-0.00425798	FALSE	1	1	-Inf
ENSG00000013561	16	338	5	141958328	141990291	42.04	protein_coding	31963	q31.3	RNF14	5.48375	-0.318949	FALSE	1	1	-Inf
ENSG00000013563	12	339	X	154401238	154412112	54.47	protein_coding	10874	q28	DNASE1L1	4.63037	-0.214073	FALSE	1	1	-Inf
ENSG00000013573	15	340	12	31073845	31104791	52.28	protein_coding	30946	p11.21	DDX11	2.48561	2.10374	FALSE	6.91565e-12	7.41395e-11	23.3251
ENSG00000013583	7	341	12	12974864	13000273	43.52	protein_coding	25409	p13.1	HEBP1	5.57342	-0.484956	FALSE	1	1	-Inf
ENSG00000013588	5	342	12	12890782	12917937	46.77	protein_coding	27155	p13.1	GPRC5A	10.3537	-3.97246	TRUE	1.1741e-68	5.413e-67	Inf
ENSG00000013619	12	343	X	150361422	150514178	44.08	protein_coding	152756	q28	MAMLD1	2.92204	-0.031596	FALSE	1	1	-Inf
ENSG00000013725	13	344	11	60971680	61020377	49.93	protein_coding	48697	q12.2	CD6	3.54374	-0.78827	FALSE	1	1	-Inf
ENSG00000013810	17	345	4	1721490	1745176	56.07	protein_coding	23686	p16.3	TACC3	3.43266	2.08975	FALSE	1.39635e-18	1.89392e-17	Inf
ENSG00000014123	9	346	6	96521595	96555276	33.38	protein_coding	33681	q16.1	UFL1	5.20637	0.155321	FALSE	1	1	-Inf
ENSG00000014138	7	347	11	65261762	65305589	47.9	protein_coding	43827	q13.1	POLA2	3.34087	1.46671	FALSE	0.754868	1	-Inf
ENSG00000014164	6	348	8	143437655	143541453	58.38	protein_coding	103798	q24.3	ZC3H3	2.99651	1.20537	FALSE	0.999999	1	-Inf
ENSG00000014216	14	349	11	65180566	65212006	51.18	protein_coding	31440	q13.1	CAPN1	7.294	1.07143	FALSE	1	1	-Inf
ENSG00000014257	14	350	3	132317367	132368298	40.4	protein_coding	50931	q22.1	ACPP	2.50803	0.505705	FALSE	1	1	-Inf
ENSG00000014641	16	351	2	63588609	63607197	38.05	protein_coding	18588	p15	MDH1	6.61084	1.08846	FALSE	1	1	-Inf
ENSG00000014824	12	352	4	41990472	42090457	36.98	protein_coding	99985	p13	SLC30A9	6.07991	-0.0120076	FALSE	1	1	-Inf
ENSG00000014914	18	353	1	149928651	149936869	49.97	protein_coding	8218	q21.2	MTMR11	3.91592	0.304237	FALSE	1	1	-Inf
ENSG00000014919	11	354	10	99711844	99732100	42.42	protein_coding	20256	q24.2	COX15	5.18969	0.146314	FALSE	1	1	-Inf
ENSG00000015133	17	355	14	91271323	91417844	51.25	protein_coding	146521	q32.12	CCDC88C	4.80193	0.548399	FALSE	1	1	-Inf
ENSG00000015153	13	356	12	42157104	42238349	39.02	protein_coding	81245	q12	YAF2	2.97191	0.384902	FALSE	1	1	-Inf
ENSG00000015171	17	357	10	134465	254637	37.8	protein_coding	120172	p15.3	ZMYND11	6.51849	-0.601923	FALSE	1	1	-Inf
ENSG00000015285	9	358	X	48676596	48691427	50.82	protein_coding	14831	p11.23	WAS	4.88512	-1.29288	FALSE	1	1	-Inf
ENSG00000015475	17	360	22	17734138	17774770	52.51	protein_coding	40632	q11.21	BID	3.99141	1.28168	FALSE	0.996927	1	-Inf
ENSG00000015479	16	361	5	139293648	139331677	38.8	protein_coding	38029	q31.2	MATR3	1.19216	0.31998	FALSE	1	1	-Inf
ENSG00000015532	8	363	17	50346092	50363138	56.54	protein_coding	17046	q21.33	XYLT2	4.40624	1.14456	FALSE	1	1	-Inf
ENSG00000015676	16	366	7	44379121	44490880	44.52	protein_coding	111759	p13	NUDCD3	6.28203	0.45243	FALSE	1	1	-Inf
ENSG00000016391	9	368	3	53812335	53846390	49.32	protein_coding	34055	p21.1	CHDH	2.85117	-1.45456	FALSE	0.639551	1	-Inf
ENSG00000016402	11	369	6	136999971	137045180	41.2	protein_coding	45209	q23.3	IL20RA	3.86656	-0.56004	FALSE	1	1	-Inf
ENSG00000016864	15	372	3	52694488	52706032	44.49	protein_coding	11544	p21.1	GLT8D1	5.60474	-0.0864968	FALSE	1	1	-Inf
ENSG00000017260	18	373	3	130850595	131016712	37.56	protein_coding	166117	q22.1	ATP2C1	8.20962	1.17806	FALSE	0.999992	1	-Inf
ENSG00000017427	14	374	12	102395874	102481744	39.7	protein_coding	85870	q23.2	IGF1	0.642422	-0.461541	FALSE	1	1	-Inf
ENSG00000017483	13	375	X	48458537	48470256	54.89	protein_coding	11719	p11.23	SLC38A5	4.72274	-0.194249	FALSE	1	1	-Inf
ENSG00000017797	10	376	18	9475009	9538116	41.38	protein_coding	63107	p11.22	RALBP1	6.08835	0.315092	FALSE	1	1	-Inf
ENSG00000018189	11	377	4	70704204	70807315	39.91	protein_coding	103111	q13.3	RUFY3	4.60854	-0.374631	FALSE	1	1	-Inf
ENSG00000018236	13	378	12	40692442	41072418	35.21	protein_coding	379976	q12	CNTN1	3.69989	1.09637	FALSE	0.939122	1	-Inf
ENSG00000018280	15	379	2	218382029	218396894	55.34	protein_coding	14865	q35	SLC11A1	6.49086	-2.55873	TRUE	9.50306e-44	2.54017e-42	Inf
ENSG00000018408	13	380	3	149517235	149736714	41.07	protein_coding	219479	q25.1	WWTR1	7.70236	-0.493142	FALSE	1	1	-Inf
ENSG00000018510	11	381	2	177392644	177559299	36.51	protein_coding	166655	q31.2	AGPS	6.01764	0.781874	FALSE	1	1	-Inf
ENSG00000018610	12	383	X	119538149	119565408	44.29	protein_coding	27259	q24	CXorf56	4.24424	0.485414	FALSE	1	1	-Inf
ENSG00000018625	13	384	1	160115759	160143591	50.38	protein_coding	27832	q23.2	ATP1A2	3.26551	-4.31321	TRUE	7.38317e-67	3.23332e-65	Inf
ENSG00000018699	10	385	2	32628032	32821051	39.46	protein_coding	193019	p22.3	TTC27	3.64455	1.27304	FALSE	0.999998	1	-Inf
ENSG00000018869	15	386	19	56375846	56393545	40.84	protein_coding	17699	q13.43	ZNF582	2.00571	-1.11527	FALSE	0.997868	1	-Inf
ENSG00000019102	10	387	11	124747472	124752238	53.7	protein_coding	4766	q24.2	VSIG2	5.82142	-3.42627	TRUE	5.25314e-34	1.09423e-32	Inf
ENSG00000019144	15	388	11	118606440	118658038	54.3	protein_coding	51598	q23.3	PHLDB1	5.76587	-0.966572	FALSE	1	1	-Inf
ENSG00000019169	10	389	2	118942166	118994660	44.33	protein_coding	52494	q14.2	MARCO	8.52117	-5.20247	TRUE	1.20804e-100	9.71316e-99	Inf
ENSG00000019485	11	391	11	45095806	45235110	47.84	protein_coding	139304	p11.2	PRDM11	3.70019	0.334932	FALSE	1	1	-Inf
ENSG00000019549	7	393	8	48917604	48921740	40.58	protein_coding	4136	q11.21	SNAI2	4.66765	1.39785	FALSE	0.953534	1	-Inf
ENSG00000019582	13	394	5	150401637	150412929	53.3	protein_coding	11292	q33.1	CD74	11.6998	-1.31464	FALSE	0.992641	1	-Inf
ENSG00000019991	14	395	7	81699008	81770438	34.42	protein_coding	71430	q21.11	HGF	4.80394	-2.76309	TRUE	8.90502e-25	1.45647e-23	Inf
ENSG00000019995	6	396	10	124942123	124988189	39.68	protein_coding	46066	q26.13	ZRANB1	3.91231	-0.0684225	FALSE	1	1	-Inf
ENSG00000020129	14	397	1	35557473	35567274	57.71	protein_coding	9801	p34.3	NCDN	4.78063	0.215417	FALSE	1	1	-Inf
ENSG00000020181	16	398	8	37784191	37844896	55.25	protein_coding	60705	p11.23	ADGRA2	4.96691	-1.22884	FALSE	0.999995	1	-Inf
ENSG00000020256	18	400	20	52051663	52204308	44.05	protein_coding	152645	q13.2	ZFP64	3.4287	2.13993	FALSE	8.96426e-28	1.5834e-26	Inf
ENSG00000020426	9	401	14	60734742	60969953	36.62	protein_coding	235211	q23.1	MNAT1	3.37947	1.69026	FALSE	2.90653e-05	0.000229114	8.38106
ENSG00000020577	12	402	14	54567097	54793315	43.1	protein_coding	226218	q22.2	SAMD4A	5.4441	-1.23178	FALSE	0.998578	1	-Inf
ENSG00000020633	17	403	1	24899511	24965121	54.8	protein_coding	65610	p36.11	RUNX3	4.11311	0.303255	FALSE	1	1	-Inf
ENSG00000020922	11	404	11	94415578	94493908	37.31	protein_coding	78330	q21	MRE11	4.11557	0.988148	FALSE	1	1	-Inf
ENSG00000021300	12	405	11	73646178	73662819	52.94	protein_coding	16641	q13.4	PLEKHB1	4.87213	-2.48242	TRUE	2.55821e-22	3.88681e-21	Inf
ENSG00000021355	11	406	6	2832332	2842006	43.16	protein_coding	9674	p25.2	SERPINB1	7.62962	-0.708832	FALSE	1	1	-Inf
ENSG00000021574	10	409	2	32063547	32157637	40	protein_coding	94090	p22.3	SPAST	3.72814	1.79681	FALSE	1.17789e-07	1.04487e-06	13.7716
ENSG00000021645	16	410	14	78170373	79868290	39.46	protein_coding	1697917	q24.3	NRXN3	3.16352	-0.280572	FALSE	1	1	-Inf
ENSG00000021762	18	411	11	3087116	3166739	57	protein_coding	79623	p15.4	OSBPL5	4.33444	-0.689004	FALSE	1	1	-Inf
ENSG00000021776	9	412	15	34851782	34969839	37.54	protein_coding	118057	q14	AQR	5.48353	0.486249	FALSE	1	1	-Inf
ENSG00000021826	13	413	2	210477682	210679107	36.31	protein_coding	201425	q34	CPS1	1.42986	0.628334	FALSE	0.999981	1	-Inf
ENSG00000022267	15	415	X	136146702	136211359	42.07	protein_coding	64657	q26.3	FHL1	8.48959	-4.69681	TRUE	6.04849e-96	4.46988e-94	Inf
ENSG00000022277	11	416	20	56468585	56519449	43.71	protein_coding	50864	q13.31	RTF2	6.27736	0.37613	FALSE	1	1	-Inf
ENSG00000022556	14	418	19	54953130	55001142	49.09	protein_coding	48012	q13.42	NLRP2	2.27379	-0.0715726	FALSE	0.99993	1	-Inf
ENSG00000022567	8	419	8	141207166	141308305	52.64	protein_coding	101139	q24.3	SLC45A4	3.94917	0.218517	FALSE	1	1	-Inf
ENSG00000022840	14	420	12	120533480	120577594	45.25	protein_coding	44114	q24.31	RNF10	7.06715	0.0801688	FALSE	1	1	-Inf
ENSG00000022976	14	421	14	102317377	102342702	49.04	protein_coding	25325	q32.31	ZNF839	2.7301	0.131765	FALSE	1	1	-Inf
ENSG00000023041	10	422	10	112424428	112446917	38.61	protein_coding	22489	q25.2	ZDHHC6	4.83457	0.0523626	FALSE	1	1	-Inf
ENSG00000023171	13	423	11	123358428	123627774	45.8	protein_coding	269346	q24.1	GRAMD1B	2.55011	-0.0736124	FALSE	1	1	-Inf
ENSG00000023191	15	424	11	494512	507300	60.36	protein_coding	12788	p15.5	RNH1	7.56171	-0.401981	FALSE	1	1	-Inf
ENSG00000023228	12	425	2	206114817	206159603	40.81	protein_coding	44786	q33.3	NDUFS1	6.03028	0.347986	FALSE	1	1	-Inf
ENSG00000023287	11	426	8	52622456	52745843	37.73	protein_coding	123387	q11.23	RB1CC1	5.60801	0.688996	FALSE	1	1	-Inf
ENSG00000023318	7	427	9	99979179	100099040	37.86	protein_coding	119861	q31.1	ERP44	6.11786	0.210248	FALSE	1	1	-Inf
ENSG00000023330	13	428	3	52198086	52214327	45.47	protein_coding	16241	p21.2	ALAS1	6.42015	-0.656712	FALSE	1	1	-Inf
ENSG00000023445	12	429	11	102317450	102339403	37.6	protein_coding	21953	q22.2	BIRC3	7.0102	-1.82524	FALSE	0.000594705	0.00428158	5.44914
ENSG00000023516	8	430	13	42272153	42323267	36.45	protein_coding	51114	q14.11	AKAP11	6.55156	-0.870976	FALSE	1	1	-Inf
ENSG00000023572	7	431	1	193090866	193106114	39.59	protein_coding	15248	q31.2	GLRX2	2.50074	0.631669	FALSE	1	1	-Inf
ENSG00000023608	4	432	14	61762357	61796428	39.61	protein_coding	34071	q23.2	SNAPC1	2.79363	1.29823	FALSE	0.996289	1	-Inf
ENSG00000023697	11	433	12	15911172	16037282	39.16	protein_coding	126110	p12.3	DERA	4.44631	1.1643	FALSE	0.999994	1	-Inf
ENSG00000023734	9	434	12	15882391	15903478	36.48	protein_coding	21087	p12.3	STRAP	6.96424	1.15053	FALSE	1	1	-Inf
ENSG00000023839	9	435	10	99782732	99852192	45.12	protein_coding	69460	q24.2	ABCC2	-0.52135	1.577	FALSE	0.334803	1	-Inf
ENSG00000023892	10	436	6	35297852	35321771	48.45	protein_coding	23919	p21.31	DEF6	4.12426	0.56519	FALSE	1	1	-Inf
ENSG00000023902	12	437	1	150149183	150164720	51.63	protein_coding	15537	q21.2	PLEKHO1	5.60794	-0.323641	FALSE	1	1	-Inf
ENSG00000023909	8	438	1	93885205	93909456	36.37	protein_coding	24251	p22.1	GCLM	4.71771	1.99026	FALSE	2.90565e-06	2.41449e-05	10.6314
ENSG00000024048	9	439	6	42564062	42693504	39.1	protein_coding	129442	p21.1	UBR2	5.47434	-0.0977504	FALSE	1	1	-Inf
ENSG00000024422	10	440	19	47713343	47743134	52.96	protein_coding	29791	q13.33	EHD2	8.03537	-1.74991	FALSE	0.00019005	0.00141436	6.55966
ENSG00000024526	15	441	1	68474152	68497221	34.94	protein_coding	23069	p31.3	DEPDC1	-0.186597	4.54506	TRUE	2.09247e-190	1.68243e-187	Inf
ENSG00000024862	15	442	6	138773509	138793319	39.18	protein_coding	19810	q24.1	CCDC28A	4.91791	-0.568089	FALSE	1	1	-Inf
ENSG00000025039	13	443	6	89364636	89412270	42.25	protein_coding	47634	q15	RRAGD	4.84353	-0.60562	FALSE	1	1	-Inf
ENSG00000025156	11	444	6	122399546	122433119	35.55	protein_coding	33573	q22.31	HSF2	3.22738	0.818576	FALSE	1	1	-Inf
ENSG00000025293	14	445	20	35771974	35950381	44.08	protein_coding	178407	q11.22	PHF20	5.49442	0.481659	FALSE	1	1	-Inf
ENSG00000025423	10	446	12	56752161	56787790	44.92	protein_coding	35629	q13.3	HSD17B6	5.76287	-3.95657	TRUE	4.36757e-96	3.23957e-94	Inf
ENSG00000025434	17	447	11	47248300	47269032	50.87	protein_coding	20732	p11.2	NR1H3	4.93017	-0.440693	FALSE	1	1	-Inf
ENSG00000025708	11	448	22	50525752	50530056	64.53	protein_coding	4304	q13.33	TYMP	6.36442	0.50312	FALSE	1	1	-Inf
ENSG00000025770	17	449	22	50508216	50523472	55.08	protein_coding	15256	q13.33	NCAPH2	4.9361	0.703215	FALSE	1	1	-Inf
ENSG00000025772	7	450	20	44942130	44960486	45.11	protein_coding	18356	q13.12	TOMM34	4.89112	0.775467	FALSE	1	1	-Inf
ENSG00000025796	12	451	6	107867756	107958189	39.82	protein_coding	90433	q21	SEC63	6.64807	0.00315153	FALSE	1	1	-Inf
ENSG00000025800	12	452	1	32108038	32176568	44.21	protein_coding	68530	p35.2	KPNA6	6.14743	0.380666	FALSE	1	1	-Inf
ENSG00000026025	12	453	10	17228259	17237593	46.25	protein_coding	9334	p13	VIM	10.325	-1.71503	FALSE	0.000603531	0.00434046	5.43543
ENSG00000026036	19	454	20	63659300	63698684	59.83	protein_coding	39384	q13.33	RTEL1-TNFRSF6B	-0.538627	0.293625	FALSE	1	1	-Inf
ENSG00000026103	18	455	10	88990582	89015785	37.84	protein_coding	25203	q23.31	FAS	5.16926	-1.25524	FALSE	0.997916	1	-Inf
ENSG00000026297	14	456	6	166929504	166957191	48.7	protein_coding	27687	q27	RNASET2	5.08885	0.0667897	FALSE	1	1	-Inf
ENSG00000026508	15	457	11	35138870	35232402	41.56	protein_coding	93532	p13	CD44	10.0337	0.053316	FALSE	1	1	-Inf
ENSG00000026652	12	459	6	161129979	161274061	45.36	protein_coding	144082	q26	AGPAT4	3.64154	-0.697094	FALSE	1	1	-Inf
ENSG00000026751	15	460	1	160739057	160754821	43.99	protein_coding	15764	q23.3	SLAMF7	4.52962	0.274327	FALSE	1	1	-Inf
ENSG00000026950	15	461	6	26402237	26415216	44.45	protein_coding	12979	p22.2	BTN3A1	6.23789	-0.822743	FALSE	1	1	-Inf
ENSG00000027001	8	462	13	23730189	23889419	39.76	protein_coding	159230	q12.12	MIPEP	3.81495	0.602605	FALSE	1	1	-Inf
ENSG00000027075	12	463	14	61187559	61550976	42.48	protein_coding	363417	q23.1	PRKCH	6.12626	-0.450716	FALSE	1	1	-Inf
ENSG00000027697	11	465	6	137197484	137219449	38.81	protein_coding	21965	q23.3	IFNGR1	7.87688	-0.918595	FALSE	1	1	-Inf
ENSG00000027847	12	466	5	177600100	177610347	57.92	protein_coding	10247	q35.3	B4GALT7	4.05854	0.505459	FALSE	1	1	-Inf
ENSG00000027869	10	467	1	156806243	156816862	55.56	protein_coding	10619	q23.1	SH2D2A	2.67617	0.45266	FALSE	1	1	-Inf
ENSG00000028116	15	468	2	57907651	58159920	35.24	protein_coding	252269	p16.1	VRK2	4.06009	1.50536	FALSE	0.472394	1	-Inf
ENSG00000028137	15	469	1	12167003	12209228	55.39	protein_coding	42225	p36.22	TNFRSF1B	6.17303	-1.62122	FALSE	0.0103931	0.0671741	2.63093
ENSG00000028203	16	470	12	95217746	95302790	38.6	protein_coding	85044	q22	VEZT	5.67344	0.386997	FALSE	1	1	-Inf
ENSG00000028310	16	472	5	850291	892824	55.14	protein_coding	42533	p15.33	BRD9	4.26081	1.05817	FALSE	1	1	-Inf
ENSG00000028528	13	473	15	64094123	64146090	43.68	protein_coding	51967	q22.31	SNX1	7.4602	-0.676364	FALSE	1	1	-Inf
ENSG00000028839	8	474	6	133952170	133990432	37.6	protein_coding	38262	q23.2	TBPL1	3.37321	1.08391	FALSE	1	1	-Inf
ENSG00000029153	13	475	12	27332854	27425289	39.26	protein_coding	92435	p11.23	ARNTL2	2.01704	4.1298	TRUE	4.95811e-66	2.12955e-64	Inf
ENSG00000029363	14	476	6	136256627	136289851	35.59	protein_coding	33224	q23.3	BCLAF1	7.0718	0.0792484	FALSE	1	1	-Inf
ENSG00000029364	10	477	14	69398015	69462388	40.2	protein_coding	64373	q24.1	SLC39A9	6.3669	0.330591	FALSE	1	1	-Inf
ENSG00000029534	18	478	8	41653220	41896762	49.32	protein_coding	243542	p11.21	ANK1	0.467813	0.626437	FALSE	1	1	-Inf
ENSG00000029639	9	480	6	155257509	155314493	38.35	protein_coding	56984	q25.3	TFB1M	2.20872	0.804375	FALSE	1	1	-Inf
ENSG00000029725	15	481	17	5282265	5385812	41.37	protein_coding	103547	p13.2	RABEP1	5.53497	-0.306016	FALSE	1	1	-Inf
ENSG00000029993	13	482	X	150980509	150990775	51.16	protein_coding	10266	q28	HMGB3	4.39997	2.23563	FALSE	1.27942e-17	1.67433e-16	36.0437
ENSG00000030066	12	483	11	47778087	47848555	41.86	protein_coding	70468	p11.2	NUP160	5.53662	0.554932	FALSE	1	1	-Inf
ENSG00000030110	11	484	6	33572547	33580293	57.18	protein_coding	7746	p21.31	BAK1	4.64104	0.890912	FALSE	1	1	-Inf
ENSG00000030304	11	485	9	110668771	110801620	36.45	protein_coding	132849	q31.3	MUSK	0.224783	-2.13331	FALSE	2.25319e-08	2.07949e-07	15.386
ENSG00000030419	15	486	2	212999691	213152427	34.84	protein_coding	152736	q34	IKZF2	3.38322	1.09979	FALSE	1	1	-Inf
ENSG00000030582	15	487	17	44345086	44353102	57.64	protein_coding	8016	q21.31	GRN	8.95582	-0.631509	FALSE	1	1	-Inf
ENSG00000031003	9	488	5	137937960	138051961	40.05	protein_coding	114001	q31.2	FAM13B	4.76542	-0.83406	FALSE	1	1	-Inf
ENSG00000031081	9	489	3	119294373	119420714	43.44	protein_coding	126341	q13.32	ARHGAP31	7.11302	-3.07637	TRUE	7.85257e-86	4.90201e-84	Inf
ENSG00000031691	6	490	6	49463378	49493107	37.99	protein_coding	29729	p12.3	CENPQ	2.10587	1.06794	FALSE	1	1	-Inf
ENSG00000031698	11	491	1	109213918	109238169	43.12	protein_coding	24251	p13.3	SARS	6.8209	-0.078113	FALSE	1	1	-Inf
ENSG00000031823	13	492	19	5916139	5978142	52.74	protein_coding	62003	p13.3	RANBP3	5.41728	0.262464	FALSE	1	1	-Inf
ENSG00000032219	17	493	14	58298385	58373887	37.48	protein_coding	75502	q23.1	ARID4A	5.03628	-0.968858	FALSE	1	1	-Inf
ENSG00000032389	11	494	2	3188925	3377882	48.27	protein_coding	188957	p25.3	EIPR1	3.94773	1.51585	FALSE	0.385402	1	-Inf
ENSG00000032444	14	495	19	7534004	7561764	55.88	protein_coding	27760	p13.2	PNPLA6	6.87902	-1.47323	FALSE	0.693597	1	-Inf
ENSG00000032742	16	496	13	20567069	20691437	38.74	protein_coding	124368	q12.11	IFT88	3.12585	-0.703875	FALSE	1	1	-Inf
ENSG00000033011	10	497	16	5033960	5087379	49.28	protein_coding	53419	p13.3	ALG1	3.62131	0.238758	FALSE	1	1	-Inf
ENSG00000033030	12	498	12	122471600	122501073	42.68	protein_coding	29473	q24.31	ZCCHC8	4.39708	0.183528	FALSE	1	1	-Inf
ENSG00000033050	6	499	7	151212490	151227230	48.51	protein_coding	14740	q36.1	ABCF2	5.4538	0.852022	FALSE	1	1	-Inf
ENSG00000033100	13	500	7	151232489	151238827	56.82	protein_coding	6338	q36.1	CHPF2	5.80053	0.623988	FALSE	1	1	-Inf
ENSG00000033122	17	501	1	69568398	70151945	35.35	protein_coding	583547	p31.1	LRRC7	-0.329328	0.907194	FALSE	0.999993	1	-Inf
ENSG00000033170	15	502	14	65410592	65744121	37.41	protein_coding	333529	q23.3	FUT8	4.68927	1.44066	FALSE	0.73687	1	-Inf
ENSG00000033178	11	503	4	67612652	67701179	35.52	protein_coding	88527	q13.2	UBA6	4.85519	1.65759	FALSE	0.0273203	0.168922	1.59329
ENSG00000033327	11	504	11	78215297	78418348	41.71	protein_coding	203051	q14.1	GAB2	6.3904	-1.80887	FALSE	6.54414e-05	0.00050342	7.59358
ENSG00000033627	13	505	17	42458844	42522611	45.47	protein_coding	63767	q21.2	ATP6V0A1	6.32465	-0.672115	FALSE	1	1	-Inf
ENSG00000033800	12	506	15	68054179	68198603	38.09	protein_coding	144424	q23	PIAS1	5.44371	-0.534543	FALSE	1	1	-Inf
ENSG00000033867	15	507	3	27372721	27484420	36.85	protein_coding	111699	p24.1	SLC4A7	3.4502	1.00234	FALSE	1	1	-Inf
ENSG00000034053	13	508	15	28884483	29118315	48.63	protein_coding	233832	q13.1	APBA2	2.29301	1.72296	FALSE	0.0230082	0.143451	1.78692
ENSG00000034152	17	509	17	21284672	21315240	56.97	protein_coding	30568	p11.2	MAP2K3	5.91397	-0.688906	FALSE	1	1	-Inf
ENSG00000034510	5	511	2	84905625	84906675	63.37	protein_coding	1050	p11.2	TMSB10	11.771	-0.971026	FALSE	1	1	-Inf
ENSG00000034533	10	512	3	131013875	131027649	39.7	protein_coding	13774	q22.1	ASTE1	3.34516	0.509185	FALSE	1	1	-Inf
ENSG00000034677	10	513	8	100257060	100336218	38.61	protein_coding	79158	q22.2	RNF19A	6.40845	-0.406228	FALSE	1	1	-Inf
ENSG00000034693	13	514	6	143450807	143490010	35.11	protein_coding	39203	q24.2	PEX3	3.5614	0.253166	FALSE	1	1	-Inf
ENSG00000034713	6	515	16	75566351	75577881	47.18	protein_coding	11530	q23.1	GABARAPL2	6.45904	-0.356322	FALSE	1	1	-Inf
ENSG00000035115	20	517	2	217730	266398	40.78	protein_coding	48668	p25.3	SH3YL1	5.25581	-0.23891	FALSE	1	1	-Inf
ENSG00000035141	6	518	2	70295975	70302090	48.46	protein_coding	6115	p13.3	FAM136A	4.99718	1.03397	FALSE	1	1	-Inf
ENSG00000035403	15	519	10	73995193	74121363	41.45	protein_coding	126170	q22.2	VCL	7.76983	-0.250864	FALSE	1	1	-Inf
ENSG00000035499	11	520	5	60596912	60700190	38.63	protein_coding	103278	q12.1	DEPDC1B	-1.13331	4.19791	TRUE	1.30684e-134	2.32468e-132	Inf
ENSG00000035664	10	521	15	63907036	64072033	46.89	protein_coding	164997	q22.31	DAPK2	5.58373	-1.9422	FALSE	1.20285e-07	1.06607e-06	13.7515
ENSG00000035681	6	522	8	58583504	58659844	38.41	protein_coding	76340	q12.1	NSMAF	4.74602	0.561496	FALSE	1	1	-Inf
ENSG00000035687	9	523	1	244408494	244452134	38.3	protein_coding	43640	q44	ADSS	5.28899	1.11674	FALSE	1	1	-Inf
ENSG00000035862	11	525	17	78852977	78925387	52.6	protein_coding	72410	q25.3	TIMP2	8.74351	-1.26771	FALSE	0.999525	1	-Inf
ENSG00000035928	13	526	4	39287456	39366375	39.26	protein_coding	78919	p14	RFC1	5.74917	-0.0232001	FALSE	1	1	-Inf
ENSG00000036054	11	527	3	100261000	100325251	36.46	protein_coding	64251	q12.1	TBC1D23	5.20058	0.726039	FALSE	1	1	-Inf
ENSG00000036257	11	528	2	224470150	224585397	37.23	protein_coding	115247	q36.2	CUL3	6.02945	0.320807	FALSE	1	1	-Inf
ENSG00000036448	8	529	8	2045040	2165552	46.64	protein_coding	120512	p23.3	MYOM2	1.55907	-0.83545	FALSE	0.999965	1	-Inf
ENSG00000036530	7	531	14	99684304	99727301	47.28	protein_coding	42997	q32.2	CYP46A1	-0.191376	-0.299912	FALSE	1	1	-Inf
ENSG00000036549	11	532	1	77562416	77683419	37.17	protein_coding	121003	p31.1		4.44847	0.982417	FALSE	1	1	-Inf
ENSG00000036672	14	534	11	119355215	119381726	54.64	protein_coding	26511	q23.3	USP2	2.29389	-1.49773	FALSE	0.508002	1	-Inf
ENSG00000037042	8	536	17	42659305	42667006	51.9	protein_coding	7701	q21.2	TUBG2	4.58694	0.177394	FALSE	1	1	-Inf
ENSG00000037241	6	537	5	172958729	172969771	46.12	protein_coding	11042	q35.1	RPL26L1	4.00346	0.583322	FALSE	1	1	-Inf
ENSG00000037280	14	538	5	180601506	180649624	60.24	protein_coding	48118	q35.3	FLT4	4.81945	-3.07735	TRUE	4.33133e-68	1.97873e-66	Inf
ENSG00000037474	13	539	5	6599239	6633291	43.29	protein_coding	34052	p15.31	NSUN2	5.37894	1.40378	FALSE	0.922227	1	-Inf
ENSG00000037637	9	540	1	16246839	16352454	43.85	protein_coding	105615	p36.13	FBXO42	4.46992	0.288294	FALSE	1	1	-Inf
ENSG00000037749	10	541	5	154038906	154220478	43.54	protein_coding	181572	q33.2	MFAP3	4.11778	0.182916	FALSE	1	1	-Inf
ENSG00000037757	12	542	19	13764532	13774282	52.16	protein_coding	9750	p13.13	MRI1	3.99907	0.567705	FALSE	1	1	-Inf
ENSG00000037897	15	543	12	57768471	57772793	54.22	protein_coding	4322	q14.1	METTL1	4.07138	0.977748	FALSE	1	1	-Inf
ENSG00000037965	5	544	12	54009106	54012362	52.78	protein_coding	3256	q13.13	HOXC8	-0.823251	4.58614	TRUE	1.45719e-31	2.83827e-30	Inf
ENSG00000038002	7	545	4	177430770	177442503	39.89	protein_coding	11733	q34.3	AGA	4.80252	0.104409	FALSE	1	1	-Inf
ENSG00000038210	12	546	4	25233975	25279092	41.82	protein_coding	45117	p15.2	PI4K2B	4.21591	-0.110198	FALSE	1	1	-Inf
ENSG00000038219	11	547	4	13568738	13627723	38.88	protein_coding	58985	p15.33	BOD1L1	5.72665	-0.325805	FALSE	1	1	-Inf
ENSG00000038274	15	548	5	163503114	163519336	38.25	protein_coding	16222	q34	MAT2B	6.60817	-0.384788	FALSE	1	1	-Inf
ENSG00000038295	6	549	4	165873258	166103895	35.72	protein_coding	230637	q32.3	TLL1	2.85135	-1.22499	FALSE	0.966188	1	-Inf
ENSG00000038358	13	550	16	67873023	67884503	57.32	protein_coding	11480	q22.1	EDC4	5.08441	0.196678	FALSE	1	1	-Inf
ENSG00000038382	16	551	5	14143702	14532128	43.35	protein_coding	388426	p15.2	TRIO	6.34094	1.32762	FALSE	0.982224	1	-Inf
ENSG00000038427	14	552	5	83471465	83582303	37.22	protein_coding	110838	q14.2	VCAN	6.74054	1.21431	FALSE	0.993997	1	-Inf
ENSG00000038532	13	553	16	10944488	11182189	48.06	protein_coding	237701	p13.13	CLEC16A	5.34422	-0.0136179	FALSE	1	1	-Inf
ENSG00000038945	13	554	8	16107878	16567490	35.52	protein_coding	459612	p22	MSR1	9.2643	-3.87182	TRUE	8.59224e-102	7.07838e-100	Inf
ENSG00000039068	17	555	16	68737225	68835548	46.89	protein_coding	98323	q22.1	CDH1	7.48724	1.50541	FALSE	0.476874	1	-Inf
ENSG00000039123	14	556	5	55307760	55425581	36.85	protein_coding	117821	q11.2	MTREX	5.60342	0.254524	FALSE	1	1	-Inf
ENSG00000039319	15	558	5	80408013	80479350	37.65	protein_coding	71337	q14.1	ZFYVE16	5.20461	-0.611619	FALSE	1	1	-Inf
ENSG00000039523	16	559	16	67518418	67546788	57.05	protein_coding	28370	q22.1	RIPOR1	6.59839	-1.21798	FALSE	1	1	-Inf
ENSG00000039560	12	561	5	34656237	34832627	42.13	protein_coding	176390	p13.2	RAI14	6.44333	1.31693	FALSE	0.917437	1	-Inf
ENSG00000039650	8	563	19	49859882	49878351	59.53	protein_coding	18469	q13.33	PNKP	3.80047	0.822175	FALSE	1	1	-Inf
ENSG00000040199	17	565	16	71637835	71724701	41.82	protein_coding	86866	q22.2	PHLPP2	3.05708	-0.5395	FALSE	1	1	-Inf
ENSG00000040275	15	566	5	169583634	169604778	37.28	protein_coding	21144	q35.1	SPDL1	2.65538	1.55487	FALSE	0.118211	0.672752	-0.720657
ENSG00000040341	16	567	8	73420369	73747708	38.25	protein_coding	327339	q21.11	STAU2	4.80218	1.05282	FALSE	1	1	-Inf
ENSG00000040487	11	568	1	19312326	19329300	54.93	protein_coding	16974	p36.13	PQLC2	3.45847	0.348241	FALSE	1	1	-Inf
ENSG00000040531	13	569	17	3636468	3661542	54.27	protein_coding	25074	p13.2	CTNS	3.7864	-0.363959	FALSE	1	1	-Inf
ENSG00000040608	12	570	22	20241415	20283246	60.45	protein_coding	41831	q11.21	RTN4R	0.50068	1.59663	FALSE	0.164693	0.917032	-2.40268
ENSG00000040633	11	571	17	7235028	7239722	59.51	protein_coding	4694	p13.1	PHF23	4.84929	0.38688	FALSE	1	1	-Inf
ENSG00000040731	9	572	5	24487100	24644978	34	protein_coding	157878	p14.1	CDH10	-0.736357	-1.71504	FALSE	0.0816141	0.474277	0.102982
ENSG00000040933	14	573	2	98444854	98594390	47.33	protein_coding	149536	q11.2	INPP4A	5.02605	0.408624	FALSE	1	1	-Inf
ENSG00000041353	8	574	18	54717860	54895516	37.74	protein_coding	177656	q21.2	RAB27B	4.70693	-0.0964267	FALSE	1	1	-Inf
ENSG00000041357	14	575	15	78540405	78552419	42.32	protein_coding	12014	q25.1	PSMA4	6.45762	0.789023	FALSE	1	1	-Inf
ENSG00000041515	14	576	13	108596152	109208007	38.48	protein_coding	611855	q33.3	MYO16	0.0795184	0.0692282	FALSE	1	1	-Inf
ENSG00000041802	9	577	3	194640788	194672477	41.69	protein_coding	31689	q29	LSG1	5.06776	1.45254	FALSE	0.784871	1	-Inf
ENSG00000041880	13	578	3	51942345	51948867	59.21	protein_coding	6522	p21.2	PARP3	4.86615	-0.563785	FALSE	1	1	-Inf
ENSG00000041982	13	579	9	115019578	115118257	41.85	protein_coding	98679	q33.1	TNC	6.7451	1.94394	FALSE	0.0240893	0.149913	1.73528
ENSG00000041988	14	580	1	6624866	6635586	56.77	protein_coding	10720	p36.31	THAP3	3.3678	0.302653	FALSE	1	1	-Inf
ENSG00000042062	10	581	20	50586108	50691528	51.6	protein_coding	105420	q13.13	RIPOR3	0.716303	0.109637	FALSE	1	1	-Inf
ENSG00000042088	12	582	14	89954939	90044768	42.14	protein_coding	89829	q32.11	TDP1	2.50822	1.50242	FALSE	0.483714	1	-Inf
ENSG00000042286	13	583	10	70098223	70132934	50.25	protein_coding	34711	q22.1	AIFM2	3.71523	0.299298	FALSE	1	1	-Inf
ENSG00000042317	15	585	14	88384924	88470350	37.9	protein_coding	85426	q31.3	SPATA7	1.98792	-0.240359	FALSE	1	1	-Inf
ENSG00000042429	9	586	11	93784227	93814963	39.79	protein_coding	30736	q21	MED17	4.36004	0.448982	FALSE	1	1	-Inf
ENSG00000042445	12	587	2	85342088	85354620	51.7	protein_coding	12532	p11.2	RETSAT	6.14967	-0.483014	FALSE	1	1	-Inf
ENSG00000042493	14	588	2	85394748	85418432	51.32	protein_coding	23684	p11.2	CAPG	7.57174	-0.531891	FALSE	1	1	-Inf
ENSG00000042753	10	589	19	46838136	46850992	52.87	protein_coding	12856	q13.32	AP2S1	5.67465	0.719086	FALSE	1	1	-Inf
ENSG00000042781	11	590	1	215622894	216423396	36.36	protein_coding	800502	q41	USH2A	-1.93857	0.69873	FALSE	1	1	-Inf
ENSG00000042832	10	592	8	132866958	133134903	45.9	protein_coding	267945	q24.22	TG	-0.440561	2.33513	FALSE	7.64402e-07	6.49968e-06	11.9438
ENSG00000042980	11	593	8	24294040	24359018	35.71	protein_coding	64978	p21.2	ADAM28	2.5924	1.21733	FALSE	0.983748	1	-Inf
ENSG00000043093	12	595	3	182938074	182985953	39.56	protein_coding	47879	q26.33	DCUN1D1	4.48523	1.75298	FALSE	0.00137354	0.00966723	4.6293
ENSG00000043143	19	596	5	134524312	134583230	53.79	protein_coding	58918	q31.1	JADE2	5.45998	0.0135118	FALSE	1	1	-Inf
ENSG00000043355	9	597	13	99981772	99986773	56.6	protein_coding	5001	q32.3	ZIC2	-2.50374	5.68355	TRUE	1.36785e-51	4.34363e-50	Inf
ENSG00000043462	10	598	5	170246237	170298227	44.64	protein_coding	51990	q35.1	LCP2	5.9038	-1.41999	FALSE	0.96217	1	-Inf
ENSG00000043514	14	599	1	39841022	39883511	42.46	protein_coding	42489	p34.2	TRIT1	3.24097	1.28749	FALSE	0.997863	1	-Inf
ENSG00000043591	5	600	10	114044056	114046908	57.45	protein_coding	2852	q25.3	ADRB1	5.75472	-2.66314	FALSE	2.42812e-08	2.23478e-07	15.314
ENSG00000044090	7	602	6	43037617	43053945	54.7	protein_coding	16328	p21.1	CUL7	4.90013	0.742534	FALSE	1	1	-Inf
ENSG00000044115	19	603	5	138610967	138935034	44.15	protein_coding	324067	q31.2	CTNNA1	9.74652	-0.130341	FALSE	1	1	-Inf
ENSG00000044446	10	604	X	18892300	18984598	45.75	protein_coding	92298	p22.13	PHKA2	4.11044	0.786836	FALSE	1	1	-Inf
ENSG00000044459	13	605	9	17134982	17503923	36.43	protein_coding	368941	p22.2	CNTLN	3.23682	0.645361	FALSE	1	1	-Inf
ENSG00000044524	9	606	3	89107524	89482134	34.6	protein_coding	374610	p11.1	EPHA3	2.71105	-0.609108	FALSE	1	1	-Inf
ENSG00000044574	7	607	9	125234853	125241330	43.98	protein_coding	6477	q33.3	HSPA5	8.37539	0.591159	FALSE	1	1	-Inf
ENSG00000046604	11	608	18	31498043	31549008	39.27	protein_coding	50965	q12.1	DSG2	6.00231	2.93957	TRUE	1.40354e-29	2.58358e-28	Inf
ENSG00000046647	12	609	X	14008279	14029893	40.79	protein_coding	21614	p22.2	GEMIN8	3.67381	-0.159003	FALSE	1	1	-Inf
ENSG00000046651	13	610	X	13734745	13769353	39.8	protein_coding	34608	p22.2	OFD1	4.37824	0.470311	FALSE	1	1	-Inf
ENSG00000046653	13	611	X	13771031	13938638	41.5	protein_coding	167607	p22.2	GPM6B	4.7296	-1.22729	FALSE	0.997275	1	-Inf
ENSG00000046889	17	613	8	67952118	68237030	37.16	protein_coding	284912	q13.2	PREX2	4.98774	-2.81712	TRUE	6.75602e-39	1.59206e-37	Inf
ENSG00000047056	13	614	10	1049538	1132297	45.5	protein_coding	82759	p15.3	WDR37	4.20342	-0.126949	FALSE	1	1	-Inf
ENSG00000047188	14	615	5	113513683	113595285	34.67	protein_coding	81602	q22.2	YTHDC2	4.45556	0.21883	FALSE	1	1	-Inf
ENSG00000047230	13	616	X	16588003	16712936	43.51	protein_coding	124933	p22.2	CTPS2	3.6425	0.673916	FALSE	1	1	-Inf
ENSG00000047249	15	617	8	53715557	53843558	39.2	protein_coding	128001	q11.23	ATP6V1H	5.1775	0.302725	FALSE	1	1	-Inf
ENSG00000047315	13	618	4	56977722	57031168	40.19	protein_coding	53446	q12	POLR2B	6.22074	0.820938	FALSE	1	1	-Inf
ENSG00000047346	11	619	15	52581317	52709817	37.21	protein_coding	128500	q21.3	FAM214A	4.97014	-0.240324	FALSE	1	1	-Inf
ENSG00000047365	10	620	4	35948221	36244509	35.53	protein_coding	296288	p14	ARAP2	6.11389	-0.607539	FALSE	1	1	-Inf
ENSG00000047410	12	621	1	186311652	186375693	34.16	protein_coding	64041	q31.1	TPR	7.45843	0.362792	FALSE	1	1	-Inf
ENSG00000047578	11	623	16	27550133	27780369	47.84	protein_coding	230236	p12.1	KIAA0556	4.5962	0.282482	FALSE	1	1	-Inf
ENSG00000047579	18	624	6	15522801	15663058	39.93	protein_coding	140257	p22.3	DTNBP1	3.61138	0.101284	FALSE	1	1	-Inf
ENSG00000047597	5	625	X	37685756	37732130	39.54	protein_coding	46374	p21.1	XK	1.17497	-0.311945	FALSE	1	1	-Inf
ENSG00000047617	13	626	12	5531869	5946232	44.4	protein_coding	414363	p13.31	ANO2	1.89769	-1.56815	FALSE	0.302589	1	-Inf
ENSG00000047621	10	627	12	4487728	4538508	36.55	protein_coding	50780	p13.32	C12orf4	3.88238	0.682681	FALSE	1	1	-Inf
ENSG00000047634	13	628	X	17737449	17754988	38.89	protein_coding	17539	p22.13	SCML1	3.5377	-0.113535	FALSE	1	1	-Inf
ENSG00000047644	16	629	X	10015562	10144478	46.21	protein_coding	128916	p22.2	WWC3	6.78919	-1.27756	FALSE	0.998412	1	-Inf
ENSG00000047648	20	630	X	11137543	11665701	39.11	protein_coding	528158	p22.2	ARHGAP6	4.12187	-2.84642	TRUE	2.58983e-41	6.49105e-40	Inf
ENSG00000047662	4	631	4	17629306	17781512	44.05	protein_coding	152206	p15.31	FAM184B	-0.870146	0.795493	FALSE	0.999994	1	-Inf
ENSG00000047849	20	632	3	47850690	48089272	43.43	protein_coding	238582	p21.31	MAP4	9.24944	-0.648605	FALSE	1	1	-Inf
ENSG00000047932	12	633	6	117560269	117602542	36.66	protein_coding	42273	q22.1	GOPC	5.1473	0.515238	FALSE	1	1	-Inf
ENSG00000047936	9	634	6	117288300	117425855	37.24	protein_coding	137555	q22.1	ROS1	7.35735	-4.47847	TRUE	7.86953e-57	2.79974e-55	Inf
ENSG00000048028	10	635	11	113797874	113875570	41.45	protein_coding	77696	q23.2	USP28	3.90779	1.23591	FALSE	0.999982	1	-Inf
ENSG00000048052	20	636	7	18086949	19002416	36.13	protein_coding	915467	p21.1	HDAC9	3.15847	0.766749	FALSE	0.999999	1	-Inf
ENSG00000048140	16	637	5	176647387	176659054	58.7	protein_coding	11667	q35.2	TSPAN17	5.02562	0.4425	FALSE	1	1	-Inf
ENSG00000048162	18	638	5	176383938	176388975	49.33	protein_coding	5037	q35.2	NOP16	4.4389	0.796054	FALSE	1	1	-Inf
ENSG00000048342	14	639	4	15469865	15601557	40.21	protein_coding	131692	p15.32	CC2D2A	4.12598	-1.03259	FALSE	1	1	-Inf
ENSG00000048392	10	640	8	102204502	102239118	37.99	protein_coding	34616	q22.3	RRM2B	5.81116	-0.741206	FALSE	1	1	-Inf
ENSG00000048405	8	641	7	127346790	127431924	37.8	protein_coding	85134	q31.33	ZNF800	3.94846	0.0055316	FALSE	1	1	-Inf
ENSG00000048462	9	642	16	11965107	11968068	40.48	protein_coding	2961	p13.13	TNFRSF17	3.52489	0.150102	FALSE	1	1	-Inf
ENSG00000048471	12	643	16	11976737	12574289	47.13	protein_coding	597552	p13.13	SNX29	5.24927	-0.184276	FALSE	1	1	-Inf
ENSG00000048540	13	644	12	16548373	16610594	35.63	protein_coding	62221	p12.3	LMO3	7.23082	-4.84381	TRUE	1.56408e-81	8.93167e-80	Inf
ENSG00000048544	5	645	6	42206801	42217865	41.04	protein_coding	11064	p21.1	MRPS10	5.26956	0.737914	FALSE	1	1	-Inf
ENSG00000048649	12	647	11	77659996	77821017	39.04	protein_coding	161021	q14.1	RSF1	5.47091	0.640727	FALSE	1	1	-Inf
ENSG00000048707	12	648	1	12230032	12512047	42.34	protein_coding	282015	p36.22	VPS13D	6.61327	-0.373454	FALSE	1	1	-Inf
ENSG00000048740	16	649	10	10798397	11336675	41.91	protein_coding	538278	p14	CELF2	7.43179	-2.62083	TRUE	3.48038e-43	9.16896e-42	Inf
ENSG00000048828	15	650	9	93451722	93566107	42.4	protein_coding	114385	q22.31	FAM120A	7.34575	0.67835	FALSE	1	1	-Inf
ENSG00000048991	15	651	2	135531455	135725270	37.98	protein_coding	193815	q21.3	R3HDM1	4.03331	1.87823	FALSE	1.79974e-11	1.89605e-10	22.3861
ENSG00000049089	12	652	1	40300487	40317813	57.42	protein_coding	17326	p34.2	COL9A2	2.40678	1.06859	FALSE	0.99962	1	-Inf
ENSG00000049130	12	653	12	88492793	88580851	36.84	protein_coding	88058	q21.32	KITLG	6.69283	-0.627791	FALSE	1	1	-Inf
ENSG00000049167	12	654	5	60873831	60945073	37.16	protein_coding	71242	q12.1	ERCC8	2.21636	0.513178	FALSE	1	1	-Inf
ENSG00000049192	13	655	5	65148736	65481920	35.91	protein_coding	333184	q12.3	ADAMTS6	0.887498	0.303421	FALSE	1	1	-Inf
ENSG00000049239	11	656	1	9234775	9271337	52.29	protein_coding	36562	p36.22	H6PD	6.71499	-0.424292	FALSE	1	1	-Inf
ENSG00000049245	11	657	1	7771269	7781432	42.77	protein_coding	10163	p36.23	VAMP3	7.2465	-0.565866	FALSE	1	1	-Inf
ENSG00000049246	13	658	1	7784320	7845177	40.53	protein_coding	60857	p36.23	PER3	4.85039	-0.880965	FALSE	1	1	-Inf
ENSG00000049249	7	660	1	7915894	7943165	43.95	protein_coding	27271	p36.23	TNFRSF9	1.83293	0.457983	FALSE	1	1	-Inf
ENSG00000049283	16	661	17	50532543	50543750	58.71	protein_coding	11207	q21.33	EPN3	1.004	3.28357	TRUE	2.47765e-57	8.89343e-56	Inf
ENSG00000049323	14	662	2	32946972	33399509	40.25	protein_coding	452537	p22.3	LTBP1	6.60617	0.99506	FALSE	0.999772	1	-Inf
ENSG00000049449	7	663	11	32090904	32105755	46.98	protein_coding	14851	p13	RCN1	6.17167	0.51596	FALSE	1	1	-Inf
ENSG00000049540	15	664	7	74027789	74069907	54.95	protein_coding	42118	q11.23	ELN	6.81236	-2.63957	TRUE	1.08595e-11	1.15313e-10	22.8834
ENSG00000049541	9	665	7	74231499	74254458	48.96	protein_coding	22959	q11.23	RFC2	4.03958	1.31475	FALSE	0.99999	1	-Inf
ENSG00000049618	20	666	6	156777374	157210779	40.87	protein_coding	433405	q25.3	ARID1B	6.43258	0.520287	FALSE	1	1	-Inf
ENSG00000049656	12	667	5	1317744	1345099	56.17	protein_coding	27355	p15.33	CLPTM1L	6.60333	0.7727	FALSE	1	1	-Inf
ENSG00000049759	15	668	18	58044367	58401540	43.36	protein_coding	357173	q21.31	NEDD4L	7.71464	-0.878629	FALSE	1	1	-Inf
ENSG00000049768	13	669	X	49250436	49264826	53.51	protein_coding	14390	p11.23	FOXP3	0.621813	1.55723	FALSE	0.180465	0.997942	-6.18408
ENSG00000049769	11	670	X	49269843	49301461	47.85	protein_coding	31618	p11.23	PPP1R3F	2.30245	-0.0312922	FALSE	1	1	-Inf
ENSG00000049860	12	671	5	74640023	74722647	42.11	protein_coding	82624	q13.3	HEXB	7.25253	-0.657344	FALSE	1	1	-Inf
ENSG00000049883	13	672	5	72320367	72368395	40.38	protein_coding	48028	q13.2	PTCD2	2.14102	0.720869	FALSE	1	1	-Inf
ENSG00000050030	12	673	X	74732856	74925485	39.49	protein_coding	192629	q13.3	NEXMIF	0.688719	0.0197087	FALSE	1	1	-Inf
ENSG00000050130	16	674	14	59484443	59505410	36.78	protein_coding	20967	q23.1	JKAMP	5.69315	-0.0314573	FALSE	1	1	-Inf
ENSG00000050165	16	675	11	11963106	12009769	49.18	protein_coding	46663	p15.3	DKK3	7.02139	-0.845005	FALSE	1	1	-Inf
ENSG00000050327	13	676	7	144355288	144380632	48.06	protein_coding	25344	q35	ARHGEF5	3.7891	0.911605	FALSE	1	1	-Inf
ENSG00000050344	8	677	7	26152240	26187125	44.64	protein_coding	34885	p15.2	NFE2L3	3.78871	1.28467	FALSE	0.984298	1	-Inf
ENSG00000050393	10	678	6	13786557	13814568	41.24	protein_coding	28011	p23	MCUR1	5.20572	0.249786	FALSE	1	1	-Inf
ENSG00000050405	12	679	12	50175788	50283546	42.32	protein_coding	107758	q13.12	LIMA1	6.37349	1.09392	FALSE	0.999999	1	-Inf
ENSG00000050426	14	680	12	51047962	51060424	45.34	protein_coding	12462	q13.12	LETMD1	5.56342	0.131908	FALSE	1	1	-Inf
ENSG00000050438	15	681	12	51391317	51515763	42.72	protein_coding	124446	q13.13	SLC4A8	2.10059	-1.3743	FALSE	0.848606	1	-Inf
ENSG00000050555	16	682	9	131009082	131094473	53.69	protein_coding	85391	q34.12	LAMC3	4.97789	-2.38112	FALSE	1.25603e-10	1.28273e-09	20.4743
ENSG00000050628	19	683	1	70852353	71047808	38.05	protein_coding	195455	p31.1	PTGER3	1.38683	-0.640022	FALSE	1	1	-Inf
ENSG00000050748	16	685	5	180233143	180292099	43.58	protein_coding	58956	q35.3	MAPK9	5.41306	-0.338709	FALSE	1	1	-Inf
ENSG00000050767	14	686	5	178237618	178590555	50.62	protein_coding	352937	q35.3	COL23A1	1.09229	0.312117	FALSE	1	1	-Inf
ENSG00000050820	15	687	16	75228187	75268053	59.7	protein_coding	39866	q23.1	BCAR1	5.4034	0.183162	FALSE	1	1	-Inf
ENSG00000051009	9	688	11	6211335	6234711	44.55	protein_coding	23376	p15.4	FAM160A2	5.07741	-0.208184	FALSE	1	1	-Inf
ENSG00000051108	13	689	16	56932048	56944863	43.16	protein_coding	12815	q13	HERPUD1	7.20511	-0.317009	FALSE	1	1	-Inf
ENSG00000051128	17	690	19	18929201	18941261	56.77	protein_coding	12060	p13.11	HOMER3	3.72509	1.39804	FALSE	0.923068	1	-Inf
ENSG00000051180	15	691	15	40694774	40732339	43.47	protein_coding	37565	q15.1	RAD51	0.173193	3.50602	TRUE	3.4055e-141	7.13062e-139	Inf
ENSG00000051341	12	692	3	121431427	121546641	39.06	protein_coding	115214	q13.33	POLQ	-1.07422	4.63359	TRUE	3.41851e-184	1.9633e-181	Inf
ENSG00000051382	7	693	3	138652699	138834938	40.59	protein_coding	182239	q22.3	PIK3CB	5.12428	1.02802	FALSE	1	1	-Inf
ENSG00000051523	9	694	16	88643283	88651152	61.89	protein_coding	7869	q24.2	CYBA	6.71256	-0.256981	FALSE	1	1	-Inf
ENSG00000051596	8	695	5	175917873	176034680	43.01	protein_coding	116807	q35.2	THOC3	1.19362	2.67335	TRUE	8.66369e-33	1.74673e-31	Inf
ENSG00000051620	9	696	6	138403531	138422197	47.12	protein_coding	18666	q24.1	HEBP2	5.25639	0.927603	FALSE	1	1	-Inf
ENSG00000051825	13	697	12	123152320	123244014	42.99	protein_coding	91694	q24.31	MPHOSPH9	2.35208	1.439	FALSE	0.883396	1	-Inf
ENSG00000052126	13	698	12	19129752	19376400	38.09	protein_coding	246648	p12.3	PLEKHA5	4.62715	1.37476	FALSE	0.918231	1	-Inf
ENSG00000052344	14	699	16	31131433	31135762	59.05	protein_coding	4329	p11.2	PRSS8	6.65132	-0.412672	FALSE	1	1	-Inf
ENSG00000052723	10	700	1	114769479	114780685	36.9	protein_coding	11206	p13.2	SIKE1	5.35041	0.566262	FALSE	1	1	-Inf
ENSG00000052749	12	701	10	97356358	97426076	50.49	protein_coding	69718	q24.1	RRP12	4.71972	0.714539	FALSE	1	1	-Inf
ENSG00000052795	11	702	4	158769138	158908049	40.56	protein_coding	138911	q32.1	FNIP2	6.35233	-2.00028	FALSE	8.93148e-12	9.52928e-11	23.0741
ENSG00000052802	11	703	4	165327623	165343160	37.1	protein_coding	15537	q32.3	MSMO1	7.82928	-1.02001	FALSE	1	1	-Inf
ENSG00000052841	13	704	11	43358932	43494933	37.89	protein_coding	136001	p12	TTC17	5.83195	0.154237	FALSE	1	1	-Inf
ENSG00000053108	15	706	5	133196455	133612564	46.69	protein_coding	416109	q31.1	FSTL4	1.52773	1.84661	FALSE	0.0417102	0.252686	1.08434
ENSG00000053254	14	707	14	89124871	89619149	44.31	protein_coding	494278	q32.11	FOXN3	6.50239	0.0392413	FALSE	1	1	-Inf
ENSG00000053328	8	708	6	110245928	110358272	40.64	protein_coding	112344	q21	METTL24	-0.630887	0.0484503	FALSE	1	1	-Inf
ENSG00000053371	11	709	1	19303965	19312146	52.87	protein_coding	8181	p36.13	AKR7A2	5.07653	0.143808	FALSE	1	1	-Inf
ENSG00000053372	4	710	1	19251539	19260128	53.49	protein_coding	8589	p36.13	MRTO4	4.6784	1.09212	FALSE	1	1	-Inf
ENSG00000053438	8	711	20	37521215	37523693	54.05	protein_coding	2478	q11.23	NNAT	3.1872	-0.0298927	FALSE	1	1	-Inf
ENSG00000053501	11	712	19	17215346	17219829	55.26	protein_coding	4483	p13.11	USE1	4.37536	0.460291	FALSE	1	1	-Inf
ENSG00000053524	10	713	3	183178043	183428778	42.39	protein_coding	250735	q27.1	MCF2L2	0.17024	1.85719	FALSE	0.00157452	0.0109665	4.50188
ENSG00000053702	13	714	12	2825348	2835544	51.39	protein_coding	10196	p13.33	NRIP2	2.73145	-0.637713	FALSE	1	1	-Inf
ENSG00000053747	14	715	18	23689443	23955066	42.46	protein_coding	265623	q11.2	LAMA3	7.32788	0.335852	FALSE	1	1	-Inf
ENSG00000053770	10	716	14	57268909	57298742	35.17	protein_coding	29833	q22.3	AP5M1	5.37365	-0.000957667	FALSE	1	1	-Inf
ENSG00000053900	9	717	4	25377213	25418498	37.97	protein_coding	41285	p15.2	ANAPC4	4.10811	0.0220561	FALSE	1	1	-Inf
ENSG00000053918	14	718	11	2444684	2849110	51.55	protein_coding	404426	p15.5	KCNQ1	5.42048	-1.79583	FALSE	0.00198828	0.01372	4.27508
ENSG00000054116	10	719	1	36136570	36156053	49.8	protein_coding	19483	p34.3	TRAPPC3	5.42775	0.311279	FALSE	1	1	-Inf
ENSG00000054118	12	720	1	36224416	36305357	43.72	protein_coding	80941	p34.3	THRAP3	6.953	0.354927	FALSE	1	1	-Inf
ENSG00000054148	16	721	9	136848724	136851027	66.23	protein_coding	2303	q34.3	PHPT1	6.34652	0.0975968	FALSE	1	1	-Inf
ENSG00000054179	10	722	9	137048098	137054045	65.74	protein_coding	5947	q34.3	ENTPD2	1.00925	1.22383	FALSE	0.966886	1	-Inf
ENSG00000054219	10	723	2	159803355	159904749	37.97	protein_coding	101394	q24.2	LY75	2.97738	-0.198474	FALSE	1	1	-Inf
ENSG00000054267	19	724	1	235131634	235328219	39.95	protein_coding	196585	q42.3	ARID4B	5.51961	0.444628	FALSE	1	1	-Inf
ENSG00000054277	11	725	1	241590102	241677376	39.62	protein_coding	87274	q43	OPN3	3.25474	-0.654846	FALSE	1	1	-Inf
ENSG00000054282	14	726	1	243256034	243500092	39.81	protein_coding	244058	q43	SDCCAG8	4.81555	0.203158	FALSE	1	1	-Inf
ENSG00000054392	11	728	1	210328252	210676296	42.26	protein_coding	348044	q32.2	HHAT	3.14338	0.877651	FALSE	1	1	-Inf
ENSG00000054523	15	729	1	10210805	10381603	41.99	protein_coding	170798	p36.22	KIF1B	5.96345	0.526857	FALSE	1	1	-Inf
ENSG00000054598	6	730	6	1609972	1613897	56.32	protein_coding	3925	p25.3	FOXC1	5.26229	0.3394	FALSE	1	1	-Inf
ENSG00000054611	12	731	22	46762617	47175699	49.42	protein_coding	413082	q13.31	TBC1D22A	5.1286	0.630085	FALSE	1	1	-Inf
ENSG00000054654	14	732	14	63852983	64226433	40.76	protein_coding	373450	q23.2	SYNE2	7.63728	0.205549	FALSE	1	1	-Inf
ENSG00000054690	12	733	14	67533301	67589612	48.02	protein_coding	56311	q24.1	PLEKHH1	1.62632	1.27619	FALSE	0.977195	1	-Inf
ENSG00000054793	12	734	20	51596514	51768634	46.69	protein_coding	172120	q13.2	ATP9A	5.99686	0.565567	FALSE	1	1	-Inf
ENSG00000054803	3	736	20	55997440	56005472	44.01	protein_coding	8032	q13.2	CBLN4	2.22352	-3.05002	TRUE	2.21901e-11	2.32921e-10	22.1803
ENSG00000054938	14	737	11	74696429	74731385	51.57	protein_coding	34956	q13.4	CHRDL2	-0.375228	-0.342517	FALSE	1	1	-Inf
ENSG00000054965	9	738	11	73400487	73598189	41.55	protein_coding	197702	q13.4	FAM168A	5.73788	0.443504	FALSE	1	1	-Inf
ENSG00000054967	11	739	11	73376264	73397474	59.84	protein_coding	21210	q13.4	RELT	3.11525	-0.0585961	FALSE	1	1	-Inf
ENSG00000054983	15	740	14	87837820	87993665	39.12	protein_coding	155845	q31.3	GALC	5.92271	-0.930825	FALSE	1	1	-Inf
ENSG00000055044	9	741	2	202265716	202303666	41.15	protein_coding	37950	q33.1	NOP58	5.10594	1.28914	FALSE	0.999859	1	-Inf
ENSG00000055070	15	742	1	16352575	16398145	48.1	protein_coding	45570	p36.13	SZRD1	6.61889	0.234627	FALSE	1	1	-Inf
ENSG00000055118	13	743	7	150944961	150978315	59.57	protein_coding	33354	q36.1	KCNH2	0.361462	0.00915107	FALSE	1	1	-Inf
ENSG00000055130	14	744	7	148697914	148801036	41.22	protein_coding	103122	q36.1	CUL1	5.7932	0.662618	FALSE	1	1	-Inf
ENSG00000055147	16	745	5	153990128	154038936	37.35	protein_coding	48808	q33.2	FAM114A2	4.37299	-0.659732	FALSE	1	1	-Inf
ENSG00000055163	17	746	5	157266079	157395595	44.29	protein_coding	129516	q33.3	CYFIP2	5.54402	-1.62539	FALSE	0.0701421	0.411826	0.356423
ENSG00000055208	16	747	6	149218641	149411613	38.87	protein_coding	192972	q25.1	TAB2	6.73275	0.447903	FALSE	1	1	-Inf
ENSG00000055211	11	748	6	149566294	149591748	42.05	protein_coding	25454	q25.1	GINM1	5.85529	-0.308687	FALSE	1	1	-Inf
ENSG00000055332	15	749	2	37099210	37157065	41.14	protein_coding	57855	p22.2	EIF2AK2	6.27817	0.404805	FALSE	1	1	-Inf
ENSG00000055483	18	750	17	78787381	78841441	50.03	protein_coding	54060	q25.3	USP36	5.41458	0.354316	FALSE	1	1	-Inf
ENSG00000055609	16	751	7	152134922	152436005	38.65	protein_coding	301083	q36.1	KMT2C	6.59539	0.0963705	FALSE	1	1	-Inf
ENSG00000055732	11	752	1	85018082	85048499	40.77	protein_coding	30417	p22.3	MCOLN3	2.85601	-0.393483	FALSE	1	1	-Inf
ENSG00000055813	5	753	2	56184123	56386173	38.49	protein_coding	202050	p16.1	CCDC85A	2.62634	-3.13973	TRUE	3.2035e-29	5.85395e-28	Inf
ENSG00000055917	14	754	2	20248691	20352234	37.42	protein_coding	103543	p24.1	PUM2	7.48964	0.789562	FALSE	1	1	-Inf
ENSG00000055950	15	755	10	100969458	100987515	53.18	protein_coding	18057	q24.31	MRPL43	5.26869	0.0766207	FALSE	1	1	-Inf
ENSG00000055955	14	756	3	52812975	52831479	55.65	protein_coding	18504	p21.1	ITIH4	-0.897498	-0.648267	FALSE	1	1	-Inf
ENSG00000056050	6	758	4	169729465	169757953	38.6	protein_coding	28488	q33	HPF1	3.67268	0.0915443	FALSE	1	1	-Inf
ENSG00000056097	14	759	5	32354350	32444761	38.33	protein_coding	90411	p13.3	ZFR	6.00737	1.0535	FALSE	1	1	-Inf
ENSG00000056277	14	760	X	130202711	130268899	38.03	protein_coding	66188	q26.1	ZNF280C	1.50926	1.38981	FALSE	0.97239	1	-Inf
ENSG00000056558	9	763	9	120902393	120929173	49.95	protein_coding	26780	q33.2	TRAF1	3.88	0.0609407	FALSE	1	1	-Inf
ENSG00000056586	14	764	9	122844556	122905341	40.5	protein_coding	60785	q33.2	RC3H2	5.69217	0.137316	FALSE	1	1	-Inf
ENSG00000056736	8	765	3	53846580	53865800	45.37	protein_coding	19220	p21.1	IL17RB	3.16849	-0.705025	FALSE	1	1	-Inf
ENSG00000056972	17	766	6	111556454	111606278	44.45	protein_coding	49824	q21	TRAF3IP2	4.78611	0.473768	FALSE	1	1	-Inf
ENSG00000056998	17	767	X	2828788	2882820	43.67	protein_coding	54032	p22.33	GYG2	0.950822	1.39669	FALSE	0.815752	1	-Inf
ENSG00000057019	14	768	3	98795941	98901689	38.58	protein_coding	105748	q12.1	DCBLD2	5.43659	0.527351	FALSE	1	1	-Inf
ENSG00000057252	11	770	1	179293714	179358680	39.63	protein_coding	64966	q25.2	SOAT1	6.31803	-0.647863	FALSE	1	1	-Inf
ENSG00000057608	15	774	10	5765223	5842132	43.74	protein_coding	76909	p15.1	GDI2	7.7485	0.402972	FALSE	1	1	-Inf
ENSG00000057657	13	775	6	106086320	106109939	41.29	protein_coding	23619	q21	PRDM1	4.97217	0.120215	FALSE	1	1	-Inf
ENSG00000057663	11	776	6	106045423	106325791	39.61	protein_coding	280368	q21	ATG5	5.0341	1.07013	FALSE	1	1	-Inf
ENSG00000057704	9	777	12	94567124	94650562	43.11	protein_coding	83438	q22	TMCC3	4.10312	-0.433002	FALSE	1	1	-Inf
ENSG00000057757	8	778	1	23778405	23788232	44.59	protein_coding	9827	p36.11	PITHD1	5.59646	0.301232	FALSE	1	1	-Inf
ENSG00000057935	12	779	2	42494569	42756947	43.08	protein_coding	262378	p21	MTA3	4.54287	1.24219	FALSE	1	1	-Inf
ENSG00000058056	7	780	3	179652755	179789401	42.73	protein_coding	136646	q26.33	USP13	4.58806	-0.244374	FALSE	1	1	-Inf
ENSG00000058063	14	781	3	182793500	182921635	36.02	protein_coding	128135	q26.33	ATP11B	5.82115	2.20737	FALSE	2.8884e-13	3.23813e-12	26.456
ENSG00000058085	13	782	1	183186238	183244900	43.28	protein_coding	58662	q25.3	LAMC2	7.1587	1.59239	FALSE	0.267916	1	-Inf
ENSG00000058091	15	783	7	90466424	91210590	37.97	protein_coding	744166	q21.13	CDK14	4.91942	-0.220463	FALSE	1	1	-Inf
ENSG00000058262	8	784	3	128051641	128071683	47.3	protein_coding	20042	q21.3	SEC61A1	8.09774	0.907325	FALSE	1	1	-Inf
ENSG00000058272	14	785	12	79773563	79935460	36.07	protein_coding	161897	q21.31	PPP1R12A	6.4471	0.646069	FALSE	1	1	-Inf
ENSG00000058335	14	786	15	78959947	79090773	49.95	protein_coding	130826	q25.1	RASGRF1	5.41953	-4.61747	TRUE	9.77581e-83	5.69576e-81	Inf
ENSG00000058453	15	788	1	16740273	16972979	49.14	protein_coding	232706	p36.13	CROCC	4.24367	0.824994	FALSE	1	1	-Inf
ENSG00000058600	14	789	16	22297375	22335103	51.67	protein_coding	37728	p12.2	POLR3E	4.06856	0.702921	FALSE	1	1	-Inf
ENSG00000058668	13	790	1	203626561	203744081	46.5	protein_coding	117520	q32.1	ATP2B4	8.15197	-0.795205	FALSE	1	1	-Inf
ENSG00000058673	14	791	1	203795654	203854999	40.73	protein_coding	59345	q32.1	ZC3H11A	6.73907	0.577914	FALSE	1	1	-Inf
ENSG00000058729	9	792	5	97160867	97183260	36.71	protein_coding	22393	q15	RIOK2	4.40835	-0.204646	FALSE	1	1	-Inf
ENSG00000058799	12	793	1	53851719	53889834	43.46	protein_coding	38115	p32.3	YIPF1	4.46836	0.263789	FALSE	1	1	-Inf
ENSG00000058804	11	794	1	53765460	53838860	40.26	protein_coding	73400	p32.3	NDC1	3.73694	1.89294	FALSE	4.03904e-16	5.01785e-15	32.9301
ENSG00000058866	13	795	3	186105668	186362237	44.7	protein_coding	256569	q27.3	DGKG	2.79579	0.404364	FALSE	1	1	-Inf
ENSG00000059122	15	796	16	2911937	2951208	52.33	protein_coding	39271	p13.3	FLYWCH1	4.17337	0.80828	FALSE	1	1	-Inf
ENSG00000059145	17	797	16	1363205	1414751	57.82	protein_coding	51546	p13.3	UNKL	2.45395	0.805188	FALSE	1	1	-Inf
ENSG00000059377	14	798	7	139777051	140020325	44.8	protein_coding	243274	q34	TBXAS1	5.33006	-1.17194	FALSE	1	1	-Inf
ENSG00000059378	11	799	7	140023744	140063721	45.81	protein_coding	39977	q34	PARP12	5.52083	-0.116249	FALSE	1	1	-Inf
ENSG00000059573	7	800	10	95605929	95656706	43.16	protein_coding	50777	q24.1	ALDH18A1	5.00223	1.58087	FALSE	0.0649131	0.384222	0.471667
ENSG00000059588	8	801	1	234391313	234479103	40.27	protein_coding	87790	q42.2	TARBP1	4.01942	1.74626	FALSE	0.000288603	0.00212265	6.15296
ENSG00000059691	10	802	4	151670504	151761023	43.81	protein_coding	90519	q31.3	GATB	3.16535	0.428555	FALSE	1	1	-Inf
ENSG00000059728	9	803	2	69897688	69942945	40.74	protein_coding	45257	p13.3	MXD1	4.75401	0.697778	FALSE	1	1	-Inf
ENSG00000059758	6	804	12	96278261	96400560	37.82	protein_coding	122299	q23.1	CDK17	4.91556	-0.246061	FALSE	1	1	-Inf
ENSG00000059769	18	805	9	111631352	111654351	42.74	protein_coding	22999	q31.3	DNAJC25	3.04846	0.199299	FALSE	1	1	-Inf
ENSG00000059804	14	806	12	7919230	7936275	44.63	protein_coding	17045	p13.31	SLC2A3	7.19801	-1.39654	FALSE	0.810475	1	-Inf
ENSG00000059915	15	807	10	102402617	102421539	59.67	protein_coding	18922	q24.32	PSD	1.14396	0.346109	FALSE	1	1	-Inf
ENSG00000060069	15	808	18	79679801	79756623	53.52	protein_coding	76822	q23	CTDP1	4.03373	0.156788	FALSE	1	1	-Inf
ENSG00000060138	11	809	12	10699089	10723312	39.09	protein_coding	24223	p13.2	YBX3	7.87791	0.881337	FALSE	1	1	-Inf
ENSG00000060140	7	810	12	10618939	10674318	39.44	protein_coding	55379	p13.2	STYK1	0.385565	2.3714	TRUE	4.97456e-15	5.94139e-14	30.4545
ENSG00000060237	15	811	12	752593	911452	38.72	protein_coding	158859	p13.33	WNK1	9.57657	-0.213143	FALSE	1	1	-Inf
ENSG00000060339	12	813	10	68721012	68792377	41.75	protein_coding	71365	q21.3	CCAR1	5.20749	0.880804	FALSE	1	1	-Inf
ENSG00000060491	15	814	20	62804835	62814000	63.45	protein_coding	9165	q13.33	OGFR	5.45682	-0.300774	FALSE	1	1	-Inf
ENSG00000060558	3	815	19	3136193	3163769	52.55	protein_coding	27576	p13.3	GNA15	4.31844	0.786638	FALSE	1	1	-Inf
ENSG00000060642	9	817	1	26787472	26798398	48.34	protein_coding	10926	p36.11	PIGV	4.4379	0.00856252	FALSE	1	1	-Inf
ENSG00000060656	18	818	1	29236516	29326813	51.58	protein_coding	90297	p35.3	PTPRU	5.45196	-1.05006	FALSE	0.999953	1	-Inf
ENSG00000060688	11	819	1	31259568	31296782	42.01	protein_coding	37214	p35.2	SNRNP40	4.57835	0.828878	FALSE	1	1	-Inf
ENSG00000060749	13	822	11	32893178	32993316	38.54	protein_coding	100138	p13	QSER1	4.12335	1.63159	FALSE	0.0435106	0.262772	1.03161
ENSG00000060762	17	823	6	166364919	166383013	38.93	protein_coding	18094	q27	MPC1	5.15474	-0.833843	FALSE	1	1	-Inf
ENSG00000060971	16	824	3	38103129	38137242	51.46	protein_coding	34113	p22.2	ACAA1	5.10857	-0.722647	FALSE	1	1	-Inf
ENSG00000060982	13	825	12	24810022	24949459	40.06	protein_coding	139437	p12.1	BCAT1	5.6903	-0.560331	FALSE	1	1	-Inf
ENSG00000061273	16	826	12	47782722	47833132	54.88	protein_coding	50410	q13.11	HDAC7	6.60735	-0.659565	FALSE	1	1	-Inf
ENSG00000061337	14	827	8	20246165	20303963	50.43	protein_coding	57798	p21.3	LZTS1	3.12199	0.104355	FALSE	1	1	-Inf
ENSG00000061455	10	828	5	123089121	123194266	40.19	protein_coding	105145	q23.2	PRDM6	2.85982	-1.49354	FALSE	0.526306	1	-Inf
ENSG00000061656	8	830	20	35615892	35621049	59.4	protein_coding	5157	q11.22	SPAG4	2.63831	0.915566	FALSE	1	1	-Inf
ENSG00000061676	13	831	2	182909115	183038858	35.82	protein_coding	129743	q32.1	NCKAP1	7.85523	1.15105	FALSE	1	1	-Inf
ENSG00000061794	11	832	12	27710773	27756295	38.64	protein_coding	45522	p11.22	MRPS35	4.85157	1.1557	FALSE	1	1	-Inf
ENSG00000061918	11	833	4	155758992	155807591	36.52	protein_coding	48599	q32.1	GUCY1B1	4.53386	-0.737556	FALSE	1	1	-Inf
ENSG00000061936	8	834	12	131711081	131799737	46.45	protein_coding	88656	q24.33	SFSWAP	4.52318	0.712749	FALSE	1	1	-Inf
ENSG00000061938	15	835	3	195863364	195911945	58.27	protein_coding	48581	q29	TNK2	4.32054	1.36662	FALSE	0.951943	1	-Inf
ENSG00000061987	13	836	12	62466817	62600479	36.21	protein_coding	133662	q14.1	MON2	5.19088	0.306965	FALSE	1	1	-Inf
ENSG00000062038	12	837	16	68636189	68722616	49.26	protein_coding	86427	q22.1	CDH3	3.40673	4.20976	TRUE	2.41967e-69	1.11811e-67	Inf
ENSG00000062194	14	839	5	57173948	57264679	40.02	protein_coding	90731	q11.2	GPBP1	6.24452	-0.0782037	FALSE	1	1	-Inf
ENSG00000062282	13	840	11	75759512	75801535	52.02	protein_coding	42023	q13.5	DGAT2	2.1261	0.261756	FALSE	1	1	-Inf
ENSG00000062370	15	841	19	44326555	44367217	38.31	protein_coding	40662	q13.31	ZNF112	1.07778	0.403262	FALSE	1	1	-Inf
ENSG00000062485	17	842	12	56271699	56300392	46.16	protein_coding	28693	q13.3	CS	6.72509	0.509327	FALSE	1	1	-Inf
ENSG00000062524	14	843	15	41503638	41513887	57.9	protein_coding	10249	q15.1	LTK	2.78435	-1.69962	FALSE	0.099505	0.570656	-0.284529
ENSG00000062582	12	844	7	43866558	43869893	50.93	protein_coding	3335	p13	MRPS24	5.09765	0.569422	FALSE	1	1	-Inf
ENSG00000062598	16	845	20	46366049	46432985	44.15	protein_coding	66936	q13.12	ELMO2	5.40924	-0.00253235	FALSE	1	1	-Inf
ENSG00000062650	16	846	10	86435256	86521815	39.87	protein_coding	86559	q23.2	WAPL	5.85562	-0.119933	FALSE	1	1	-Inf
ENSG00000062716	9	847	17	59707192	59842255	39.75	protein_coding	135063	q23.1	VMP1	6.73022	1.26788	FALSE	0.999288	1	-Inf
ENSG00000062725	8	848	17	60443149	60526219	39.69	protein_coding	83070	q23.2	APPBP2	5.11464	0.0646083	FALSE	1	1	-Inf
ENSG00000062822	11	849	19	50384204	50418016	55.06	protein_coding	33812	q13.33	POLD1	3.31936	1.43524	FALSE	0.874287	1	-Inf
ENSG00000063046	16	851	12	53006158	53042209	42.8	protein_coding	36051	q13.13	EIF4B	8.06767	0.255429	FALSE	1	1	-Inf
ENSG00000063127	14	852	19	49289638	49325225	43.07	protein_coding	35587	q13.33	SLC6A16	1.12036	-1.00729	FALSE	1	1	-Inf
ENSG00000063169	9	853	19	47608196	47703277	51.9	protein_coding	95081	q13.33	BICRA	2.6475	0.580899	FALSE	1	1	-Inf
ENSG00000063176	14	854	19	48619291	48630717	56.78	protein_coding	11426	q13.33	SPHK2	3.69986	0.29733	FALSE	1	1	-Inf
ENSG00000063177	11	855	19	48615328	48619536	56.83	protein_coding	4208	q13.33	RPL18	7.92183	0.653099	FALSE	1	1	-Inf
ENSG00000063180	7	856	19	48637942	48646312	53.83	protein_coding	8370	q13.33	CA11	3.4345	0.197949	FALSE	1	1	-Inf
ENSG00000063241	6	857	19	55452985	55462343	56.69	protein_coding	9358	q13.42	ISOC2	4.64607	0.751578	FALSE	1	1	-Inf
ENSG00000063244	11	858	19	55654146	55674715	56.03	protein_coding	20569	q13.42	U2AF2	6.37206	1.03089	FALSE	1	1	-Inf
ENSG00000063245	13	859	19	55675226	55709858	54.85	protein_coding	34632	q13.42	EPN1	6.13398	0.602793	FALSE	1	1	-Inf
ENSG00000063322	12	860	19	39391303	39400637	52.36	protein_coding	9334	q13.2	MED29	5.87732	0.0758045	FALSE	1	1	-Inf
ENSG00000063438	15	861	5	304176	438291	52.27	protein_coding	134115	p15.33	AHRR	0.294587	0.574393	FALSE	1	1	-Inf
ENSG00000063587	13	863	X	153334155	153360110	49.08	protein_coding	25955	q28	ZNF275	4.33949	0.292878	FALSE	1	1	-Inf
ENSG00000063601	15	864	X	150692971	150765103	42.48	protein_coding	72132	q28	MTMR1	4.71578	1.18685	FALSE	1	1	-Inf
ENSG00000063660	7	865	2	240435671	240468078	64.63	protein_coding	32407	q37.3	GPC1	4.91445	2.98942	TRUE	1.21466e-38	2.84236e-37	Inf
ENSG00000063761	14	866	14	77800083	77935012	47.63	protein_coding	134929	q24.3	ADCK1	2.3064	0.62259	FALSE	1	1	-Inf
ENSG00000063854	11	867	16	1795620	1827194	53.33	protein_coding	31574	p13.3	HAGH	5.043	-0.71643	FALSE	1	1	-Inf
ENSG00000063978	14	868	4	2462220	2625320	47.38	protein_coding	163100	p16.3	RNF4	5.56552	0.81662	FALSE	1	1	-Inf
ENSG00000064012	20	869	2	201233443	201287711	43.9	protein_coding	54268	q33.1	CASP8	4.72105	0.0485151	FALSE	1	1	-Inf
ENSG00000064042	16	870	4	41359607	41700044	40.5	protein_coding	340437	p13	LIMCH1	10.0966	-4.86672	TRUE	6.61513e-101	5.34019e-99	Inf
ENSG00000064102	13	871	12	26905181	26938326	36.38	protein_coding	33145	p11.23	INTS13	3.3256	2.17047	FALSE	2.73232e-21	4.03544e-20	Inf
ENSG00000064115	9	872	12	26973195	27014434	40.51	protein_coding	41239	p11.23	TM7SF3	5.99327	0.616955	FALSE	1	1	-Inf
ENSG00000064195	7	873	17	49990005	49995224	57.41	protein_coding	5219	q21.33	DLX3	0.760161	1.17528	FALSE	0.93374	1	-Inf
ENSG00000064199	5	874	11	124673798	124697518	37.97	protein_coding	23720	q24.2	SPA17	3.44379	-0.990212	FALSE	1	1	-Inf
ENSG00000064201	14	875	11	2301997	2318200	63.03	protein_coding	16203	p15.5	TSPAN32	1.51268	-1.97595	FALSE	7.38229e-10	7.31713e-09	18.733
ENSG00000064205	9	876	20	44714844	44728509	51.46	protein_coding	13665	q13.12	WISP2	5.59465	-3.26669	TRUE	4.68891e-33	9.57844e-32	Inf
ENSG00000064225	11	878	3	98732236	98821201	38.88	protein_coding	88965	q12.1	ST3GAL6	3.02984	-1.04589	FALSE	0.999999	1	-Inf
ENSG00000064270	11	879	16	84368527	84464187	48.83	protein_coding	95660	q24.1	ATP2C2	4.56587	-1.44231	FALSE	0.636371	1	-Inf
ENSG00000064300	7	880	17	49495293	49515017	56.74	protein_coding	19724	q21.33	NGFR	1.80852	1.51105	FALSE	0.47644	1	-Inf
ENSG00000064309	13	881	11	125955796	126063335	39.95	protein_coding	107539	q24.2	CDON	3.57284	-0.763399	FALSE	1	1	-Inf
ENSG00000064313	10	882	8	119730775	119832863	37.5	protein_coding	102088	q24.12	TAF2	4.10191	1.6123	FALSE	0.0152772	0.0968422	2.23281
ENSG00000064393	14	883	7	139561570	139777778	45.62	protein_coding	216208	q34	HIPK2	6.73006	-0.462848	FALSE	1	1	-Inf
ENSG00000064419	12	884	7	128954180	129055173	39.8	protein_coding	100993	q32.1	TNPO3	5.42233	0.877921	FALSE	1	1	-Inf
ENSG00000064489	20	885	19	19145567	19192158	54.55	protein_coding	46591	p13.11	BORCS8-MEF2B	-1.945	0.527931	FALSE	1	1	-Inf
ENSG00000064490	12	886	19	19192229	19201869	54.66	protein_coding	9640	p13.11	RFXANK	4.79458	0.563307	FALSE	1	1	-Inf
ENSG00000064545	13	887	19	19119169	19138513	51.6	protein_coding	19344	p13.11	TMEM161A	4.16388	0.848445	FALSE	1	1	-Inf
ENSG00000064547	12	888	19	19623668	19628930	58.96	protein_coding	5262	p13.11	LPAR2	3.86102	0.908802	FALSE	1	1	-Inf
ENSG00000064601	15	889	20	45890144	45898820	56.04	protein_coding	8676	q13.12	CTSA	7.13626	0.138714	FALSE	1	1	-Inf
ENSG00000064607	15	890	19	18990888	19034023	50	protein_coding	43135	p13.11	SUGP2	4.60071	0.71471	FALSE	1	1	-Inf
ENSG00000064651	12	891	5	128083766	128189688	35.24	protein_coding	105922	q23.3	SLC12A2	5.42735	-0.47582	FALSE	1	1	-Inf
ENSG00000064652	9	892	5	122843439	123029354	40.32	protein_coding	185915	q23.2	SNX24	4.27768	-0.211708	FALSE	1	1	-Inf
ENSG00000064655	17	893	20	46894624	47188844	45.44	protein_coding	294220	q13.12	EYA2	2.28728	2.97652	TRUE	4.5263e-21	6.62177e-20	Inf
ENSG00000064666	13	894	19	1026581	1039068	59.73	protein_coding	12487	p13.3	CNN2	7.49057	0.170423	FALSE	1	1	-Inf
ENSG00000064687	11	895	19	1040101	1065572	60.49	protein_coding	25471	p13.3	ABCA7	3.88758	-0.385628	FALSE	1	1	-Inf
ENSG00000064692	17	896	5	122311354	122464219	39.26	protein_coding	152865	q23.2	SNCAIP	2.4669	0.888012	FALSE	1	1	-Inf
ENSG00000064703	10	897	1	111755245	111768016	40.24	protein_coding	12771	p13.2	DDX20	4.53841	0.0976848	FALSE	1	1	-Inf
ENSG00000064726	8	898	15	83016422	83067354	39.53	protein_coding	50932	q25.2	BTBD1	5.80454	0.384463	FALSE	1	1	-Inf
ENSG00000064763	9	899	12	29149103	29340980	38.9	protein_coding	191877	p11.22	FAR2	3.92035	-1.05498	FALSE	0.999993	1	-Inf
ENSG00000064787	11	900	20	53936777	54070594	40.73	protein_coding	133817	q13.2	BCAS1	1.59492	-0.412468	FALSE	1	1	-Inf
ENSG00000064932	14	903	19	1107636	1174283	63.18	protein_coding	66647	p13.3	SBNO2	5.95683	0.392876	FALSE	1	1	-Inf
ENSG00000064933	15	904	2	189784085	189877629	36.81	protein_coding	93544	q32.2	PMS1	2.72273	1.00543	FALSE	1	1	-Inf
ENSG00000064961	17	905	19	3572777	3579088	65.34	protein_coding	6311	p13.3	HMG20B	5.37538	0.654987	FALSE	1	1	-Inf
ENSG00000064989	11	906	2	187343129	187448460	33.09	protein_coding	105331	q32.1	CALCRL	7.90242	-3.3009	TRUE	2.226e-40	5.4368e-39	Inf
ENSG00000064995	15	907	6	34877778	34888089	41.49	protein_coding	10311	p21.31	TAF11	4.99845	0.390052	FALSE	1	1	-Inf
ENSG00000064999	13	908	6	34889265	35091413	44.93	protein_coding	202148	p21.31	ANKS1A	6.53863	-0.620175	FALSE	1	1	-Inf
ENSG00000065000	14	909	19	2100988	2164468	56.41	protein_coding	63480	p13.3	AP3D1	6.73061	0.630381	FALSE	1	1	-Inf
ENSG00000065029	13	910	6	35258909	35295985	48.23	protein_coding	37076	p21.31	ZNF76	4.51917	0.0594918	FALSE	1	1	-Inf
ENSG00000065054	12	911	16	2025356	2039026	64.6	protein_coding	13670	p13.3	SLC9A3R2	7.15945	-2.37474	TRUE	4.65496e-46	1.32534e-44	Inf
ENSG00000065057	6	912	16	2039815	2047866	61.44	protein_coding	8051	p13.3	NTHL1	4.04557	0.0548288	FALSE	1	1	-Inf
ENSG00000065060	15	913	6	34792015	34883138	42.65	protein_coding	91123	p21.31	UHRF1BP1	4.32953	0.465044	FALSE	1	1	-Inf
ENSG00000065135	8	914	1	109548611	109618321	39.95	protein_coding	69710	p13.3	GNAI3	6.44042	0.593791	FALSE	1	1	-Inf
ENSG00000065150	17	915	13	97953658	98024297	40.27	protein_coding	70639	q32.2	IPO5	7.0708	0.395094	FALSE	1	1	-Inf
ENSG00000065154	10	916	10	124397303	124418976	42.49	protein_coding	21673	q26.13	OAT	5.95631	0.493095	FALSE	1	1	-Inf
ENSG00000065183	14	917	1	117929720	117966542	36.95	protein_coding	36822	p12	WDR3	4.58984	1.32867	FALSE	0.991371	1	-Inf
ENSG00000065243	17	918	1	88684222	88836255	36.25	protein_coding	152033	p22.2	PKN2	5.95999	0.847944	FALSE	1	1	-Inf
ENSG00000065268	9	919	19	984271	998438	62.29	protein_coding	14167	p13.3	WDR18	3.7193	1.05165	FALSE	1	1	-Inf
ENSG00000065308	4	920	6	52497402	52576915	46.6	protein_coding	79513	p12.2	TRAM2	5.51338	0.338795	FALSE	1	1	-Inf
ENSG00000065320	7	921	17	9021542	9244000	49.77	protein_coding	222458	p13.1	NTN1	3.8052	1.19254	FALSE	0.986688	1	-Inf
ENSG00000065328	15	923	10	13161554	13211104	43.59	protein_coding	49550	p13	MCM10	-0.682349	4.37217	TRUE	1.33852e-182	6.89887e-180	Inf
ENSG00000065357	18	924	12	55927319	55954027	48.71	protein_coding	26708	q13.2	DGKA	4.15282	1.81115	FALSE	5.56733e-07	4.78652e-06	12.2497
ENSG00000065361	13	925	12	56076799	56103505	50.12	protein_coding	26706	q13.2	ERBB3	6.49499	-0.508424	FALSE	1	1	-Inf
ENSG00000065413	15	927	2	196967017	197311173	40.24	protein_coding	344156	q33.1	ANKRD44	5.22703	-1.32063	FALSE	0.999944	1	-Inf
ENSG00000065427	13	928	16	75627474	75648643	45.57	protein_coding	21169	q23.1	KARS	6.56465	0.641543	FALSE	1	1	-Inf
ENSG00000065457	9	929	16	75596981	75623300	44.65	protein_coding	26319	q23.1	ADAT1	4.16723	0.283735	FALSE	1	1	-Inf
ENSG00000065485	16	930	3	123067062	123225227	45.21	protein_coding	158165	q21.1	PDIA5	4.77886	1.02109	FALSE	1	1	-Inf
ENSG00000065491	8	931	6	37257772	37332970	43.34	protein_coding	75198	p21.2	TBC1D22B	4.00403	0.421792	FALSE	1	1	-Inf
ENSG00000065518	7	932	3	120596309	120602500	39.39	protein_coding	6191	q13.33	NDUFB4	6.08508	1.00565	FALSE	1	1	-Inf
ENSG00000065526	9	933	1	15847864	15940460	42.99	protein_coding	92596	p36.21	SPEN	6.3312	0.148377	FALSE	1	1	-Inf
ENSG00000065534	17	934	3	123610049	123884331	45.34	protein_coding	274282	q21.1	MYLK	8.50452	-1.41743	FALSE	0.765657	1	-Inf
ENSG00000065548	16	935	2	186486156	186509363	37.22	protein_coding	23207	q32.1	ZC3H15	5.88806	0.857301	FALSE	1	1	-Inf
ENSG00000065559	13	936	17	12020824	12143830	37.09	protein_coding	123006	p12	MAP2K4	4.82877	0.192968	FALSE	1	1	-Inf
ENSG00000065600	11	937	1	212363931	212414901	44.57	protein_coding	50970	q32.3	TMEM206	2.45532	1.58973	FALSE	0.081045	0.471243	0.115156
ENSG00000065613	12	939	10	103967201	104029233	36.55	protein_coding	62032	q24.33	SLK	7.45951	-0.505812	FALSE	1	1	-Inf
ENSG00000065615	12	940	6	83859643	83967424	37.46	protein_coding	107781	q14.2	CYB5R4	4.4142	0.282561	FALSE	1	1	-Inf
ENSG00000065621	13	942	10	104268873	104304945	43.48	protein_coding	36072	q25.1	GSTO2	2.94347	0.480419	FALSE	1	1	-Inf
ENSG00000065665	19	943	10	12129637	12169961	43.14	protein_coding	40324	p14	SEC61A2	1.29559	1.25904	FALSE	0.999793	1	-Inf
ENSG00000065675	13	944	10	6427143	6580301	43.1	protein_coding	153158	p15.1	PRKCQ	3.65855	-1.38958	FALSE	0.80732	1	-Inf
ENSG00000065717	13	945	19	2997638	3047635	54.67	protein_coding	49997	p13.3	TLE2	5.12248	-2.15855	FALSE	1.21294e-07	1.07454e-06	13.7436
ENSG00000065802	10	946	2	238426742	238452250	47.31	protein_coding	25508	q37.3	ASB1	4.66227	-0.10576	FALSE	1	1	-Inf
ENSG00000065809	12	947	10	14518557	14774897	43.19	protein_coding	256340	p13	FAM107B	7.43414	-1.5605	FALSE	0.237869	1	-Inf
ENSG00000065833	8	948	6	83210389	83431071	36.91	protein_coding	220682	q14.2	ME1	4.60758	2.27367	FALSE	4.1544e-15	4.98851e-14	30.6298
ENSG00000065882	14	949	4	37891087	38139175	42.84	protein_coding	248088	p14	TBC1D1	5.79918	-0.273303	FALSE	1	1	-Inf
ENSG00000065883	13	950	7	39949646	40099580	38.83	protein_coding	149934	p14.1	CDK13	5.39424	0.977186	FALSE	1	1	-Inf
ENSG00000065911	10	951	2	74198562	74217565	43.3	protein_coding	19003	p13.1	MTHFD2	5.04083	1.91389	FALSE	5.3119e-10	5.30161e-09	19.0553
ENSG00000065923	8	952	X	46599252	46759172	41.07	protein_coding	159920	p11.3	SLC9A7	3.39895	1.99761	FALSE	3.56552e-09	3.41939e-08	17.1912
ENSG00000065970	7	953	12	8032703	8055503	47.57	protein_coding	22800	p13.31	FOXJ2	5.22201	0.0242203	FALSE	1	1	-Inf
ENSG00000065978	16	954	1	42682427	42702349	40.41	protein_coding	19922	p34.2	YBX1	8.90287	0.670274	FALSE	1	1	-Inf
ENSG00000065989	14	955	19	10416773	10469631	54.52	protein_coding	52858	p13.2	PDE4A	4.90009	-1.29804	FALSE	0.991606	1	-Inf
ENSG00000066027	10	956	1	212285537	212361863	39.28	protein_coding	76326	q32.3	PPP2R5A	7.16598	-0.889068	FALSE	1	1	-Inf
ENSG00000066044	12	958	19	7958579	8005659	52.21	protein_coding	47080	p13.2	ELAVL1	5.30344	0.80815	FALSE	1	1	-Inf
ENSG00000066056	12	959	1	43300993	43323108	54.59	protein_coding	22115	p34.2	TIE1	6.16886	-3.05661	TRUE	3.44485e-108	3.26627e-106	Inf
ENSG00000066084	11	960	12	50504985	50748667	41.84	protein_coding	243682	q13.12	DIP2B	5.39311	1.89747	FALSE	3.7767e-09	3.62019e-08	17.1342
ENSG00000066117	13	961	12	50084972	50100712	48.68	protein_coding	15740	q13.12	SMARCD1	5.5293	0.764996	FALSE	1	1	-Inf
ENSG00000066135	11	962	1	43650158	43705515	46.75	protein_coding	55357	p34.2	KDM4A	5.33996	0.585124	FALSE	1	1	-Inf
ENSG00000066136	18	963	1	40691648	40771603	42.65	protein_coding	79955	p34.2	NFYC	5.29893	0.306202	FALSE	1	1	-Inf
ENSG00000066185	11	964	1	42430329	42456267	42.83	protein_coding	25938	p34.2	ZMYND12	1.91092	-1.85563	FALSE	0.000132721	0.000998434	6.90832
ENSG00000066248	13	966	2	232878686	233013272	48.38	protein_coding	134586	q37.1	NGEF	-0.83323	3.05773	TRUE	2.40537e-20	3.44867e-19	Inf
ENSG00000066279	15	967	1	197084128	197146694	34.66	protein_coding	62566	q31.3	ASPM	0.580153	4.69465	TRUE	9.07927e-200	1.07354e-196	Inf
ENSG00000066294	13	968	1	160541095	160579516	41.6	protein_coding	38421	q23.3	CD84	4.41416	-1.19902	FALSE	1	1	-Inf
ENSG00000066322	11	969	1	43363397	43368074	58.74	protein_coding	4677	p34.2	ELOVL1	6.38317	0.0566371	FALSE	1	1	-Inf
ENSG00000066336	10	970	11	47354860	47378576	52.62	protein_coding	23716	p11.2	SPI1	6.38263	-2.40512	TRUE	4.20879e-83	2.48826e-81	Inf
ENSG00000066379	13	971	6	30058899	30064909	41.39	protein_coding	6010	p22.1	ZNRD1	4.69003	0.444195	FALSE	1	1	-Inf
ENSG00000066382	15	972	11	30384493	30586872	40.01	protein_coding	202379	p14.1	MPPED2	-0.388558	1.91123	FALSE	0.0460351	0.277051	0.959135
ENSG00000066405	11	973	3	137998735	138033655	42.94	protein_coding	34920	q22.3	CLDN18	9.62454	-8.56763	TRUE	2.2439e-182	1.07392e-179	Inf
ENSG00000066422	4	974	3	101648889	101677495	40.45	protein_coding	28606	q12.3	ZBTB11	4.60077	0.504275	FALSE	1	1	-Inf
ENSG00000066427	20	975	14	92044496	92106625	42.4	protein_coding	62129	q32.12	ATXN3	4.4456	-0.1512	FALSE	1	1	-Inf
ENSG00000066455	11	976	14	92794231	92839963	39.61	protein_coding	45732	q32.12	GOLGA5	5.30721	0.492633	FALSE	1	1	-Inf
ENSG00000066468	19	977	10	121478334	121598458	45.41	protein_coding	120124	q26.13	FGFR2	5.45677	0.576371	FALSE	1	1	-Inf
ENSG00000066557	5	978	1	70144805	70205620	35.14	protein_coding	60815	p31.1	LRRC40	3.5621	0.590465	FALSE	1	1	-Inf
ENSG00000066583	10	979	5	129094751	129114028	38.93	protein_coding	19277	q23.3	ISOC1	4.60448	-0.337271	FALSE	1	1	-Inf
ENSG00000066629	15	980	14	99737693	99942060	45.19	protein_coding	204367	q32.2	EML1	4.97867	-0.582912	FALSE	1	1	-Inf
ENSG00000066651	16	981	6	125986430	126039276	36.02	protein_coding	52846	q22.32	TRMT11	2.89284	0.620861	FALSE	1	1	-Inf
ENSG00000066654	11	982	16	20702816	20742084	40.19	protein_coding	39268	p12.3	THUMPD1	5.44187	-0.18699	FALSE	1	1	-Inf
ENSG00000066697	13	983	9	100427156	100451711	43.76	protein_coding	24555	q31.1	MSANTD3	4.03361	0.72853	FALSE	1	1	-Inf
ENSG00000066735	13	984	14	104138723	104180894	63.77	protein_coding	42171	q32.33	KIF26A	1.88554	-1.75565	FALSE	0.0262876	0.162787	1.63764
ENSG00000066739	10	985	14	96279202	96363870	37.31	protein_coding	84668	q32.2	ATG2B	5.06469	-0.152304	FALSE	1	1	-Inf
ENSG00000066777	7	986	8	67173511	67343677	38.36	protein_coding	170166	q13.2	ARFGEF1	5.83761	1.10074	FALSE	1	1	-Inf
ENSG00000066827	14	988	8	134477788	134713049	44.79	protein_coding	235261	q24.22	ZFAT	3.34397	0.924142	FALSE	1	1	-Inf
ENSG00000066855	14	989	8	65644734	65771261	40.22	protein_coding	126527	q13.1	MTFR1	3.26012	1.7358	FALSE	0.000237085	0.00175337	6.34446
ENSG00000066923	16	990	7	100177563	100221488	47.11	protein_coding	43925	q22.1	STAG3	1.08426	0.782849	FALSE	1	1	-Inf
ENSG00000066926	9	991	18	57548283	57586772	42.66	protein_coding	38489	q21.31	FECH	4.22021	0.543506	FALSE	1	1	-Inf
ENSG00000066933	14	992	15	71822289	72118577	37.93	protein_coding	296288	q23	MYO9A	5.72416	-0.733025	FALSE	1	1	-Inf
ENSG00000067048	15	993	Y	12904108	12920478	37.7	protein_coding	16370	q11.221	DDX3Y	3.39864	-0.724149	FALSE	1	1	-Inf
ENSG00000067057	15	994	10	3066333	3137712	51.45	protein_coding	71379	p15.2	PFKP	4.83209	2.21573	FALSE	4.429e-14	5.13421e-13	28.2978
ENSG00000067064	9	995	10	1039152	1049170	43.02	protein_coding	10018	p15.3	IDI1	6.64128	-0.473062	FALSE	1	1	-Inf
ENSG00000067066	15	996	2	230415942	230544090	39.2	protein_coding	128148	q37.1	SP100	6.39686	-0.706514	FALSE	1	1	-Inf
ENSG00000067082	13	997	10	3775996	3785281	48.08	protein_coding	9285	p15.2	KLF6	8.58592	-1.734	FALSE	0.000202225	0.00150275	6.49896
ENSG00000067113	15	998	5	55424854	55535050	39.62	protein_coding	110196	q11.2	PLPP1	4.63161	-0.514135	FALSE	1	1	-Inf
ENSG00000067141	15	999	15	73051710	73305206	38.73	protein_coding	253496	q24.1	NEO1	6.27932	0.719861	FALSE	1	1	-Inf
ENSG00000067167	6	1000	8	70573442	70608387	38.27	protein_coding	34945	q13.3	TRAM1	8.83375	-0.757135	FALSE	1	1	-Inf
ENSG00000067177	13	1001	X	72578814	72714319	37.87	protein_coding	135505	q13.1	PHKA1	2.02615	1.78427	FALSE	0.000377616	0.00276621	5.88751
ENSG00000067182	6	1002	12	6328757	6342114	54.08	protein_coding	13357	p13.31	TNFRSF1A	7.1541	0.123634	FALSE	1	1	-Inf
ENSG00000067191	14	1003	17	39173456	39197703	54.39	protein_coding	24247	q12	CACNB1	2.87743	-0.574262	FALSE	1	1	-Inf
ENSG00000067208	13	1004	1	92508696	92792404	38.19	protein_coding	283708	p22.1	EVI5	4.87656	-0.4234	FALSE	1	1	-Inf
ENSG00000067221	12	1005	15	73978923	73994622	52.84	protein_coding	15699	q24.1	STOML1	3.84684	0.0149325	FALSE	1	1	-Inf
ENSG00000067225	16	1006	15	72199029	72231822	48.38	protein_coding	32793	q23	PKM	9.50534	1.12123	FALSE	1	1	-Inf
ENSG00000067248	8	1007	5	55256245	55307722	37.08	protein_coding	51477	q11.2	DHX29	5.2503	-0.000876962	FALSE	1	1	-Inf
ENSG00000067334	12	1008	1	93866283	93879918	39.28	protein_coding	13635	p22.1	DNTTIP2	6.21388	0.278537	FALSE	1	1	-Inf
ENSG00000067365	13	1009	16	8621683	8649654	49.56	protein_coding	27971	p13.2	METTL22	3.14754	0.579544	FALSE	1	1	-Inf
ENSG00000067369	12	1010	15	43403061	43510728	41.72	protein_coding	107667	q15.3	TP53BP1	4.68952	0.507261	FALSE	1	1	-Inf
ENSG00000067445	19	1011	X	54920462	54931431	51.41	protein_coding	10969	p11.21	TRO	2.74611	0.70615	FALSE	1	1	-Inf
ENSG00000067533	5	1012	1	218285287	218337983	37.64	protein_coding	52696	q41	RRP15	3.95624	0.543287	FALSE	1	1	-Inf
ENSG00000067560	9	1013	3	49359145	49412998	46.57	protein_coding	53853	p21.31	RHOA	9.12948	-0.45334	FALSE	1	1	-Inf
ENSG00000067596	9	1014	17	43483865	43544463	46.36	protein_coding	60598	q21.31	DHX8	5.56034	0.52946	FALSE	1	1	-Inf
ENSG00000067601	7	1015	7	67295608	67302907	43.32	transcribed_unprocessed_pseudogene	7299	q11.21	PMS2P4	3.0246	0.101382	FALSE	1	1	-Inf
ENSG00000067606	14	1016	1	2050470	2185395	56.44	protein_coding	134925	p36.33	PRKCZ	5.21605	-1.56179	FALSE	0.211711	1	-Inf
ENSG00000067646	10	1017	Y	2935281	2982506	37.27	protein_coding	47225	p11.2	ZFY	1.04977	-0.442132	FALSE	1	1	-Inf
ENSG00000067704	9	1018	1	220094102	220148041	39.21	protein_coding	53939	q41	IARS2	6.38884	1.15709	FALSE	1	1	-Inf
ENSG00000067715	12	1019	12	78863993	79452008	35.61	protein_coding	588015	q21.2	SYT1	1.46355	2.30086	FALSE	3.74526e-08	3.41577e-07	14.8897
ENSG00000067798	12	1020	12	77324641	78213008	35.89	protein_coding	888367	q21.2	NAV3	2.68432	-0.737683	FALSE	1	1	-Inf
ENSG00000067829	17	1021	X	153785766	153794523	58.77	protein_coding	8757	q28	IDH3G	5.23514	0.208369	FALSE	1	1	-Inf
ENSG00000067836	11	1022	16	4796968	4802950	63.26	protein_coding	5982	p13.3	ROGDI	4.86868	0.0738734	FALSE	1	1	-Inf
ENSG00000067840	11	1023	X	153802166	153830565	56.35	protein_coding	28399	q28	PDZD4	2.15819	-1.34625	FALSE	0.885362	1	-Inf
ENSG00000067900	6	1025	18	20946906	21111851	36.92	protein_coding	164945	q11.1	ROCK1	6.91227	-0.177266	FALSE	1	1	-Inf
ENSG00000067955	12	1026	16	67029116	67101058	40.45	protein_coding	71942	q22.1	CBFB	5.35163	0.741876	FALSE	1	1	-Inf
ENSG00000067992	11	1027	X	24465221	24539837	40.95	protein_coding	74616	p22.11	PDK3	2.56603	0.907277	FALSE	1	1	-Inf
ENSG00000068001	12	1028	3	50317790	50322906	61.05	protein_coding	5116	p21.31	HYAL2	6.80961	-1.19805	FALSE	1	1	-Inf
ENSG00000068024	15	1029	2	239048168	239401654	51.33	protein_coding	353486	q37.3	HDAC4	3.95506	0.565429	FALSE	1	1	-Inf
ENSG00000068028	16	1030	3	50329782	50340980	54.57	protein_coding	11198	p21.31	RASSF1	5.14841	-0.937147	FALSE	1	1	-Inf
ENSG00000068078	16	1031	4	1793293	1808872	65.83	protein_coding	15579	p16.3	FGFR3	4.53466	1.42691	FALSE	0.678212	1	-Inf
ENSG00000068079	6	1032	17	43006725	43014456	50.97	protein_coding	7731	q21.31	IFI35	5.75455	-0.218959	FALSE	1	1	-Inf
ENSG00000068097	13	1033	17	60043194	60078931	40.4	protein_coding	35737	q23.1	HEATR6	3.50572	0.741367	FALSE	1	1	-Inf
ENSG00000068120	13	1034	17	42561467	42566277	57.56	protein_coding	4810	q21.2	COASY	5.62636	0.890241	FALSE	1	1	-Inf
ENSG00000068137	13	1035	17	42667914	42676994	62	protein_coding	9080	q21.2	PLEKHH3	4.11076	0.494584	FALSE	1	1	-Inf
ENSG00000068305	16	1036	15	99565417	99716466	36.86	protein_coding	151049	q26.3	MEF2A	6.87596	-0.326283	FALSE	1	1	-Inf
ENSG00000068308	12	1037	X	48922028	48958386	49.93	protein_coding	36358	p11.23	OTUD5	5.6364	0.148188	FALSE	1	1	-Inf
ENSG00000068323	15	1038	X	49028726	49043486	52.58	protein_coding	14760	p11.23	TFE3	6.13242	-0.17621	FALSE	1	1	-Inf
ENSG00000068354	14	1039	X	48539457	48562609	48.17	protein_coding	23152	p11.23	TBC1D25	4.3438	0.111978	FALSE	1	1	-Inf
ENSG00000068366	18	1040	X	109624244	109733403	39.16	protein_coding	109159	q23	ACSL4	7.92211	-1.93771	FALSE	2.25933e-05	0.000179363	8.62592
ENSG00000068383	17	1041	10	132537820	132783480	54.13	protein_coding	245660	q26.3	INPP5A	4.6338	-0.165556	FALSE	1	1	-Inf
ENSG00000068394	10	1042	X	49113389	49123801	50.87	protein_coding	10412	p11.23	GPKOW	4.73664	0.140317	FALSE	1	1	-Inf
ENSG00000068400	12	1043	X	48973720	49002264	50.22	protein_coding	28544	p11.23	GRIPAP1	5.36438	0.0935756	FALSE	1	1	-Inf
ENSG00000068438	13	1044	X	48476021	48486364	50.6	protein_coding	10343	p11.23	FTSJ1	5.03689	0.693051	FALSE	1	1	-Inf
ENSG00000068489	11	1045	17	59155499	59204705	44.47	protein_coding	49206	q22	PRR11	1.46692	3.0912	TRUE	1.11261e-90	7.58118e-89	Inf
ENSG00000068615	15	1046	2	86213993	86338083	46.05	protein_coding	124090	p11.2	REEP1	2.57291	-1.47239	FALSE	0.579511	1	-Inf
ENSG00000068650	17	1047	13	112690329	112887168	50.33	protein_coding	196839	q34	ATP11A	8.69653	-2.61622	TRUE	1.52346e-28	2.72933e-27	Inf
ENSG00000068654	14	1048	2	86020216	86106155	46.69	protein_coding	85939	p11.2	POLR1A	4.91806	1.13317	FALSE	1	1	-Inf
ENSG00000068697	6	1049	2	20032650	20052028	41.61	protein_coding	19378	p24.1	LAPTM4A	8.5561	-0.19777	FALSE	1	1	-Inf
ENSG00000068724	14	1050	2	46916157	47076137	50.88	protein_coding	159980	p21	TTC7A	6.38417	-0.219358	FALSE	1	1	-Inf
ENSG00000068745	13	1051	3	48688003	48740353	47.61	protein_coding	52350	p21.31	IP6K2	5.38015	0.284813	FALSE	1	1	-Inf
ENSG00000068784	11	1053	2	45388680	45612165	36.55	protein_coding	223485	p21	SRBD1	4.28577	0.520433	FALSE	1	1	-Inf
ENSG00000068796	15	1054	5	62306162	62537249	38.86	protein_coding	231087	q12.1	KIF2A	4.02624	1.14434	FALSE	1	1	-Inf
ENSG00000068831	17	1055	11	64726911	64745456	55.63	protein_coding	18545	q13.1	RASGRP2	3.79126	-2.16104	FALSE	2.35251e-22	3.57699e-21	Inf
ENSG00000068878	13	1056	2	53864067	53970840	37.98	protein_coding	106773	p16.2	PSME4	5.6556	1.76172	FALSE	0.0001447	0.00108571	6.82444
ENSG00000068885	13	1057	3	160256986	160399880	36.52	protein_coding	142894	q25.33	IFT80	3.65264	0.46964	FALSE	1	1	-Inf
ENSG00000068903	18	1058	19	38878555	38899862	53.55	protein_coding	21307	q13.2	SIRT2	5.61398	0.0728796	FALSE	1	1	-Inf
ENSG00000068912	12	1059	2	53787044	53818819	38.1	protein_coding	31775	p16.2	ERLEC1	6.53349	-0.145395	FALSE	1	1	-Inf
ENSG00000068971	12	1060	11	64917553	64934473	54.42	protein_coding	16920	q13.1	PPP2R5B	4.45953	-0.321591	FALSE	1	1	-Inf
ENSG00000068976	12	1061	11	64746389	64760297	56.99	protein_coding	13908	q13.1	PYGM	1.48576	-1.91075	FALSE	1.51993e-06	1.27673e-05	11.2686
ENSG00000069011	14	1063	5	135027735	135034813	59.4	protein_coding	7078	q31.1	PITX1	-0.0142503	5.76182	TRUE	2.64087e-118	3.1226e-116	Inf
ENSG00000069020	17	1065	5	66596361	67169595	39.2	protein_coding	573234	q12.3	MAST4	5.91135	-0.0905459	FALSE	1	1	-Inf
ENSG00000069122	17	1066	6	46852512	46954943	41.65	protein_coding	102431	p12.3	ADGRF5	9.40465	-5.04063	TRUE	2.87736e-188	1.99441e-185	Inf
ENSG00000069188	15	1067	17	73334384	73644089	52.3	protein_coding	309705	q25.1	SDK2	2.65328	1.75177	FALSE	0.0701503	0.411826	0.356423
ENSG00000069248	11	1069	1	229440260	229508341	40.25	protein_coding	68081	q42.13	NUP133	5.23038	0.788663	FALSE	1	1	-Inf
ENSG00000069275	12	1070	1	205712819	205750276	39.57	protein_coding	37457	q32.1	NUCKS1	8.12191	0.772856	FALSE	1	1	-Inf
ENSG00000069329	14	1071	16	46656132	46689518	38.86	protein_coding	33386	q11.2	VPS35	6.57994	0.528278	FALSE	1	1	-Inf
ENSG00000069345	10	1072	16	46955362	46973788	42.72	protein_coding	18426	q11.2	DNAJA2	6.08796	0.222781	FALSE	1	1	-Inf
ENSG00000069399	11	1073	19	44747705	44760044	58.73	protein_coding	12339	q13.32	BCL3	6.16007	-0.179433	FALSE	1	1	-Inf
ENSG00000069424	13	1074	1	5991466	6101193	56.05	protein_coding	109727	p36.31	KCNAB2	5.39109	-1.50182	FALSE	0.489442	1	-Inf
ENSG00000069431	9	1075	12	21797401	21942529	36.12	protein_coding	145128	p12.1	ABCC9	4.62049	-2.07111	FALSE	1.04588e-08	9.81479e-08	16.1368
ENSG00000069493	13	1077	12	9664969	9699555	37.38	protein_coding	34586	p13.31	CLEC2D	2.71693	0.379084	FALSE	1	1	-Inf
ENSG00000069509	5	1078	X	44523639	44543001	41.18	protein_coding	19362	p11.3	FUNDC1	3.38092	0.871162	FALSE	1	1	-Inf
ENSG00000069535	13	1079	X	43766611	43882447	39.31	protein_coding	115836	p11.3	MAOB	5.35126	-2.73344	TRUE	2.84537e-15	3.43719e-14	31.0002
ENSG00000069667	14	1080	15	60488284	61229319	41.64	protein_coding	741035	q22.2	RORA	5.09221	-0.212847	FALSE	1	1	-Inf
ENSG00000069696	6	1081	11	637293	640706	67.02	protein_coding	3413	p15.5	DRD4	0.690895	1.76835	FALSE	0.0490849	0.294524	0.873512
ENSG00000069702	9	1082	1	91680343	91906335	42.29	protein_coding	225992	p22.1	TGFBR3	6.33521	-1.9501	FALSE	4.7586e-05	0.000370316	7.90078
ENSG00000069764	8	1084	16	14672545	14694669	47.91	protein_coding	22124	p13.12	PLA2G10	1.06927	-2.28172	FALSE	1.53961e-09	1.50159e-08	18.0142
ENSG00000069812	10	1085	1	6412418	6424670	57.51	protein_coding	12252	p36.31	HES2	2.01253	2.13512	FALSE	2.6778e-06	2.22884e-05	10.7114
ENSG00000069849	9	1086	3	141876124	141926514	40.61	protein_coding	50390	q23	ATP1B3	7.0221	1.84542	FALSE	0.000452273	0.00329389	5.71239
ENSG00000069869	14	1087	15	55826922	55993746	38.51	protein_coding	166824	q21.3	NEDD4	4.06877	0.417206	FALSE	1	1	-Inf
ENSG00000069943	8	1088	15	55318960	55355648	39.99	protein_coding	36688	q21.3	PIGB	2.75912	0.138469	FALSE	1	1	-Inf
ENSG00000069956	10	1089	15	51952106	52067372	43.14	protein_coding	115266	q21.2	MAPK6	4.68335	2.03487	FALSE	1.29046e-15	1.57496e-14	31.781
ENSG00000069966	17	1090	15	52115105	52191369	45.39	protein_coding	76264	q21.2	GNB5	3.8545	0.788075	FALSE	1	1	-Inf
ENSG00000069974	14	1091	15	55202966	55319113	41.6	protein_coding	116147	q21.3	RAB27A	6.17844	-1.67869	FALSE	0.00256302	0.0174998	4.02791
ENSG00000069998	11	1092	22	17137511	17165287	50.12	protein_coding	27776	q11.1	HDHD5	4.29252	1.31521	FALSE	0.999799	1	-Inf
ENSG00000070010	17	1093	22	19449910	19479215	46.94	protein_coding	29305	q11.21	UFD1	5.2055	0.975375	FALSE	1	1	-Inf
ENSG00000070018	7	1094	12	12116025	12267012	38.53	protein_coding	150987	p13.2	LRP6	5.37779	0.237755	FALSE	1	1	-Inf
ENSG00000070019	4	1095	12	14612632	14696585	39.57	protein_coding	83953	p12.3	GUCY2C	-0.758429	0.726665	FALSE	1	1	-Inf
ENSG00000070047	10	1097	11	576486	612222	56.31	protein_coding	35736	p15.5	PHRF1	4.83196	0.329682	FALSE	1	1	-Inf
ENSG00000070061	13	1098	9	108867517	108934116	39.91	protein_coding	66599	q31.3	ELP1	5.09243	0.57067	FALSE	1	1	-Inf
ENSG00000070081	14	1099	11	17208153	17349980	41.44	protein_coding	141827	p15.1	NUCB2	5.59053	0.0459575	FALSE	1	1	-Inf
ENSG00000070087	12	1100	3	149964904	150050788	39.59	protein_coding	85884	q25.1	PFN2	4.34409	3.88624	TRUE	3.07533e-53	1.0134e-51	Inf
ENSG00000070159	12	1101	9	109375466	109498313	45.34	protein_coding	122847	q31.3	PTPN3	4.4797	0.466579	FALSE	1	1	-Inf
ENSG00000070182	16	1102	14	64746283	64879907	48.21	protein_coding	133624	q23.3	SPTB	0.953573	0.114621	FALSE	1	1	-Inf
ENSG00000070190	11	1103	4	99816833	99870154	38.71	protein_coding	53321	q23	DAPP1	3.23377	0.458603	FALSE	1	1	-Inf
ENSG00000070193	4	1104	5	44303544	44389706	35.67	protein_coding	86162	p12	FGF10	0.839974	-3.0135	TRUE	2.76791e-22	4.19275e-21	Inf
ENSG00000070214	14	1105	9	105244622	105439171	38.86	protein_coding	194549	q31.1	SLC44A1	6.8655	1.87368	FALSE	1.14862e-05	9.28366e-05	9.28458
ENSG00000070269	12	1106	14	56488354	56650606	39.13	protein_coding	162252	q22.3	TMEM260	3.69208	1.32793	FALSE	0.998817	1	-Inf
ENSG00000070366	12	1107	17	2059839	2303771	45.75	protein_coding	243932	p13.3	SMG6	4.71542	0.0750423	FALSE	1	1	-Inf
ENSG00000070367	14	1108	14	57200507	57269008	35.97	protein_coding	68501	q22.3	EXOC5	6.30691	0.203566	FALSE	1	1	-Inf
ENSG00000070371	14	1109	22	19179473	19291716	46.41	protein_coding	112243	q11.21	CLTCL1	1.78657	1.34332	FALSE	0.928572	1	-Inf
ENSG00000070404	8	1111	19	676365	683399	64.99	protein_coding	7034	p13.3	FSTL3	6.18778	-1.56798	FALSE	0.192433	1	-Inf
ENSG00000070413	17	1112	22	19036282	19122454	48.62	protein_coding	86172	q11.21	DGCR2	6.91804	0.412206	FALSE	1	1	-Inf
ENSG00000070423	16	1113	19	647526	663277	63.55	protein_coding	15751	p13.3	RNF126	3.84682	1.06499	FALSE	1	1	-Inf
ENSG00000070444	13	1114	17	2384060	2401118	61.67	protein_coding	17058	p13.3	MNT	3.95363	0.217812	FALSE	1	1	-Inf
ENSG00000070476	13	1115	3	126437601	126475919	48.68	protein_coding	38318	q21.3	ZXDC	4.56474	0.543101	FALSE	1	1	-Inf
ENSG00000070495	13	1116	17	76712832	76726799	48.83	protein_coding	13967	q25.1	JMJD6	4.6898	0.183439	FALSE	1	1	-Inf
ENSG00000070501	10	1117	8	42338454	42371808	40.44	protein_coding	33354	p11.21	POLB	3.1842	1.52143	FALSE	0.413019	1	-Inf
ENSG00000070526	13	1118	17	76624761	76643838	48.62	protein_coding	19077	q25.1	ST6GALNAC1	4.05428	-0.216406	FALSE	1	1	-Inf
ENSG00000070540	11	1119	17	68420948	68457513	46.58	protein_coding	36565	q24.2	WIPI1	4.25779	0.726204	FALSE	1	1	-Inf
ENSG00000070601	8	1120	9	37651000	37746904	44.15	protein_coding	95904	p13.2	FRMPD1	-1.43885	-0.894531	FALSE	0.999999	1	-Inf
ENSG00000070610	13	1121	9	35736866	35749228	50.7	protein_coding	12362	p13.3	GBA2	5.8689	-0.280968	FALSE	1	1	-Inf
ENSG00000070614	13	1122	5	150485818	150558211	52.04	protein_coding	72393	q33.1	NDST1	7.70863	-1.45053	FALSE	0.816468	1	-Inf
ENSG00000070669	15	1123	7	97852118	97872542	38.42	protein_coding	20424	q21.3	ASNS	3.86771	2.07698	FALSE	1.73302e-09	1.68517e-08	17.8988
ENSG00000070718	10	1124	8	42152946	42171673	41.4	protein_coding	18727	p11.21	AP3M2	4.44099	0.644438	FALSE	1	1	-Inf
ENSG00000070731	8	1126	17	76565379	76586956	54.1	protein_coding	21577	q25.1	ST6GALNAC2	4.62244	0.81166	FALSE	1	1	-Inf
ENSG00000070756	12	1128	8	100685816	100722809	40.75	protein_coding	36993	q22.3	PABPC1	10.4955	0.50744	FALSE	1	1	-Inf
ENSG00000070759	15	1129	1	45343883	45491166	42.23	protein_coding	147283	p34.1	TESK2	2.27824	0.670467	FALSE	1	1	-Inf
ENSG00000070761	6	1130	16	58113588	58129450	44.93	protein_coding	15862	q21	CFAP20	4.9228	0.293162	FALSE	1	1	-Inf
ENSG00000070770	7	1131	16	58157907	58197920	41.31	protein_coding	40013	q21	CSNK2A2	5.70481	0.426722	FALSE	1	1	-Inf
ENSG00000070778	11	1132	14	88465778	88554733	41.28	protein_coding	88955	q31.3	PTPN21	6.03991	-2.93262	TRUE	2.97454e-73	1.45478e-71	Inf
ENSG00000070785	15	1133	1	44850522	44986722	42.55	protein_coding	136200	p34.1	EIF2B3	3.68295	0.497174	FALSE	1	1	-Inf
ENSG00000070808	14	1134	5	150219491	150290291	52.11	protein_coding	70800	q32	CAMK2A	0.0998962	-1.65007	FALSE	0.0786885	0.458203	0.167579
ENSG00000070814	16	1135	5	150357639	150400308	52.45	protein_coding	42669	q32	TCOF1	4.60685	1.14675	FALSE	1	1	-Inf
ENSG00000070831	14	1136	1	22052627	22092946	41.82	protein_coding	40319	p36.12	CDC42	7.89807	0.0193383	FALSE	1	1	-Inf
ENSG00000070882	11	1137	7	24796539	24981634	40.72	protein_coding	185095	p15.3	OSBPL3	4.51788	1.08409	FALSE	1	1	-Inf
ENSG00000070950	8	1140	3	8775402	8963773	40.44	protein_coding	188371	p25.3	RAD18	3.29416	1.04377	FALSE	1	1	-Inf
ENSG00000070961	13	1141	12	89588049	89709300	36.37	protein_coding	121251	q21.33	ATP2B1	6.06482	0.822118	FALSE	1	1	-Inf
ENSG00000071051	12	1143	2	105744897	105894274	44.54	protein_coding	149377	q12.2	NCK2	5.32295	0.980271	FALSE	1	1	-Inf
ENSG00000071054	14	1144	2	101696850	101894689	41.04	protein_coding	197839	q11.2	MAP4K4	7.25121	0.99711	FALSE	1	1	-Inf
ENSG00000071073	11	1145	2	98619106	98731126	40.01	protein_coding	112020	q11.2	MGAT4A	5.75179	-1.6508	FALSE	0.0334452	0.204341	1.35938
ENSG00000071082	9	1146	2	101001715	101024032	42.84	protein_coding	22317	q11.2	RPL31	9.12139	0.182222	FALSE	1	1	-Inf
ENSG00000071127	15	1147	4	10074339	10116949	54.98	protein_coding	42610	p16.1	WDR1	7.91066	0.125467	FALSE	1	1	-Inf
ENSG00000071189	20	1148	7	17790761	17940501	35.09	protein_coding	149740	p21.1	SNX13	5.62278	0.639868	FALSE	1	1	-Inf
ENSG00000071205	10	1150	4	147732063	148072780	40.94	protein_coding	340717	q31.23	ARHGAP10	4.23824	-0.0979562	FALSE	1	1	-Inf
ENSG00000071242	10	1151	6	166409364	166906451	46.48	protein_coding	497087	q27	RPS6KA2	7.87028	-2.57217	TRUE	5.03516e-38	1.15671e-36	Inf
ENSG00000071243	14	1152	7	120950749	120977216	35.55	protein_coding	26467	q31.31	ING3	3.94958	-0.381528	FALSE	1	1	-Inf
ENSG00000071246	9	1153	14	76762189	76783015	54.83	protein_coding	20826	q24.3	VASH1	5.20808	-1.50818	FALSE	0.446519	1	-Inf
ENSG00000071282	10	1154	3	8501707	8574673	43.88	protein_coding	72966	p25.3	LMCD1	6.50064	-1.76234	FALSE	0.000592789	0.00427313	5.45113
ENSG00000071462	10	1155	7	73683025	73705161	54.07	protein_coding	22136	q11.23	BUD23	5.28062	0.912263	FALSE	1	1	-Inf
ENSG00000071537	12	1156	14	81471549	81533861	38.48	protein_coding	62312	q31.1	SEL1L	7.46313	-0.208025	FALSE	1	1	-Inf
ENSG00000071539	12	1157	5	892643	919357	50.49	protein_coding	26714	p15.33	TRIP13	1.61839	3.5852	TRUE	2.0787e-102	1.74829e-100	Inf
ENSG00000071553	15	1158	X	154428632	154436516	56.78	protein_coding	7884	q28	ATP6AP1	7.09981	0.183324	FALSE	1	1	-Inf
ENSG00000071564	13	1159	19	1609290	1652605	59.57	protein_coding	43315	p13.3	TCF3	4.39464	1.7923	FALSE	5.52247e-08	4.98685e-07	14.5113
ENSG00000071575	10	1160	2	12716889	12742734	47.68	protein_coding	25845	p24.3	TRIB2	5.53251	0.21954	FALSE	1	1	-Inf
ENSG00000071626	15	1161	19	1407569	1435687	58.75	protein_coding	28118	p13.3	DAZAP1	5.61415	0.747458	FALSE	1	1	-Inf
ENSG00000071655	16	1162	19	1573596	1592801	58.04	protein_coding	19205	p13.3	MBD3	5.37616	0.383192	FALSE	1	1	-Inf
ENSG00000071794	14	1164	3	149030127	149086554	35.95	protein_coding	56427	q24	HLTF	4.44272	1.79835	FALSE	0.00208472	0.0143608	4.22878
ENSG00000071859	13	1165	X	154444126	154450654	60.48	protein_coding	6528	q28	FAM50A	5.7007	0.293514	FALSE	1	1	-Inf
ENSG00000071889	15	1166	X	154506159	154516242	55.32	protein_coding	10083	q28	FAM3A	5.12169	0.450469	FALSE	1	1	-Inf
ENSG00000071894	13	1167	8	144393229	144409349	59.98	protein_coding	16120	q24.3	CPSF1	5.428	0.900006	FALSE	1	1	-Inf
ENSG00000071909	17	1168	2	170178145	170655171	40.21	protein_coding	477026	q31.1	MYO3B	-1.59332	2.53077	FALSE	2.0362e-07	1.77569e-06	13.2413
ENSG00000071967	10	1169	2	171522247	171558133	41.28	protein_coding	35886	q31.1	CYBRD1	8.89872	-2.80601	TRUE	2.30227e-40	5.60944e-39	Inf
ENSG00000071991	7	1170	18	66501083	66604138	32.3	protein_coding	103055	q22.1	CDH19	0.994799	-2.68562	FALSE	2.67118e-08	2.44839e-07	15.2227
ENSG00000071994	9	1171	6	170575295	170584692	41.64	protein_coding	9397	q27	PDCD2	5.44707	0.370093	FALSE	1	1	-Inf
ENSG00000072042	11	1173	14	67676801	67695814	42.66	protein_coding	19013	q24.1	RDH11	6.15201	0.0468038	FALSE	1	1	-Inf
ENSG00000072062	12	1174	19	14091688	14118084	53.35	protein_coding	26396	p13.12	PRKACA	6.05471	-0.163971	FALSE	1	1	-Inf
ENSG00000072071	15	1175	19	14147743	14206187	56.42	protein_coding	58444	p13.12	ADGRL1	4.55141	0.645404	FALSE	1	1	-Inf
ENSG00000072110	12	1177	14	68874143	68979440	50.81	protein_coding	105297	q24.1	ACTN1	7.50498	0.658586	FALSE	1	1	-Inf
ENSG00000072121	14	1178	14	67727374	67816590	43	protein_coding	89216	q24.1	ZFYVE26	5.19162	-0.376398	FALSE	1	1	-Inf
ENSG00000072133	9	1179	X	84058346	84187907	35.17	protein_coding	129561	q21.1	RPS6KA6	1.27056	0.0575784	FALSE	1	1	-Inf
ENSG00000072134	14	1180	17	19215615	19336715	48.72	protein_coding	121100	p11.2	EPN2	4.88188	-0.0491333	FALSE	1	1	-Inf
ENSG00000072135	11	1181	2	130356007	130375409	47.65	protein_coding	19402	q21.1	PTPN18	6.25983	-0.492267	FALSE	1	1	-Inf
ENSG00000072163	17	1182	2	127638381	127681786	56.36	protein_coding	43405	q14.3	LIMS2	5.94305	-3.51462	TRUE	2.51021e-80	1.39386e-78	Inf
ENSG00000072195	13	1184	2	219434846	219498287	57.68	protein_coding	63441	q35	SPEG	1.69861	0.807632	FALSE	0.999994	1	-Inf
ENSG00000072201	12	1185	4	53459301	53701405	41.42	protein_coding	242104	q12	LNX1	2.57786	1.52608	FALSE	0.397062	1	-Inf
ENSG00000072210	17	1186	17	19648136	19677598	44.22	protein_coding	29462	p11.2	ALDH3A2	7.14072	-0.311419	FALSE	1	1	-Inf
ENSG00000072274	11	1187	3	196027183	196082189	42.47	protein_coding	55006	q29	TFRC	8.07197	1.483	FALSE	0.551296	1	-Inf
ENSG00000072310	15	1188	17	17810399	17837002	58.04	protein_coding	26603	p11.2	SREBF1	6.04836	0.705369	FALSE	1	1	-Inf
ENSG00000072364	11	1190	5	132875379	132963634	40.42	protein_coding	88255	q31.1	AFF4	6.79573	-0.478475	FALSE	1	1	-Inf
ENSG00000072401	13	1191	10	58334975	58370753	36.05	protein_coding	35778	q21.1	UBE2D1	4.18678	0.360041	FALSE	1	1	-Inf
ENSG00000072415	7	1192	14	67241109	67335819	37.63	protein_coding	94710	q23.3	MPP5	5.19468	-0.813114	FALSE	1	1	-Inf
ENSG00000072422	15	1193	10	60869438	61001440	38.94	protein_coding	132002	q21.2	RHOBTB1	4.05382	-1.00479	FALSE	1	1	-Inf
ENSG00000072501	16	1194	X	53374149	53422728	45.54	protein_coding	48579	p11.22	SMC1A	6.05569	0.722317	FALSE	1	1	-Inf
ENSG00000072506	11	1195	X	53431258	53434373	52.02	protein_coding	3115	p11.22	HSD17B10	6.3318	0.707716	FALSE	1	1	-Inf
ENSG00000072518	19	1196	11	63838928	63911019	49.65	protein_coding	72091	q13.1	MARK2	5.42958	0.872471	FALSE	1	1	-Inf
ENSG00000072571	18	1197	5	163460203	163491945	36.97	protein_coding	31742	q34	HMMR	1.07728	3.23354	TRUE	1.68733e-91	1.16955e-89	Inf
ENSG00000072609	16	1198	12	132822187	132956304	48.69	protein_coding	134117	q24.33	CHFR	4.08757	0.406004	FALSE	1	1	-Inf
ENSG00000072657	7	1199	12	72087266	72670757	36.14	protein_coding	583491	q21.1	TRHDE	2.95548	-4.52826	TRUE	2.17021e-45	6.07567e-44	Inf
ENSG00000072682	17	1200	5	132191838	132295315	49.39	protein_coding	103477	q31.1	P4HA2	5.63173	0.265848	FALSE	1	1	-Inf
ENSG00000072694	17	1201	1	161663147	161678654	47.24	protein_coding	15507	q23.3	FCGR2B	3.87803	-0.47754	FALSE	1	1	-Inf
ENSG00000072736	17	1202	16	68084751	68229259	41.53	protein_coding	144508	q22.1	NFATC3	4.83709	-0.47275	FALSE	1	1	-Inf
ENSG00000072756	15	1203	3	3126916	3150879	38.89	protein_coding	23963	p26.2	TRNT1	3.54519	-0.0376168	FALSE	1	1	-Inf
ENSG00000072778	18	1204	17	7217125	7225273	58.5	protein_coding	8148	p13.1	ACADVL	7.33445	0.0260742	FALSE	1	1	-Inf
ENSG00000072786	11	1205	5	172042073	172188386	49.03	protein_coding	146313	q35.1	STK10	5.83257	-1.15516	FALSE	1	1	-Inf
ENSG00000072803	16	1206	5	171861549	172006873	39.72	protein_coding	145324	q35.1	FBXW11	5.64342	-0.351055	FALSE	1	1	-Inf
ENSG00000072818	10	1207	17	7336529	7351478	54.56	protein_coding	14949	p13.1	ACAP1	3.64708	-0.208466	FALSE	1	1	-Inf
ENSG00000072832	13	1208	4	5748084	5893058	48.98	protein_coding	144974	p16.2	CRMP1	3.49875	0.0934328	FALSE	1	1	-Inf
ENSG00000072840	11	1209	4	5711197	5814305	47.4	protein_coding	103108	p16.2	EVC	4.46864	-0.640662	FALSE	1	1	-Inf
ENSG00000072849	9	1210	17	5471251	5486811	41.38	protein_coding	15560	p13.2	DERL2	5.07961	0.171516	FALSE	1	1	-Inf
ENSG00000072858	9	1211	3	113532296	113629578	40.79	protein_coding	97282	q13.2	SIDT1	2.35601	-0.396795	FALSE	1	1	-Inf
ENSG00000072864	11	1212	16	15643267	15726353	48.54	protein_coding	83086	p13.11	NDE1	3.55864	1.92493	FALSE	7.43617e-09	7.02748e-08	16.4709
ENSG00000072952	17	1213	11	10573091	10693988	45.65	protein_coding	120897	p15.4	MRVI1	4.19424	-1.0899	FALSE	1	1	-Inf
ENSG00000072954	5	1214	19	16661127	16690029	49.93	protein_coding	28902	p13.11	TMEM38A	2.78421	-0.242333	FALSE	1	1	-Inf
ENSG00000072958	7	1215	19	16197578	16245907	51.59	protein_coding	48329	p13.11	AP1M1	5.43516	-0.248396	FALSE	1	1	-Inf
ENSG00000073008	13	1216	19	44643798	44663583	50.36	protein_coding	19785	q13.31	PVR	5.72254	-0.329314	FALSE	1	1	-Inf
ENSG00000073050	10	1217	19	43543040	43580473	50.94	protein_coding	37433	q13.31	XRCC1	4.49303	0.497877	FALSE	1	1	-Inf
ENSG00000073060	14	1218	12	124776856	124882668	51.45	protein_coding	105812	q24.31	SCARB1	4.70616	0.463636	FALSE	1	1	-Inf
ENSG00000073111	12	1220	3	127598223	127622436	50.73	protein_coding	24213	q21.3	MCM2	3.67768	3.13212	TRUE	2.88681e-123	3.86852e-121	Inf
ENSG00000073146	14	1221	22	50089879	50161690	47.64	protein_coding	71811	q13.33	MOV10L1	-1.6204	1.46396	FALSE	0.596048	1	-Inf
ENSG00000073150	12	1222	22	50170731	50180294	64.18	protein_coding	9563	q13.33	PANX2	1.67141	2.00844	FALSE	1.13126e-05	9.15435e-05	9.2986
ENSG00000073169	12	1223	22	50200979	50217616	55.78	protein_coding	16637	q13.33	SELENOO	3.64951	0.850961	FALSE	1	1	-Inf
ENSG00000073282	11	1224	3	189631416	189897279	37.13	protein_coding	265863	q28	TP63	2.96898	6.96911	TRUE	9.30768e-159	2.75138e-156	Inf
ENSG00000073331	16	1225	4	112285509	112442620	40.45	protein_coding	157111	q25	ALPK1	4.60322	0.0704205	FALSE	1	1	-Inf
ENSG00000073350	12	1226	17	75525080	75575208	56.06	protein_coding	50128	q25.1	LLGL2	6.1346	-0.718813	FALSE	1	1	-Inf
ENSG00000073417	13	1227	15	84980440	85139145	41.8	protein_coding	158705	q25.3	PDE8A	4.83218	0.101386	FALSE	1	1	-Inf
ENSG00000073464	10	1228	X	10156945	10237660	45.24	protein_coding	80715	p22.2	CLCN4	3.55809	-1.43574	FALSE	0.683642	1	-Inf
ENSG00000073536	16	1229	17	35128753	35142315	52.13	protein_coding	13562	q12	NLE1	3.68328	0.918842	FALSE	1	1	-Inf
ENSG00000073578	15	1230	5	218241	256700	46.07	protein_coding	38459	p15.33	SDHA	5.93911	0.865877	FALSE	1	1	-Inf
ENSG00000073584	17	1231	17	40624962	40648864	37.98	protein_coding	23902	q21.2	SMARCE1	5.98697	-0.0871697	FALSE	1	1	-Inf
ENSG00000073605	17	1233	17	39904595	39919854	48.85	protein_coding	15259	q21.1	GSDMB	3.10165	0.835461	FALSE	1	1	-Inf
ENSG00000073614	10	1234	12	280129	389454	39.46	protein_coding	109325	p13.33	KDM5A	5.60847	0.707811	FALSE	1	1	-Inf
ENSG00000073670	12	1235	17	44759031	44781846	59.28	protein_coding	22815	q21.31	ADAM11	-1.80841	1.16541	FALSE	0.999927	1	-Inf
ENSG00000073711	9	1236	3	135965673	136147891	39.07	protein_coding	182218	q22.2	PPP2R3A	3.802	1.32293	FALSE	0.983138	1	-Inf
ENSG00000073712	12	1237	14	52857268	52952435	39.3	protein_coding	95167	q22.1	FERMT2	6.75186	-2.50294	TRUE	3.61013e-31	6.93758e-30	Inf
ENSG00000073737	15	1239	2	169064789	169096167	39.63	protein_coding	31378	q31.1	DHRS9	3.0486	-0.107192	FALSE	1	1	-Inf
ENSG00000073754	5	1240	1	157830914	157898256	39.69	protein_coding	67342	q23.1	CD5L	0.902796	-3.85026	TRUE	3.32932e-90	2.23075e-88	Inf
ENSG00000073756	10	1241	1	186671791	186680427	34.86	protein_coding	8636	q31.1	PTGS2	7.32929	-1.62613	FALSE	0.214302	1	-Inf
ENSG00000073792	14	1242	3	185643739	185825056	42.54	protein_coding	181317	q27.2	IGF2BP2	3.79498	2.75784	TRUE	6.06368e-14	6.98888e-13	27.9893
ENSG00000073803	12	1243	3	185282941	185489097	40.07	protein_coding	206156	q27.2	MAP3K13	5.2237	1.89017	FALSE	5.0478e-05	0.000391609	7.84486
ENSG00000073849	13	1244	3	186930485	187078553	44.38	protein_coding	148068	q27.3	ST6GAL1	6.74719	-0.774369	FALSE	1	1	-Inf
ENSG00000073861	2	1245	17	47733244	47746119	53.22	protein_coding	12875	q21.32	TBX21	2.66536	-2.04713	FALSE	5.70943e-10	5.68426e-09	18.9856
ENSG00000073910	18	1247	13	31846713	32299122	39.24	protein_coding	452409	q13.1	FRY	6.433	-2.46202	TRUE	2.198e-25	3.67571e-24	Inf
ENSG00000073921	16	1248	11	85957684	86069882	37.33	protein_coding	112198	q14.2	PICALM	8.4271	-0.167751	FALSE	1	1	-Inf
ENSG00000073969	17	1249	17	46590669	46757464	38.62	protein_coding	166795	q21.31	NSF	4.8805	1.03603	FALSE	1	1	-Inf
ENSG00000074047	19	1250	2	120735623	120992653	52.42	protein_coding	257030	q14.2	GLI2	1.84286	1.55891	FALSE	0.322465	1	-Inf
ENSG00000074054	16	1251	2	121337776	121649587	41.05	protein_coding	311811	q14.3	CLASP1	5.66474	1.33888	FALSE	0.987189	1	-Inf
ENSG00000074071	12	1252	16	1771890	1773155	65.4	protein_coding	1265	p13.3	MRPS34	8.15753	0.337014	FALSE	1	1	-Inf
ENSG00000074181	7	1253	19	15159038	15200981	54.88	protein_coding	41943	p13.12	NOTCH3	6.37748	1.78096	FALSE	0.0013197	0.00930784	4.66755
ENSG00000074201	7	1254	11	77514936	77637805	41.76	protein_coding	122869	q14.1	CLNS1A	4.91877	1.54617	FALSE	0.257711	1	-Inf
ENSG00000074211	12	1255	4	6320578	6563600	51.48	protein_coding	243022	p16.1	PPP2R2C	-1.61495	5.95205	TRUE	1.98831e-64	8.25765e-63	Inf
ENSG00000074219	12	1256	19	49340595	49362457	53.57	protein_coding	21862	q13.33	TEAD2	4.97889	0.374276	FALSE	1	1	-Inf
ENSG00000074266	16	1257	11	86244544	86278813	37.1	protein_coding	34269	q14.2	EED	3.24214	1.27936	FALSE	0.999685	1	-Inf
ENSG00000074319	11	1260	11	18468336	18527232	39.7	protein_coding	58896	p15.1	TSG101	5.97832	0.0875093	FALSE	1	1	-Inf
ENSG00000074356	15	1261	17	3802165	3846251	44.57	protein_coding	44086	p13.2	NCBP3	5.2109	0.0119712	FALSE	1	1	-Inf
ENSG00000074370	16	1262	17	3923870	3964464	56.9	protein_coding	40594	p13.2	ATP2A3	5.28069	-1.13655	FALSE	0.999945	1	-Inf
ENSG00000074410	12	1263	15	63321378	63382161	48.45	protein_coding	60783	q22.2	CA12	3.2769	2.93863	TRUE	1.42003e-15	1.73203e-14	31.6869
ENSG00000074416	12	1264	3	127689062	127823250	49.32	protein_coding	134188	q21.3	MGLL	8.35932	-3.00334	TRUE	1.77216e-34	3.75762e-33	Inf
ENSG00000074527	10	1265	12	95657807	95791152	40.1	protein_coding	133345	q22	NTN4	7.20432	-3.01785	TRUE	4.56851e-29	8.31056e-28	Inf
ENSG00000074582	11	1266	2	218658764	218663443	54.42	protein_coding	4679	q35	BCS1L	4.23334	0.62654	FALSE	1	1	-Inf
ENSG00000074590	12	1267	12	106063340	106140033	45.97	protein_coding	76693	q23.3	NUAK1	4.59842	0.480386	FALSE	1	1	-Inf
ENSG00000074603	17	1268	15	65442463	65517704	40.97	protein_coding	75241	q22.31	DPP8	5.35394	-0.0732849	FALSE	1	1	-Inf
ENSG00000074621	12	1269	15	65611366	65660995	44.73	protein_coding	49629	q22.31	SLC24A1	3.50011	-0.251184	FALSE	1	1	-Inf
ENSG00000074657	12	1270	18	58862600	58986480	43.34	protein_coding	123880	q21.32	ZNF532	5.04754	1.12414	FALSE	1	1	-Inf
ENSG00000074660	14	1271	17	1633858	1645747	58.07	protein_coding	11889	p13.3	SCARF1	5.10132	-2.36714	TRUE	7.93993e-54	2.64677e-52	Inf
ENSG00000074695	5	1272	18	59327823	59359962	37.33	protein_coding	32139	q21.32	LMAN1	7.46538	0.529252	FALSE	1	1	-Inf
ENSG00000074696	11	1273	15	65530418	65578352	42.55	protein_coding	47934	q22.31	HACD3	6.10518	0.691177	FALSE	1	1	-Inf
ENSG00000074706	12	1274	6	154154496	154356792	40.14	protein_coding	202296	q25.2	IPCEF1	2.5359	-0.418678	FALSE	1	1	-Inf
ENSG00000074755	13	1275	17	4004445	4143020	44.49	protein_coding	138575	p13.2	ZZEF1	5.86264	-0.60728	FALSE	1	1	-Inf
ENSG00000074800	12	1277	1	8861000	8879250	50.23	protein_coding	18250	p36.23	ENO1	10.2999	0.824189	FALSE	1	1	-Inf
ENSG00000074842	6	1279	19	4641374	4670370	54.74	protein_coding	28996	p13.3	MYDGF	5.69204	0.240542	FALSE	1	1	-Inf
ENSG00000074855	9	1280	19	17323223	17334829	62.67	protein_coding	11606	p13.11	ANO8	3.31434	-0.12674	FALSE	1	1	-Inf
ENSG00000074935	12	1281	6	112070777	112087529	34.64	protein_coding	16752	q21	TUBE1	3.84259	0.181466	FALSE	1	1	-Inf
ENSG00000074964	15	1282	1	17539835	17697874	54.36	protein_coding	158039	p36.13	ARHGEF10L	4.6303	0.054891	FALSE	1	1	-Inf
ENSG00000074966	9	1283	4	48066393	48134256	39.46	protein_coding	67863	p12	TXK	0.792873	-1.27891	FALSE	0.989922	1	-Inf
ENSG00000075035	8	1284	12	108129471	108250537	46.99	protein_coding	121066	q23.3	WSCD2	-0.465494	0.434719	FALSE	0.999985	1	-Inf
ENSG00000075073	13	1286	10	69403903	69416867	51.99	protein_coding	12964	q22.1	TACR2	1.08719	-0.529112	FALSE	1	1	-Inf
ENSG00000075089	8	1287	12	100199122	100241865	41	protein_coding	42743	q23.1	ACTR6	3.78127	0.728432	FALSE	1	1	-Inf
ENSG00000075131	8	1288	15	66336206	66386746	44.05	protein_coding	50540	q22.31	TIPIN	1.81187	1.1991	FALSE	1	1	-Inf
ENSG00000075142	12	1289	7	88205118	88226993	39.53	protein_coding	21875	q21.12	SRI	6.38895	-0.2086	FALSE	1	1	-Inf
ENSG00000075151	18	1290	1	20806292	21176888	39.36	protein_coding	370596	p36.12	EIF4G3	5.65437	1.07433	FALSE	1	1	-Inf
ENSG00000075188	7	1291	12	102073103	102120124	36.52	protein_coding	47021	q23.2	NUP37	3.11989	1.77853	FALSE	1.17079e-08	1.09664e-07	16.0258
ENSG00000075213	9	1292	7	83955777	84492724	34.35	protein_coding	536947	q21.11	SEMA3A	2.98604	0.926247	FALSE	0.999946	1	-Inf
ENSG00000075218	17	1293	22	46296741	46330810	50.13	protein_coding	34069	q13.31	GTSE1	-0.266686	4.28862	TRUE	1.15009e-176	4.91871e-174	Inf
ENSG00000075223	12	1294	7	80742538	80922359	35.82	protein_coding	179821	q21.11	SEMA3C	5.8951	0.991604	FALSE	0.999633	1	-Inf
ENSG00000075234	15	1295	22	46267961	46294008	54.16	protein_coding	26047	q13.31	TTC38	4.14185	-0.387305	FALSE	1	1	-Inf
ENSG00000075239	12	1296	11	108121516	108147776	42.49	protein_coding	26260	q22.3	ACAT1	5.86603	-0.955445	FALSE	1	1	-Inf
ENSG00000075240	15	1297	22	46576012	46679790	57.68	protein_coding	103778	q13.31	GRAMD4	4.54665	0.410658	FALSE	1	1	-Inf
ENSG00000075275	15	1298	22	46360834	46537170	53.93	protein_coding	176336	q13.31	CELSR1	6.67298	1.35129	FALSE	0.928122	1	-Inf
ENSG00000075292	17	1300	2	71276561	71435069	38.16	protein_coding	158508	p13.3	ZNF638	6.23252	0.78809	FALSE	1	1	-Inf
ENSG00000075303	11	1301	7	87833568	87876357	35.47	protein_coding	42789	q21.12	SLC25A40	3.62343	0.790188	FALSE	1	1	-Inf
ENSG00000075336	10	1302	18	74148511	74160530	42.31	protein_coding	12019	q22.3	TIMM21	4.14426	0.60263	FALSE	1	1	-Inf
ENSG00000075340	21	1303	2	70607618	70768225	44.81	protein_coding	160607	p13.3	ADD2	2.10135	1.65404	FALSE	0.188083	1	-Inf
ENSG00000075391	15	1305	1	178094141	178484147	36.99	protein_coding	390006	q25.2	RASAL2	5.98724	-0.12978	FALSE	1	1	-Inf
ENSG00000075399	11	1306	16	89707134	89720986	59.54	protein_coding	13852	q24.3	VPS9D1	3.29567	0.302134	FALSE	1	1	-Inf
ENSG00000075407	16	1307	10	38094334	38150293	39.11	protein_coding	55959	p11.1	ZNF37A	4.07268	-0.214146	FALSE	1	1	-Inf
ENSG00000075413	16	1308	14	103385392	103503831	42.15	protein_coding	118439	q32.32	MARK3	5.75356	0.441606	FALSE	1	1	-Inf
ENSG00000075415	11	1309	12	98593591	98606379	42.39	protein_coding	12788	q23.1	SLC25A3	8.05773	0.465254	FALSE	1	1	-Inf
ENSG00000075420	11	1310	3	172039628	172401665	39.76	protein_coding	362037	q26.31	FNDC3B	6.92464	1.2519	FALSE	0.999446	1	-Inf
ENSG00000075426	10	1311	2	28392448	28417312	51.8	protein_coding	24864	p23.2	FOSL2	7.58287	0.2263	FALSE	1	1	-Inf
ENSG00000075461	5	1313	17	66964910	67033398	52.37	protein_coding	68488	q24.2	CACNG4	3.7164	-3.0431	TRUE	1.48548e-11	1.56991e-10	22.5748
ENSG00000075539	12	1314	4	48497361	48780322	36.94	protein_coding	282961	p11	FRYL	6.35715	-0.222907	FALSE	1	1	-Inf
ENSG00000075568	15	1315	2	97756333	97995891	39.29	protein_coding	239558	q11.2	TMEM131	5.95868	1.22534	FALSE	0.999824	1	-Inf
ENSG00000075618	16	1316	7	5592823	5606655	59.62	protein_coding	13832	p22.1	FSCN1	5.38401	2.8243	TRUE	2.5742e-41	6.45992e-40	Inf
ENSG00000075624	12	1317	7	5527147	5563784	56.7	protein_coding	36637	p22.1	ACTB	11.262	0.295279	FALSE	1	1	-Inf
ENSG00000075643	5	1318	18	36187519	36272157	42.76	protein_coding	84638	q12.2	MOCOS	2.57686	0.730255	FALSE	1	1	-Inf
ENSG00000075651	14	1319	3	171600405	171810950	38.86	protein_coding	210545	q26.31	PLD1	3.79192	2.48954	TRUE	3.30822e-17	4.26273e-16	35.3505
ENSG00000075702	15	1321	19	36054881	36105106	51.45	protein_coding	50225	q13.12	WDR62	0.540068	3.17838	TRUE	3.22269e-75	1.63172e-73	Inf
ENSG00000075711	19	1322	3	197042560	197299300	36.59	protein_coding	256740	q29	DLG1	6.06658	2.26843	FALSE	2.1272e-18	2.86204e-17	Inf
ENSG00000075785	11	1323	3	128726122	128814796	44.06	protein_coding	88674	q21.3	RAB7A	8.47757	0.711655	FALSE	1	1	-Inf
ENSG00000075790	9	1324	7	107579977	107629170	37.42	protein_coding	49193	q22.3	BCAP29	6.28221	-0.552561	FALSE	1	1	-Inf
ENSG00000075826	15	1325	10	100486642	100519864	46.28	protein_coding	33222	q24.31	SEC31B	1.74576	-0.0526853	FALSE	1	1	-Inf
ENSG00000075856	10	1326	12	108522580	108561400	42.65	protein_coding	38820	q23.3	SART3	5.26518	0.582915	FALSE	1	1	-Inf
ENSG00000075884	11	1327	2	143091362	143768352	36.48	protein_coding	676990	q22.2	ARHGAP15	3.8916	-0.91967	FALSE	1	1	-Inf
ENSG00000075886	10	1328	2	131476093	131482934	52.09	protein_coding	6841	q21.1	TUBA3D	-1.5046	0.872068	FALSE	0.999998	1	-Inf
ENSG00000075914	11	1330	3	44975241	45036066	46.87	protein_coding	60825	p21.31	EXOSC7	4.29286	0.647287	FALSE	1	1	-Inf
ENSG00000075945	11	1331	1	169921326	170085208	34.27	protein_coding	163882	q24.2	KIFAP3	5.44477	0.488407	FALSE	1	1	-Inf
ENSG00000075975	14	1332	3	12557014	12583713	45.18	protein_coding	26699	p25.2	MKRN2	4.72493	-0.0959341	FALSE	1	1	-Inf
ENSG00000076003	4	1333	2	135839626	135876426	40.28	protein_coding	36800	q21.3	MCM6	4.03025	2.09945	FALSE	2.77386e-23	4.32562e-22	Inf
ENSG00000076043	8	1334	11	114439386	114450279	39.61	protein_coding	10893	q23.2	REXO2	5.62994	0.167746	FALSE	1	1	-Inf
ENSG00000076053	9	1335	11	114400030	114414203	38.27	protein_coding	14173	q23.2	RBM7	4.9119	-0.220529	FALSE	1	1	-Inf
ENSG00000076067	10	1336	12	56521929	56596196	44.02	protein_coding	74267	q13.3	RBMS2	7.06599	-2.08473	FALSE	2.77946e-19	3.84779e-18	Inf
ENSG00000076108	10	1337	12	56595596	56636816	48.64	protein_coding	41220	q13.3	BAZ2A	6.54987	0.207743	FALSE	1	1	-Inf
ENSG00000076201	13	1338	3	47381011	47413441	51.53	protein_coding	32430	p21.31	PTPN23	5.74407	-0.210903	FALSE	1	1	-Inf
ENSG00000076242	13	1339	3	36993332	37050918	41.89	protein_coding	57586	p22.2	MLH1	4.89134	-0.222014	FALSE	1	1	-Inf
ENSG00000076248	9	1340	12	109097574	109110992	47.32	protein_coding	13418	q24.11	UNG	4.83303	1.36954	FALSE	0.999795	1	-Inf
ENSG00000076258	8	1341	1	171314208	171342084	40.13	protein_coding	27876	q24.3	FMO4	2.52173	0.25647	FALSE	1	1	-Inf
ENSG00000076321	9	1342	1	173714941	173786702	38.33	protein_coding	71761	q25.1	KLHL20	4.19846	-0.0781219	FALSE	1	1	-Inf
ENSG00000076344	14	1343	16	268301	275980	64.56	protein_coding	7679	p13.3	RGS11	3.01227	-1.51962	FALSE	0.436374	1	-Inf
ENSG00000076351	11	1344	17	28394756	28407197	52.64	protein_coding	12441	q11.2	SLC46A1	3.59725	-0.560283	FALSE	1	1	-Inf
ENSG00000076356	6	1345	1	208022242	208244320	47.98	protein_coding	222078	q32.2	PLXNA2	6.74675	-0.871631	FALSE	1	1	-Inf
ENSG00000076382	15	1346	17	28577565	28599279	46.5	protein_coding	21714	q11.2	SPAG5	2.15605	3.13434	TRUE	2.28053e-135	4.20558e-133	Inf
ENSG00000076513	15	1347	12	109999186	110039763	44	protein_coding	40577	q24.11	ANKRD13A	5.98174	-0.573894	FALSE	1	1	-Inf
ENSG00000076554	14	1348	8	80034745	80231232	41.15	protein_coding	196487	q21.13	TPD52	5.42031	2.263	FALSE	4.59359e-19	6.31139e-18	Inf
ENSG00000076555	14	1349	12	109116595	109268226	46.78	protein_coding	151631	q24.11	ACACB	4.92975	-1.24362	FALSE	0.999988	1	-Inf
ENSG00000076604	13	1350	17	28743984	28750958	59.64	protein_coding	6974	q11.2	TRAF4	5.38571	1.02805	FALSE	1	1	-Inf
ENSG00000076641	4	1351	8	80967810	81112068	40.56	protein_coding	144258	q21.13	PAG1	5.59964	-1.98403	FALSE	1.64366e-08	1.52747e-07	15.6945
ENSG00000076650	5	1352	19	33080880	33130542	45.71	protein_coding	49662	q13.11	GPATCH1	2.58119	0.854367	FALSE	1	1	-Inf
ENSG00000076662	8	1353	19	10333776	10339823	56.15	protein_coding	6047	p13.2	ICAM3	3.50457	-1.1543	FALSE	0.999999	1	-Inf
ENSG00000076685	17	1354	10	103088017	103193306	40.09	protein_coding	105289	q24.33	NT5C2	4.64847	0.0701616	FALSE	1	1	-Inf
ENSG00000076706	13	1355	11	119308529	119321521	59.59	protein_coding	12992	q23.3	MCAM	7.08371	-1.1507	FALSE	0.99999	1	-Inf
ENSG00000076716	8	1356	X	133300103	133415490	41.25	protein_coding	115387	q26.2	GPC4	6.41766	-0.760683	FALSE	0.999999	1	-Inf
ENSG00000076770	13	1357	X	132369317	132489968	36.96	protein_coding	120651	q26.2	MBNL3	4.2861	-0.128805	FALSE	1	1	-Inf
ENSG00000076826	8	1358	19	7595902	7618304	58.66	protein_coding	22402	p13.2	CAMSAP3	3.43617	0.449479	FALSE	1	1	-Inf
ENSG00000076864	18	1359	1	21596215	21669363	56.63	protein_coding	73148	p36.12	RAP1GAP	5.24481	-1.46205	FALSE	0.623437	1	-Inf
ENSG00000076924	10	1360	19	7619525	7629565	60.82	protein_coding	10040	p13.2	XAB2	5.45067	0.136745	FALSE	1	1	-Inf
ENSG00000076928	16	1361	19	41883161	41930150	58.25	protein_coding	46989	q13.2	ARHGEF1	6.31728	-0.205013	FALSE	1	1	-Inf
ENSG00000076944	13	1362	19	7636881	7647873	61.17	protein_coding	10992	p13.2	STXBP2	5.95517	-0.535537	FALSE	1	1	-Inf
ENSG00000076984	16	1363	19	7903843	7914478	63.14	protein_coding	10635	p13.2	MAP2K7	4.78473	0.215486	FALSE	1	1	-Inf
ENSG00000077044	8	1365	2	233354507	233472104	47.76	protein_coding	117597	q37.1	DGKD	5.31604	-0.66626	FALSE	1	1	-Inf
ENSG00000077063	9	1366	7	117710651	117874139	38.77	protein_coding	163488	q31.31	CTTNBP2	1.81402	0.37363	FALSE	1	1	-Inf
ENSG00000077092	17	1368	3	25174332	25597932	40.14	protein_coding	423600	p24.2	RARB	3.13302	0.859188	FALSE	1	1	-Inf
ENSG00000077097	12	1369	3	25597905	25664907	35.14	protein_coding	67002	p24.2	TOP2B	7.62004	-0.0754745	FALSE	1	1	-Inf
ENSG00000077147	13	1370	10	96518109	96587452	37.03	protein_coding	69343	q24.1	TM9SF3	8.40291	0.123953	FALSE	1	1	-Inf
ENSG00000077150	16	1371	10	102394110	102402529	61.37	protein_coding	8419	q24.32	NFKB2	5.80919	-0.16306	FALSE	1	1	-Inf
ENSG00000077152	8	1372	1	202331657	202341980	40.71	protein_coding	10323	q32.1	UBE2T	2.07183	3.00711	TRUE	1.40645e-141	2.9759e-139	Inf
ENSG00000077157	19	1373	1	202348699	202592706	39.63	protein_coding	244007	q32.1	PPP1R12B	6.80069	-1.44144	FALSE	0.723858	1	-Inf
ENSG00000077232	15	1374	2	182716041	182794464	36.39	protein_coding	78423	q32.1	DNAJC10	6.9623	0.482801	FALSE	1	1	-Inf
ENSG00000077235	16	1375	16	27459555	27549913	49.42	protein_coding	90358	p12.1	GTF3C1	6.06353	0.661336	FALSE	1	1	-Inf
ENSG00000077238	12	1376	16	27313668	27364778	49.92	protein_coding	51110	p12.1	IL4R	6.74173	-0.748697	FALSE	1	1	-Inf
ENSG00000077254	13	1377	1	77695987	77759852	38.35	protein_coding	63865	p31.1	USP33	5.76202	-0.0232223	FALSE	1	1	-Inf
ENSG00000077264	13	1378	X	110944285	111227361	39.22	protein_coding	283076	q23	PAK3	0.740693	-0.921777	FALSE	0.999987	1	-Inf
ENSG00000077274	8	1379	X	111245103	111270523	41.36	protein_coding	25420	q23	CAPN6	0.864682	-0.948328	FALSE	0.994078	1	-Inf
ENSG00000077312	7	1381	19	40750637	40765389	50.77	protein_coding	14752	q13.2	SNRPA	5.04573	1.02495	FALSE	1	1	-Inf
ENSG00000077348	7	1383	19	41386374	41397479	52.53	protein_coding	11105	q13.2	EXOSC5	3.38509	1.38514	FALSE	0.984891	1	-Inf
ENSG00000077380	14	1384	2	171687409	171748420	36.49	protein_coding	61011	q31.1	DYNC1I2	6.65886	0.217895	FALSE	1	1	-Inf
ENSG00000077420	14	1385	10	26438203	26567803	41.55	protein_coding	129600	p12.1	APBB1IP	4.40347	-1.83222	FALSE	1.4484e-09	1.41675e-08	18.0723
ENSG00000077454	14	1386	7	100574011	100586153	60.36	protein_coding	12142	q22.1	LRCH4	4.0672	-0.488048	FALSE	1	1	-Inf
ENSG00000077458	11	1387	11	95768942	95790409	34.6	protein_coding	21467	q21	FAM76B	3.92001	0.622546	FALSE	1	1	-Inf
ENSG00000077463	13	1388	19	4174109	4182604	57.91	protein_coding	8495	p13.3	SIRT6	3.5229	0.339935	FALSE	1	1	-Inf
ENSG00000077514	7	1390	11	74493851	74669117	41.72	protein_coding	175266	q13.4	POLD3	4.33647	0.759041	FALSE	1	1	-Inf
ENSG00000077522	11	1391	1	236686454	236764631	43.06	protein_coding	78177	q43	ACTN2	1.98074	-3.61073	TRUE	9.221e-43	2.40716e-41	Inf
ENSG00000077549	16	1392	1	19338776	19485539	49.21	protein_coding	146763	p36.13	CAPZB	7.84227	0.158241	FALSE	1	1	-Inf
ENSG00000077585	12	1393	1	236142505	236221865	43.63	protein_coding	79360	q42.3	GPR137B	4.31935	0.423743	FALSE	1	1	-Inf
ENSG00000077616	9	1394	11	90131515	90192894	34.98	protein_coding	61379	q14.3	NAALAD2	1.23243	-0.958465	FALSE	1	1	-Inf
ENSG00000077684	14	1395	4	128809623	128875224	44.21	protein_coding	65601	q28.2	JADE1	5.48226	-1.52002	FALSE	0.376005	1	-Inf
ENSG00000077713	17	1396	X	119399060	119454478	45.34	protein_coding	55418	q24	SLC25A43	4.2791	0.498492	FALSE	1	1	-Inf
ENSG00000077721	14	1397	X	119574467	119591083	40.14	protein_coding	16616	q24	UBE2A	6.02087	0.582598	FALSE	1	1	-Inf
ENSG00000077782	18	1398	8	38411138	38468834	50.55	protein_coding	57696	p11.23	FGFR1	6.2149	-0.52535	FALSE	1	1	-Inf
ENSG00000077942	16	1401	22	45502238	45601135	53.13	protein_coding	98897	q13.31	FBLN1	8.82611	-0.885056	FALSE	1	1	-Inf
ENSG00000077943	7	1402	10	15513949	15720125	40.02	protein_coding	206176	p13	ITGA8	6.20532	-3.36596	TRUE	7.77961e-72	3.71444e-70	Inf
ENSG00000077984	5	1403	20	24949230	24959928	56.46	protein_coding	10698	p11.21	CST7	4.0232	-1.26425	FALSE	0.999825	1	-Inf
ENSG00000078018	18	1404	2	209424058	209734118	35.9	protein_coding	310060	q34	MAP2	5.74977	-0.913925	FALSE	0.999948	1	-Inf
ENSG00000078043	14	1405	18	46803224	46920160	38.59	protein_coding	116936	q21.1	PIAS2	3.61498	0.867287	FALSE	1	1	-Inf
ENSG00000078053	15	1406	7	38383704	38631567	39.15	protein_coding	247863	p14.1	AMPH	0.125745	0.281763	FALSE	1	1	-Inf
ENSG00000078061	11	1407	X	47561100	47571920	51.23	protein_coding	10820	p11.3	ARAF	6.33242	-0.294355	FALSE	1	1	-Inf
ENSG00000078070	10	1408	3	183015218	183116075	41.62	protein_coding	100857	q27.1	MCCC1	4.69075	0.879145	FALSE	1	1	-Inf
ENSG00000078081	6	1409	3	183122213	183163839	44.17	protein_coding	41626	q27.1	LAMP3	9.15554	-3.42838	TRUE	4.38936e-43	1.15334e-41	Inf
ENSG00000078098	12	1410	2	162170684	162245151	36.7	protein_coding	74467	q24.2	FAP	2.27143	1.72225	FALSE	0.00253289	0.0173058	4.03926
ENSG00000078114	17	1411	10	20779973	21174187	39.04	protein_coding	394214	p12.31	NEBL	7.63878	-1.92005	FALSE	0.000667273	0.00478518	5.33744
ENSG00000078124	10	1412	11	76860867	77026797	38.74	protein_coding	165930	q13.5	ACER3	5.41734	0.0232264	FALSE	1	1	-Inf
ENSG00000078140	12	1413	4	39698044	39782792	42.02	protein_coding	84748	p14	UBE2K	5.67168	0.713845	FALSE	1	1	-Inf
ENSG00000078142	10	1414	18	41955206	42087830	35.33	protein_coding	132624	q12.3	PIK3C3	4.88599	0.148891	FALSE	1	1	-Inf
ENSG00000078177	12	1415	4	40056826	40158252	40.52	protein_coding	101426	p14	N4BP2	3.04879	0.624233	FALSE	1	1	-Inf
ENSG00000078237	5	1416	12	4307763	4354593	41.93	protein_coding	46830	p13.32	TIGAR	3.18088	0.364614	FALSE	1	1	-Inf
ENSG00000078246	14	1417	12	2877223	2941140	45	protein_coding	63917	p13.33	TULP3	4.12093	0.743624	FALSE	1	1	-Inf
ENSG00000078269	12	1418	6	157981887	158099176	49.67	protein_coding	117289	q25.3	SYNJ2	2.87304	1.54801	FALSE	0.240938	1	-Inf
ENSG00000078295	14	1419	5	7396208	7830081	40.92	protein_coding	433873	p15.31	ADCY2	0.233719	0.751165	FALSE	0.99893	1	-Inf
ENSG00000078304	18	1420	14	101761798	101927989	44.63	protein_coding	166191	q32.31	PPP2R5C	7.24347	0.460802	FALSE	1	1	-Inf
ENSG00000078319	8	1421	7	100320992	100341908	44.3	unprocessed_pseudogene	20916	q22.1	PMS2P1	2.79428	0.867921	FALSE	1	1	-Inf
ENSG00000078369	16	1423	1	1785285	1891117	46.7	protein_coding	105832	p36.33	GNB1	8.6765	0.324549	FALSE	1	1	-Inf
ENSG00000078399	14	1424	7	27162435	27175180	55.23	protein_coding	12745	p15.2	HOXA9	-1.1625	1.2199	FALSE	0.930941	1	-Inf
ENSG00000078401	6	1425	6	12290363	12297194	42.83	protein_coding	6831	p24.1	EDN1	6.39289	-1.51343	FALSE	0.442388	1	-Inf
ENSG00000078403	15	1426	10	21524675	21743630	39.77	protein_coding	218955	p12.31	MLLT10	4.8545	0.442977	FALSE	1	1	-Inf
ENSG00000078487	16	1427	7	100400826	100428992	44.82	protein_coding	28166	q22.1	ZCWPW1	2.63108	-0.24581	FALSE	1	1	-Inf
ENSG00000078549	13	1428	7	31052461	31111479	51.89	protein_coding	59018	p14.3	ADCYAP1R1	0.535501	-1.92683	FALSE	0.0013871	0.00973875	4.62186
ENSG00000078589	11	1430	X	78945332	78961954	38.44	protein_coding	16622	q21.1	P2RY10	1.69171	-0.636828	FALSE	1	1	-Inf
ENSG00000078596	9	1431	X	79360384	79367667	36.96	protein_coding	7283	q21.1	ITM2A	6.80043	-2.00225	FALSE	1.88703e-10	1.91572e-09	20.0732
ENSG00000078618	18	1432	1	51789191	51878937	39.35	protein_coding	89746	p32.3	NRDC	6.60737	1.06335	FALSE	1	1	-Inf
ENSG00000078668	12	1433	8	42391624	42405897	40.42	protein_coding	14273	p11.21	VDAC3	6.02652	0.99447	FALSE	1	1	-Inf
ENSG00000078674	16	1434	8	17922840	18029944	36.54	protein_coding	107104	p22	PCM1	7.52725	-0.956215	FALSE	1	1	-Inf
ENSG00000078687	15	1435	17	77959240	78108835	42.22	protein_coding	149595	q25.3	TNRC6C	4.27154	0.0374858	FALSE	1	1	-Inf
ENSG00000078699	20	1436	20	33490075	33650036	42.36	protein_coding	159961	q11.21	CBFA2T2	4.5932	1.29781	FALSE	0.999646	1	-Inf
ENSG00000078747	11	1438	20	34363235	34511393	40.53	protein_coding	148158	q11.22	ITCH	5.5998	0.680093	FALSE	1	1	-Inf
ENSG00000078804	11	1440	20	34704290	34713439	55.18	protein_coding	9149	q11.22	TP53INP2	5.97912	-0.683398	FALSE	1	1	-Inf
ENSG00000078808	15	1441	1	1216908	1232031	61.35	protein_coding	15123	p36.33	SDF4	6.64713	0.425149	FALSE	1	1	-Inf
ENSG00000078814	14	1442	20	34975403	35002437	57.86	protein_coding	27034	q11.22	MYH7B	0.19844	0.223489	FALSE	1	1	-Inf
ENSG00000078902	14	1445	11	1274371	1309654	57.49	protein_coding	35283	p15.5	TOLLIP	5.444	0.00360664	FALSE	1	1	-Inf
ENSG00000078967	11	1446	7	43926438	43956136	45.79	protein_coding	29698	p13	UBE2D4	4.32382	-0.320478	FALSE	1	1	-Inf
ENSG00000079101	15	1447	18	596988	650334	41.51	protein_coding	53346	p11.32	CLUL1	0.80456	-1.44065	FALSE	0.670487	1	-Inf
ENSG00000079102	15	1448	8	91954967	92103286	38.11	protein_coding	148319	q21.3	RUNX1T1	2.73437	-1.94159	FALSE	2.69995e-08	2.47364e-07	15.2124
ENSG00000079112	8	1449	8	94127171	94217303	40.61	protein_coding	90132	q22.1	CDH17	-2.10235	0.840075	FALSE	0.999996	1	-Inf
ENSG00000079134	10	1450	18	214520	268050	37.31	protein_coding	53530	p11.32	THOC1	3.64244	1.09036	FALSE	1	1	-Inf
ENSG00000079150	16	1451	2	178463664	178478600	37.58	protein_coding	14936	q31.2	FKBP7	3.91999	-0.362278	FALSE	1	1	-Inf
ENSG00000079156	15	1452	2	178194481	178402891	39.34	protein_coding	208410	q31.2	OSBPL6	3.53934	-0.392602	FALSE	1	1	-Inf
ENSG00000079215	12	1453	5	36606355	36688334	40.36	protein_coding	81979	p13.2	SLC1A3	3.43284	0.826421	FALSE	0.999975	1	-Inf
ENSG00000079246	14	1454	2	216107464	216206303	39.46	protein_coding	98839	q35	XRCC5	8.30637	1.10175	FALSE	1	1	-Inf
ENSG00000079257	6	1455	3	158645822	158672693	36.96	protein_coding	26871	q25.32	LXN	4.60289	-0.729961	FALSE	1	1	-Inf
ENSG00000079263	17	1456	2	230203110	230313215	41.29	protein_coding	110105	q37.1	SP140	2.02327	-0.447981	FALSE	1	1	-Inf
ENSG00000079277	18	1457	1	46557408	46616843	48.24	protein_coding	59435	p33	MKNK1	4.98762	0.0349498	FALSE	1	1	-Inf
ENSG00000079308	15	1458	2	217799588	218010421	52.53	protein_coding	210833	q35	TNS1	11.0071	-3.93312	TRUE	2.9029e-88	1.88839e-86	Inf
ENSG00000079313	10	1459	19	1815246	1848463	60.94	protein_coding	33217	p13.3	REXO1	3.83819	0.406388	FALSE	1	1	-Inf
ENSG00000079332	13	1460	10	70147289	70170523	40.56	protein_coding	23234	q22.1	SAR1A	7.233	-0.577381	FALSE	1	1	-Inf
ENSG00000079335	16	1461	1	100345001	100520278	38.4	protein_coding	175277	p21.2	CDC14A	3.71087	-0.462604	FALSE	1	1	-Inf
ENSG00000079337	14	1462	12	47734367	47771040	54.34	protein_coding	36673	q13.11	RAPGEF3	3.72221	-2.13187	FALSE	2.76375e-11	2.88743e-10	21.9655
ENSG00000079385	20	1463	19	42507304	42561234	47.52	protein_coding	53930	q13.2	CEACAM1	3.34584	0.614354	FALSE	1	1	-Inf
ENSG00000079387	12	1464	12	48042898	48106308	38.62	protein_coding	63410	q13.11	SENP1	3.61527	1.09308	FALSE	1	1	-Inf
ENSG00000079432	6	1466	19	42268537	42295797	61.52	protein_coding	27260	q13.2	CIC	6.0256	0.114728	FALSE	1	1	-Inf
ENSG00000079435	8	1467	19	42401507	42427426	54.96	protein_coding	25919	q13.2	LIPE	1.51283	0.0136154	FALSE	1	1	-Inf
ENSG00000079459	11	1468	8	11795573	11839309	44.36	protein_coding	43736	p23.1	FDFT1	6.94077	0.228186	FALSE	1	1	-Inf
ENSG00000079462	6	1469	19	42297033	42303546	53.73	protein_coding	6513	q13.2	PAFAH1B3	3.89921	1.56535	FALSE	0.110593	0.631724	-0.539618
ENSG00000079482	12	1470	X	68042344	68433913	39.75	protein_coding	391569	q12	OPHN1	3.77683	-0.190036	FALSE	1	1	-Inf
ENSG00000079616	11	1472	16	29790719	29805385	50.19	protein_coding	14666	p11.2	KIF22	4.36253	1.58226	FALSE	0.029367	0.180743	1.51132
ENSG00000079691	16	1474	6	25279078	25620530	39.54	protein_coding	341452	p22.2	CARMIL1	5.14336	0.272953	FALSE	1	1	-Inf
ENSG00000079739	14	1475	1	63593276	63660245	42.42	protein_coding	66969	p31.3	PGM1	6.77436	-0.861651	FALSE	1	1	-Inf
ENSG00000079785	13	1476	2	15591178	15631111	39.49	protein_coding	39933	p24.3	DDX1	6.16413	0.840723	FALSE	1	1	-Inf
ENSG00000079805	15	1477	19	10718079	10833488	53.07	protein_coding	115409	p13.2	DNM2	7.35621	-0.294015	FALSE	1	1	-Inf
ENSG00000079819	15	1478	6	130839347	131063322	38.6	protein_coding	223975	q23.2	EPB41L2	7.15271	-1.1533	FALSE	0.999968	1	-Inf
ENSG00000079841	17	1479	6	71886703	72403143	35.57	protein_coding	516440	q13	RIMS1	0.386024	-1.24775	FALSE	0.906379	1	-Inf
ENSG00000079931	13	1480	6	132296055	132401545	37.08	protein_coding	105490	q23.2	MOXD1	5.20901	-0.623813	FALSE	1	1	-Inf
ENSG00000079950	12	1481	6	132445867	132513198	37.41	protein_coding	67331	q23.2	STX7	6.9825	-1.14469	FALSE	1	1	-Inf
ENSG00000079974	16	1482	22	50767501	50783663	50.05	protein_coding	16162	q13.33	RABL2B	4.27808	-0.0836917	FALSE	1	1	-Inf
ENSG00000079999	12	1483	19	10486120	10503741	54.01	protein_coding	17621	p13.2	KEAP1	5.59116	1.02532	FALSE	1	1	-Inf
ENSG00000080007	7	1484	6	73394748	73417569	40.88	protein_coding	22821	q13	DDX43	1.02639	-1.31166	FALSE	0.753307	1	-Inf
ENSG00000080166	14	1486	13	94436808	94479682	39.86	protein_coding	42874	q32.1	DCT	-1.88203	-0.583996	FALSE	1	1	-Inf
ENSG00000080189	13	1487	20	46345980	46364458	53.97	protein_coding	18478	q13.12	SLC35C2	5.42121	0.550168	FALSE	1	1	-Inf
ENSG00000080200	8	1488	3	97822040	97944963	37.11	protein_coding	122923	q11.2	CRYBG3	4.32042	-0.210926	FALSE	1	1	-Inf
ENSG00000080293	8	1490	2	119439843	119525301	46.84	protein_coding	85458	q14.2	SCTR	3.78423	-3.42234	TRUE	1.29067e-41	3.26747e-40	Inf
ENSG00000080298	14	1491	9	3218297	3526004	35	protein_coding	307707	p24.2	RFX3	3.93202	-0.172299	FALSE	1	1	-Inf
ENSG00000080345	16	1492	2	151409883	151508013	38.04	protein_coding	98130	q23.3	RIF1	4.93591	0.941049	FALSE	1	1	-Inf
ENSG00000080371	5	1493	12	71754874	71800285	37.14	protein_coding	45411	q21.1	RAB21	6.62865	0.042697	FALSE	1	1	-Inf
ENSG00000080493	12	1494	4	71186757	71572087	37.54	protein_coding	385330	q13.3	SLC4A4	5.61498	-3.29625	TRUE	6.46865e-32	1.27979e-30	Inf
ENSG00000080503	18	1495	9	1980290	2193624	40.37	protein_coding	213334	p24.3	SMARCA2	7.55525	-0.484177	FALSE	1	1	-Inf
ENSG00000080546	12	1497	6	108986437	109094819	37.66	protein_coding	108382	q21	SESN1	5.14022	-1.34897	FALSE	0.977867	1	-Inf
ENSG00000080561	12	1498	X	107825755	107927193	40.1	protein_coding	101438	q22.3	MID2	2.47098	0.576335	FALSE	1	1	-Inf
ENSG00000080573	6	1500	19	9959561	10010471	52.34	protein_coding	50910	p13.2	COL5A3	3.31235	0.695721	FALSE	1	1	-Inf
ENSG00000080603	15	1501	16	30698209	30741409	49.63	protein_coding	43200	p11.2	SRCAP	7.0262	0.254125	FALSE	1	1	-Inf
ENSG00000080608	9	1502	9	2720469	2844241	39.61	protein_coding	123772	p24.2	PUM3	3.85674	1.09265	FALSE	0.999996	1	-Inf
ENSG00000080618	12	1503	13	46053195	46105033	39.01	protein_coding	51838	q14.13	CPB2	4.26527	-6.16573	TRUE	2.96449e-137	5.62163e-135	Inf
ENSG00000080644	14	1504	15	78593052	78621295	47.02	protein_coding	28243	q25.1	CHRNA3	-0.919315	0.423711	FALSE	1	1	-Inf
ENSG00000080709	13	1505	5	114360945	114496500	38.35	protein_coding	135555	q22.3	KCNN2	0.452896	-0.989245	FALSE	0.999999	1	-Inf
ENSG00000080802	17	1506	7	135361795	135510127	37.19	protein_coding	148332	q33	CNOT4	4.04232	0.562851	FALSE	1	1	-Inf
ENSG00000080815	17	1507	14	73136418	73223691	42.73	protein_coding	87273	q24.2	PSEN1	6.22121	0.0267173	FALSE	1	1	-Inf
ENSG00000080819	5	1508	3	98521132	98593723	38.07	protein_coding	72591	q11.2	CPOX	3.16793	1.83406	FALSE	2.18963e-05	0.000174036	8.65607
ENSG00000080822	15	1509	3	98497912	98523066	38.91	protein_coding	25154	q11.2	CLDND1	5.83054	1.08718	FALSE	1	1	-Inf
ENSG00000080823	20	1510	14	102224500	102305200	46.51	protein_coding	80700	q32.31	MOK	2.37368	0.653184	FALSE	1	1	-Inf
ENSG00000080824	17	1511	14	102080738	102139699	47.25	protein_coding	58961	q32.31	HSP90AA1	9.37342	1.42989	FALSE	0.799566	1	-Inf
ENSG00000080839	10	1512	20	36996349	37095995	43.07	protein_coding	99646	q11.23	RBL1	2.20237	1.75587	FALSE	2.26965e-05	0.000180111	8.62175
ENSG00000080845	16	1513	20	36306336	36528637	51.09	protein_coding	222301	q11.23	DLGAP4	6.06953	0.860101	FALSE	1	1	-Inf
ENSG00000080854	13	1514	11	133908564	133956985	56.66	protein_coding	48421	q25	IGSF9B	-0.746702	-0.207242	FALSE	1	1	-Inf
ENSG00000080947	13	1516	1	16467436	16499257	51.27	transcribed_unprocessed_pseudogene	31821	p36.13	CROCCP3	0.991813	-0.36586	FALSE	1	1	-Inf
ENSG00000080986	11	1517	18	2571511	2616635	36.36	protein_coding	45124	p11.32	NDC80	0.214501	4.03803	TRUE	2.22893e-118	2.6511e-116	Inf
ENSG00000081014	9	1518	15	50908672	51005900	37.92	protein_coding	97228	q21.2	AP4E1	3.13472	0.416113	FALSE	1	1	-Inf
ENSG00000081019	12	1519	1	113761832	113812476	37.22	protein_coding	50644	p13.2	RSBN1	4.7847	-0.345893	FALSE	1	1	-Inf
ENSG00000081026	17	1520	1	113390749	113685923	37.11	protein_coding	295174	p13.2	MAGI3	6.45753	-1.65621	FALSE	0.011771	0.0756907	2.50239
ENSG00000081041	8	1521	4	74097035	74099293	48.16	protein_coding	2258	q13.3	CXCL2	7.50695	-2.08363	FALSE	2.75583e-11	2.88065e-10	21.9678
ENSG00000081052	11	1523	2	227002711	227164453	41	protein_coding	161742	q36.3	COL4A4	5.71607	-2.94587	TRUE	6.36115e-28	1.12657e-26	Inf
ENSG00000081059	18	1524	5	134114711	134151865	54.54	protein_coding	37154	q31.1	TCF7	2.76102	-0.286177	FALSE	1	1	-Inf
ENSG00000081087	13	1525	6	108041409	108165854	42.48	protein_coding	124445	q21	OSTM1	5.3079	-0.404865	FALSE	1	1	-Inf
ENSG00000081148	11	1527	3	101222546	101320560	37.6	protein_coding	98014	q12.3	IMPG2	-1.59034	0.229212	FALSE	1	1	-Inf
ENSG00000081154	10	1528	3	101574095	101594437	39.82	protein_coding	20342	q12.3	PCNP	7.1212	0.152295	FALSE	1	1	-Inf
ENSG00000081177	17	1529	14	69191511	69244020	41.37	protein_coding	52509	q24.1	EXD2	4.73806	-0.136742	FALSE	1	1	-Inf
ENSG00000081181	6	1530	14	67619798	67651720	42.2	protein_coding	31922	q24.1	ARG2	1.61468	1.01246	FALSE	0.999996	1	-Inf
ENSG00000081189	12	1531	5	88717117	88904257	36.05	protein_coding	187140	q14.3	MEF2C	6.01005	-1.64465	FALSE	0.00471792	0.0314752	3.42657
ENSG00000081237	17	1532	1	198638457	198757476	34.25	protein_coding	119019	q31.3	PTPRC	7.91656	-2.46214	TRUE	8.3089e-64	3.41548e-62	Inf
ENSG00000081277	10	1534	1	201283452	201332993	52.25	protein_coding	49541	q32.1	PKP1	2.18743	6.42994	TRUE	7.36975e-92	5.14373e-90	Inf
ENSG00000081307	11	1535	3	132654446	132678097	36.76	protein_coding	23651	q22.1	UBA5	5.05564	0.67325	FALSE	1	1	-Inf
ENSG00000081320	9	1536	2	196133566	196176503	37.67	protein_coding	42937	q32.3	STK17B	6.58778	-1.05031	FALSE	1	1	-Inf
ENSG00000081377	15	1537	9	96490241	96619830	42.84	protein_coding	129589	q22.33	CDC14B	3.9905	-0.0775939	FALSE	1	1	-Inf
ENSG00000081386	11	1538	9	96755865	96778129	38.98	protein_coding	22264	q22.33	ZNF510	3.27154	-0.220987	FALSE	1	1	-Inf
ENSG00000081479	11	1539	2	169127109	169362685	39.6	protein_coding	235576	q31.1	LRP2	4.73301	-3.40641	TRUE	2.26669e-24	3.65672e-23	Inf
ENSG00000081665	12	1540	19	19785839	19821751	40.49	protein_coding	35912	p13.11	ZNF506	3.39036	-0.471102	FALSE	1	1	-Inf
ENSG00000081692	11	1541	1	227730425	227735411	61.26	protein_coding	4986	q42.13	JMJD4	3.88834	0.55734	FALSE	1	1	-Inf
ENSG00000081721	10	1542	1	161749758	161757238	39.87	protein_coding	7480	q23.3	DUSP12	4.6007	0.493261	FALSE	1	1	-Inf
ENSG00000081760	15	1543	12	125065379	125143333	51.22	protein_coding	77954	q24.31	AACS	4.10281	1.11107	FALSE	0.999999	1	-Inf
ENSG00000081791	7	1544	5	141923808	141942047	48.21	protein_coding	18239	q31.3	DELE1	5.91281	-0.754938	FALSE	1	1	-Inf
ENSG00000081803	14	1546	7	122318425	122886759	36.56	protein_coding	568334	q31.32	CADPS2	6.02508	-1.32174	FALSE	0.967238	1	-Inf
ENSG00000081818	3	1547	5	141121799	141125623	45.67	protein_coding	3824	q31.3	PCDHB4	5.0645	-0.628281	FALSE	1	1	-Inf
ENSG00000081842	16	1548	5	140827958	141012344	40.2	protein_coding	184386	q31.3	PCDHA6	-1.42252	-0.434372	FALSE	1	1	-Inf
ENSG00000081853	14	1549	5	141338760	141512979	45.18	protein_coding	174219	q31.3	PCDHGA2	1.84367	-1.27579	FALSE	0.952185	1	-Inf
ENSG00000081870	10	1550	1	53916574	53945929	40.17	protein_coding	29355	p32.3	HSPB11	3.56401	0.573856	FALSE	1	1	-Inf
ENSG00000081913	12	1551	18	62715450	62980433	39.47	protein_coding	264983	q21.33	PHLPP1	3.93436	1.20495	FALSE	0.999949	1	-Inf
ENSG00000081923	9	1552	18	57646426	57803101	42.99	protein_coding	156675	q21.31	ATP8B1	5.33	1.32851	FALSE	0.970831	1	-Inf
ENSG00000081985	9	1553	1	67307364	67396900	41.65	protein_coding	89536	p31.3	IL12RB2	-1.39574	2.1766	FALSE	9.15131e-06	7.4504e-05	9.50458
ENSG00000082014	15	1554	7	151238764	151277896	56.14	protein_coding	39132	q36.1	SMARCD3	4.10909	-0.913856	FALSE	1	1	-Inf
ENSG00000082068	7	1555	5	37379212	37753435	39	protein_coding	374223	p13.2	WDR70	4.27303	1.34289	FALSE	0.992035	1	-Inf
ENSG00000082074	14	1556	5	39105255	39274528	37.97	protein_coding	169273	p13.1	FYB1	5.00421	-0.1868	FALSE	1	1	-Inf
ENSG00000082146	11	1558	2	201387858	201480846	38.23	protein_coding	92988	q33.1	STRADB	2.62524	0.187148	FALSE	1	1	-Inf
ENSG00000082153	16	1559	2	200810594	200827338	41.12	protein_coding	16744	q33.1	BZW1	6.7301	0.563456	FALSE	1	1	-Inf
ENSG00000082175	13	1560	11	101029624	101130524	37.73	protein_coding	100900	q22.1	PGR	2.24346	-2.54596	TRUE	6.58741e-32	1.302e-30	Inf
ENSG00000082196	19	1561	5	34019448	34043832	40.08	protein_coding	24384	p13.2	C1QTNF3	2.00362	0.289163	FALSE	1	1	-Inf
ENSG00000082212	10	1562	18	50878734	50954257	38.73	protein_coding	75523	q21.2	ME2	4.92756	0.483917	FALSE	1	1	-Inf
ENSG00000082213	16	1563	5	31532266	31555058	39.88	protein_coding	22792	p13.3	C5orf22	4.27343	1.05213	FALSE	1	1	-Inf
ENSG00000082258	11	1564	2	134918235	134959342	37.48	protein_coding	41107	q21.3	CCNT2	4.97993	0.509889	FALSE	1	1	-Inf
ENSG00000082269	15	1565	6	70412941	70561174	36.09	protein_coding	148233	q13	FAM135A	3.70377	1.24325	FALSE	0.999378	1	-Inf
ENSG00000082397	14	1567	18	5392381	5630700	39.83	protein_coding	238319	p11.31	EPB41L3	5.93886	-1.19972	FALSE	0.985334	1	-Inf
ENSG00000082438	14	1568	2	164653624	164843679	36.27	protein_coding	190055	q24.3	COBLL1	6.66433	0.036884	FALSE	1	1	-Inf
ENSG00000082458	10	1569	X	70444861	70505490	46.89	protein_coding	60629	q13.1	DLG3	4.85891	0.508975	FALSE	1	1	-Inf
ENSG00000082497	10	1571	1	210232799	210246631	43.15	protein_coding	13832	q32.2	SERTAD4	3.71999	0.477964	FALSE	1	1	-Inf
ENSG00000082512	13	1572	1	211326615	211374946	44.65	protein_coding	48331	q32.3	TRAF5	3.20056	0.618741	FALSE	1	1	-Inf
ENSG00000082515	15	1573	5	154941070	154969411	38.83	protein_coding	28341	q33.2	MRPL22	3.65674	0.265171	FALSE	1	1	-Inf
ENSG00000082516	8	1574	5	154887416	154938209	41.33	protein_coding	50793	q33.2	GEMIN5	4.27207	0.220382	FALSE	1	1	-Inf
ENSG00000082641	14	1576	17	48048329	48061487	54.35	protein_coding	13158	q21.32	NFE2L1	7.89811	0.747215	FALSE	1	1	-Inf
ENSG00000082684	13	1577	3	122909193	123028605	50.16	protein_coding	119412	q21.1	SEMA5B	0.103937	1.15217	FALSE	0.990035	1	-Inf
ENSG00000082701	13	1578	3	119821323	120094417	37.15	protein_coding	273094	q13.33	GSK3B	6.42263	1.24772	FALSE	0.999934	1	-Inf
ENSG00000082781	10	1579	3	124761948	124901418	46.61	protein_coding	139470	q21.2	ITGB5	6.79749	0.902804	FALSE	1	1	-Inf
ENSG00000082805	18	1580	12	990509	1495933	39.35	protein_coding	505424	p13.33	ERC1	5.88448	0.435145	FALSE	1	1	-Inf
ENSG00000082898	15	1581	2	61477849	61538626	40.9	protein_coding	60777	p15	XPO1	6.91334	1.56202	FALSE	0.116817	0.665381	-0.687366
ENSG00000082996	18	1583	3	149812708	149962139	36.39	protein_coding	149431	q25.1	RNF13	7.42016	0.144098	FALSE	1	1	-Inf
ENSG00000083067	21	1584	9	70529063	71446904	38.04	protein_coding	917841	q21.13	TRPM3	-0.716706	-0.306361	FALSE	1	1	-Inf
ENSG00000083093	8	1585	16	23603160	23641310	43.53	protein_coding	38150	p12.2	PALB2	2.75112	1.35694	FALSE	0.998198	1	-Inf
ENSG00000083097	13	1586	6	83067666	83171350	35.96	protein_coding	103684	q14.1	DOPEY1	3.92852	-0.2408	FALSE	1	1	-Inf
ENSG00000083099	9	1587	6	89568144	89638753	44.37	protein_coding	70609	q15	LYRM2	4.94264	0.258597	FALSE	1	1	-Inf
ENSG00000083123	13	1588	6	80106647	80346270	36.82	protein_coding	239623	q14.1	BCKDHB	3.84647	0.647185	FALSE	1	1	-Inf
ENSG00000083168	8	1589	8	41929479	42051990	38.89	protein_coding	122511	p11.21	KAT6A	6.05597	0.0209101	FALSE	1	1	-Inf
ENSG00000083223	16	1590	9	86287733	86354454	37.99	protein_coding	66721	q21.33	TUT7	4.64113	0.108683	FALSE	1	1	-Inf
ENSG00000083290	18	1591	17	19770829	19867936	41.45	protein_coding	97107	p11.2	ULK2	4.70986	-0.73384	FALSE	1	1	-Inf
ENSG00000083307	9	1592	8	101492432	101669726	40.92	protein_coding	177294	q22.3	GRHL2	4.48994	2.51862	TRUE	5.16893e-31	9.88588e-30	Inf
ENSG00000083312	16	1593	5	72816312	72916733	37.25	protein_coding	100421	q13.2	TNPO1	6.78266	0.773782	FALSE	1	1	-Inf
ENSG00000083444	15	1594	1	11934205	11975538	53.54	protein_coding	41333	p36.22	PLOD1	6.2096	1.27098	FALSE	0.999055	1	-Inf
ENSG00000083457	10	1596	17	3714628	3801243	50.88	protein_coding	86615	p13.2	ITGAE	3.89517	0.0310316	FALSE	1	1	-Inf
ENSG00000083520	13	1597	13	72752169	72782096	36.46	protein_coding	29927	q21.33	DIS3	5.81808	0.168567	FALSE	1	1	-Inf
ENSG00000083535	14	1598	13	72782059	73016461	36.99	protein_coding	234402	q21.33	PIBF1	4.11524	0.613666	FALSE	1	1	-Inf
ENSG00000083544	12	1599	13	60396457	60573878	36.41	protein_coding	177421	q21.2	TDRD3	4.66528	-0.18968	FALSE	1	1	-Inf
ENSG00000083635	7	1601	13	44939249	44989483	38.71	protein_coding	50234	q14.12	NUFIP1	2.1461	0.758145	FALSE	1	1	-Inf
ENSG00000083642	17	1602	13	32586427	32778019	36.62	protein_coding	191592	q13.1	PDS5B	5.46725	0.216012	FALSE	1	1	-Inf
ENSG00000083720	11	1603	5	41730065	41870519	37.48	protein_coding	140454	p13.1	OXCT1	3.87627	1.51469	FALSE	0.452001	1	-Inf
ENSG00000083750	11	1604	X	55717739	55758774	40.87	protein_coding	41035	p11.21	RRAGB	3.38749	0.0641031	FALSE	1	1	-Inf
ENSG00000083799	16	1606	16	50742050	50801935	36.42	protein_coding	59885	q12.1	CYLD	6.58221	-0.838232	FALSE	1	1	-Inf
ENSG00000083807	8	1607	19	58479512	58512413	51.36	protein_coding	32901	q13.43	SLC27A5	0.858863	0.824437	FALSE	1	1	-Inf
ENSG00000083812	10	1608	19	58467045	58475436	57.75	protein_coding	8391	q13.43	ZNF324	3.32714	0.121519	FALSE	1	1	-Inf
ENSG00000083814	11	1609	19	57719751	57727624	49.44	protein_coding	7873	q13.43	ZNF671	4.16542	-0.748713	FALSE	1	1	-Inf
ENSG00000083817	8	1610	19	57571566	57578927	48.61	protein_coding	7361	q13.43	ZNF416	3.8174	0.26081	FALSE	1	1	-Inf
ENSG00000083828	14	1611	19	57769655	57819939	46.13	protein_coding	50284	q13.43	ZNF586	2.58189	0.287775	FALSE	1	1	-Inf
ENSG00000083838	14	1612	19	58474017	58481230	59.14	protein_coding	7213	q13.43	ZNF446	3.53629	0.134723	FALSE	1	1	-Inf
ENSG00000083844	9	1613	19	57191500	57222846	44.47	protein_coding	31346	q13.43	ZNF264	5.00031	-0.236468	FALSE	1	1	-Inf
ENSG00000083845	7	1614	19	58386400	58394806	51.15	protein_coding	8406	q13.43	RPS5	8.24132	1.07285	FALSE	1	1	-Inf
ENSG00000083857	12	1615	4	186587783	186726722	41.53	protein_coding	138939	q35.2	FAT1	6.0195	1.52244	FALSE	0.440437	1	-Inf
ENSG00000083896	11	1616	4	68310387	68350089	35.4	protein_coding	39702	q13.2	YTHDC1	6.32857	0.182598	FALSE	1	1	-Inf
ENSG00000083937	7	1617	3	87227271	87255548	34.78	protein_coding	28277	p11.2	CHMP2B	6.02086	-0.49571	FALSE	1	1	-Inf
ENSG00000084070	10	1618	1	40344850	40423326	41.95	protein_coding	78476	p34.2	SMAP2	6.27615	-0.708841	FALSE	1	1	-Inf
ENSG00000084072	15	1619	1	39692182	39763914	45.04	protein_coding	71732	p34.2	PPIE	4.70899	0.793161	FALSE	1	1	-Inf
ENSG00000084073	7	1620	1	40258107	40294184	40.78	protein_coding	36077	p34.2	ZMPSTE24	5.74319	0.305202	FALSE	1	1	-Inf
ENSG00000084090	12	1621	2	96184859	96208825	42.97	protein_coding	23966	q11.2	STARD7	7.41675	0.300382	FALSE	1	1	-Inf
ENSG00000084092	6	1622	4	56963370	56978823	45.66	protein_coding	15453	q12	NOA1	4.4006	0.590525	FALSE	1	1	-Inf
ENSG00000084093	14	1623	4	56907876	56966678	43.58	protein_coding	58802	q12	REST	4.92781	0.483402	FALSE	1	1	-Inf
ENSG00000084110	9	1624	12	95972662	95996365	43.36	protein_coding	23703	q23.1	HAL	1.17866	-1.3832	FALSE	0.785197	1	-Inf
ENSG00000084112	13	1625	12	108778192	108857590	48.43	protein_coding	79398	q24.11	SSH1	6.15812	-0.185342	FALSE	1	1	-Inf
ENSG00000084207	14	1626	11	67583595	67586656	63.06	protein_coding	3061	q13.2	GSTP1	8.62882	0.880987	FALSE	1	1	-Inf
ENSG00000084234	15	1627	11	130069837	130144811	43.6	protein_coding	74974	q24.3	APLP2	11.5089	-1.73082	FALSE	0.00521328	0.034603	3.3286
ENSG00000084444	12	1628	12	13044284	13142521	43.23	protein_coding	98237	p13.1	FAM234B	3.002	0.781464	FALSE	1	1	-Inf
ENSG00000084453	15	1629	12	21264600	21419594	36.64	protein_coding	154994	p12.1	SLCO1A2	2.27575	0.32338	FALSE	1	1	-Inf
ENSG00000084463	6	1630	12	14784579	14803540	37.17	protein_coding	18961	p12.3	WBP11	7.11672	0.4672	FALSE	1	1	-Inf
ENSG00000084623	10	1631	1	32221928	32231604	50.5	protein_coding	9676	p35.2	EIF3I	6.99756	0.589625	FALSE	1	1	-Inf
ENSG00000084636	16	1633	1	31652247	31704319	56	protein_coding	52072	p35.2	COL16A1	4.61045	1.07059	FALSE	0.999989	1	-Inf
ENSG00000084652	14	1634	1	32179686	32198285	50.3	protein_coding	18599	p35.2	TXLNA	6.22086	0.289049	FALSE	1	1	-Inf
ENSG00000084674	12	1635	2	21001429	21044073	42.97	protein_coding	42644	p24.1	APOB	-1.41759	-0.997578	FALSE	0.999175	1	-Inf
ENSG00000084676	14	1636	2	24491914	24770702	37.1	protein_coding	278788	p23.3	NCOA1	6.8188	0.020121	FALSE	1	1	-Inf
ENSG00000084693	14	1637	2	27042364	27070622	48.47	protein_coding	28258	p23.3	AGBL5	4.58518	0.653005	FALSE	1	1	-Inf
ENSG00000084710	12	1638	2	25042130	25159137	48.38	protein_coding	117007	p23.3	EFR3B	3.37253	-2.56133	TRUE	5.96279e-18	7.91083e-17	36.7368
ENSG00000084731	12	1639	2	25926596	25982749	48.25	protein_coding	56153	p23.3	KIF3C	2.84142	1.79573	FALSE	0.000165245	0.00123296	6.6971
ENSG00000084733	9	1640	2	26034107	26137454	40.62	protein_coding	103347	p23.3	RAB10	7.05497	1.5744	FALSE	0.126099	0.715216	-0.920854
ENSG00000084754	9	1642	2	26190635	26244726	41.93	protein_coding	54091	p23.3	HADHA	7.67176	0.115636	FALSE	1	1	-Inf
ENSG00000084764	9	1643	2	26970612	27027196	45.89	protein_coding	56584	p23.3	MAPRE3	4.14367	0.169121	FALSE	1	1	-Inf
ENSG00000084774	12	1644	2	27217390	27243943	51.17	protein_coding	26553	p23.3	CAD	4.62913	1.63697	FALSE	0.00422195	0.0282696	3.53729
ENSG00000085063	13	1645	11	33703010	33736491	43.13	protein_coding	33481	p13	CD59	9.14533	-0.942321	FALSE	1	1	-Inf
ENSG00000085117	10	1646	11	44564427	44620363	53.55	protein_coding	55936	p11.2	CD82	6.35853	-0.0442207	FALSE	1	1	-Inf
ENSG00000085185	14	1647	X	129981107	130058083	49.7	protein_coding	76976	q26.1	BCORL1	3.61498	0.563159	FALSE	1	1	-Inf
ENSG00000085224	19	1648	X	77504878	77786269	37.73	protein_coding	281391	q21.1	ATRX	6.15971	0.256226	FALSE	1	1	-Inf
ENSG00000085231	12	1649	5	69350984	69370013	41.64	protein_coding	19029	q13.2	AK6	3.89891	-0.16521	FALSE	1	1	-Inf
ENSG00000085265	9	1650	9	134905890	134917963	52.87	protein_coding	12073	q34.3	FCN1	5.39194	-3.05701	TRUE	1.88925e-44	5.13188e-43	Inf
ENSG00000085274	14	1651	3	169772831	169789716	37.29	protein_coding	16885	q26.2	MYNN	4.45309	1.08979	FALSE	1	1	-Inf
ENSG00000085276	16	1652	3	169083499	169663618	37.45	protein_coding	580119	q26.2	MECOM	6.87096	-0.760552	FALSE	1	1	-Inf
ENSG00000085365	16	1653	5	78360583	78479071	37.59	protein_coding	118488	q14.1	SCAMP1	5.31191	0.812533	FALSE	1	1	-Inf
ENSG00000085377	12	1654	6	105277565	105403084	40.95	protein_coding	125519	q21	PREP	4.80219	1.07741	FALSE	1	1	-Inf
ENSG00000085382	10	1655	6	104728093	104859919	37.39	protein_coding	131826	q16.3	HACE1	3.01218	0.412503	FALSE	1	1	-Inf
ENSG00000085415	14	1656	18	12947133	12987536	43.55	protein_coding	40403	p11.21	SEH1L	4.73201	0.874533	FALSE	1	1	-Inf
ENSG00000085433	14	1657	1	108970214	109042113	41.17	protein_coding	71899	p13.3	WDR47	4.03316	0.323206	FALSE	1	1	-Inf
ENSG00000085449	13	1658	2	223855716	223945387	42.72	protein_coding	89671	q36.1	WDFY1	5.47613	0.260367	FALSE	1	1	-Inf
ENSG00000085465	12	1659	1	111414314	111427777	45.7	protein_coding	13463	p13.2	OVGP1	2.23272	-0.392898	FALSE	1	1	-Inf
ENSG00000085491	14	1660	1	108134036	108200849	39.44	protein_coding	66813	p13.3	SLC25A24	5.80479	-0.784112	FALSE	1	1	-Inf
ENSG00000085511	18	1661	6	160991727	161117385	38.79	protein_coding	125658	q26	MAP3K4	4.2997	0.641408	FALSE	1	1	-Inf
ENSG00000085514	14	1662	7	100367530	100400099	48.68	protein_coding	32569	q22.1	PILRA	4.74894	-2.03889	FALSE	2.06867e-21	3.07107e-20	Inf
ENSG00000085552	15	1663	1	159927039	159945604	55.81	protein_coding	18565	q23.2	IGSF9	1.11737	4.59973	TRUE	2.7362e-113	2.95701e-111	Inf
ENSG00000085563	13	1664	7	87503633	87713323	37.04	protein_coding	209690	q21.12	ABCB1	3.15846	-1.71503	FALSE	0.0188885	0.118686	2.00493
ENSG00000085644	12	1665	16	3129777	3142805	53.47	protein_coding	13028	p13.3	ZNF213	4.14247	0.282273	FALSE	1	1	-Inf
ENSG00000085662	12	1666	7	134442350	134459284	50.04	protein_coding	16934	q33	AKR1B1	6.13928	0.318302	FALSE	1	1	-Inf
ENSG00000085719	10	1667	8	86514427	86561498	37.62	protein_coding	47071	q21.3	CPNE3	7.35212	0.299415	FALSE	1	1	-Inf
ENSG00000085721	11	1668	16	15060022	15094317	42.09	protein_coding	34295	p13.11	RRN3	4.8793	0.376391	FALSE	1	1	-Inf
ENSG00000085733	14	1669	11	70398404	70436584	52.81	protein_coding	38180	q13.3	CTTN	6.97642	0.802523	FALSE	1	1	-Inf
ENSG00000085741	11	1670	11	76186325	76210736	57.84	protein_coding	24411	q13.5	WNT11	1.67778	-0.452413	FALSE	1	1	-Inf
ENSG00000085760	13	1671	2	55236595	55269347	39.6	protein_coding	32752	p16.1	MTIF2	4.22431	1.30291	FALSE	0.999979	1	-Inf
ENSG00000085788	12	1672	8	38225218	38275558	42.25	protein_coding	50340	p11.23	DDHD2	5.04978	0.499507	FALSE	1	1	-Inf
ENSG00000085831	14	1673	1	51287258	51345116	51.4	protein_coding	57858	p32.3	TTC39A	3.95167	-1.20295	FALSE	0.99711	1	-Inf
ENSG00000085832	15	1674	1	51354263	51519328	38.05	protein_coding	165065	p32.3	EPS15	6.7151	-0.329793	FALSE	1	1	-Inf
ENSG00000085840	11	1675	1	52372829	52404459	44.76	protein_coding	31630	p32.3	ORC1	0.478653	3.25323	TRUE	6.27908e-132	1.06064e-129	Inf
ENSG00000085871	7	1676	4	139665768	139740745	43.46	protein_coding	74977	q31.1	MGST2	4.74506	0.122941	FALSE	1	1	-Inf
ENSG00000085872	13	1677	19	16517889	16542530	57.3	protein_coding	24641	p13.11	CHERP	4.61487	0.733279	FALSE	1	1	-Inf
ENSG00000085978	20	1678	2	233210051	233295674	45.33	protein_coding	85623	q37.1	ATG16L1	4.07497	0.675374	FALSE	1	1	-Inf
ENSG00000085982	12	1679	2	233475520	233566782	38.86	protein_coding	91262	q37.1	USP40	5.02003	-0.0288748	FALSE	1	1	-Inf
ENSG00000085998	12	1680	1	46188682	46220305	49.39	protein_coding	31623	p34.1	POMGNT1	5.75643	0.323176	FALSE	1	1	-Inf
ENSG00000085999	10	1681	1	46247688	46278473	46.5	protein_coding	30785	p34.1	RAD54L	-0.335254	4.12727	TRUE	2.25661e-201	2.83501e-198	Inf
ENSG00000086015	19	1682	1	45786987	46036124	41.32	protein_coding	249137	p34.1	MAST2	4.93206	1.28825	FALSE	0.999135	1	-Inf
ENSG00000086061	14	1683	9	33025211	33039907	41.22	protein_coding	14696	p21.1	DNAJA1	8.01978	-0.415757	FALSE	1	1	-Inf
ENSG00000086062	11	1684	9	33104082	33167356	47.1	protein_coding	63274	p21.1	B4GALT1	7.72441	0.219112	FALSE	1	1	-Inf
ENSG00000086065	12	1685	9	33264879	33282069	41.65	protein_coding	17190	p13.3	CHMP5	6.38359	0.0802096	FALSE	1	1	-Inf
ENSG00000086102	17	1686	9	33290511	33371157	42.57	protein_coding	80646	p13.3	NFX1	5.28915	0.16204	FALSE	1	1	-Inf
ENSG00000086189	8	1688	5	62387254	62403939	39.95	protein_coding	16685	q12.1	DIMT1	4.75966	0.203779	FALSE	1	1	-Inf
ENSG00000086200	15	1689	5	62403972	62628582	38.3	protein_coding	224610	q12.1	IPO11	4.30682	0.504427	FALSE	1	1	-Inf
ENSG00000086205	15	1690	11	49146635	49208670	35.64	protein_coding	62035	p11.12	FOLH1	0.728191	1.64879	FALSE	0.160898	0.897392	-2.16858
ENSG00000086232	11	1691	7	6022244	6059230	44.7	protein_coding	36986	p22.1	EIF2AK1	6.50202	1.15475	FALSE	1	1	-Inf
ENSG00000086288	10	1692	7	37848597	37900401	37.47	protein_coding	51804	p14.1	NME8	-0.945436	-0.558159	FALSE	1	1	-Inf
ENSG00000086289	10	1693	7	37683843	37951941	38.37	protein_coding	268098	p14.1	EPDR1	5.66397	-1.493	FALSE	0.522595	1	-Inf
ENSG00000086300	14	1694	7	26291895	26374329	42.66	protein_coding	82434	p15.2	SNX10	5.07073	-0.972464	FALSE	1	1	-Inf
ENSG00000086475	13	1695	10	13317424	13348298	45.78	protein_coding	30874	p13	SEPHS1	5.22016	0.414667	FALSE	1	1	-Inf
ENSG00000086504	14	1696	16	367384	370527	64.85	protein_coding	3143	p13.3	MRPL28	6.09152	0.550274	FALSE	1	1	-Inf
ENSG00000086544	2	1698	19	40717103	40740860	51.32	protein_coding	23757	q13.2	ITPKC	6.30836	-0.532422	FALSE	1	1	-Inf
ENSG00000086548	8	1699	19	41750977	41772208	45.91	protein_coding	21231	q13.2	CEACAM6	8.9478	-2.96438	TRUE	2.31838e-18	3.11509e-17	Inf
ENSG00000086589	10	1701	5	150690794	150701107	43.27	protein_coding	10313	q33.1	RBM22	5.82351	-0.211256	FALSE	1	1	-Inf
ENSG00000086598	9	1702	12	123584531	123598577	42.27	protein_coding	14046	q24.31	TMED2	7.66155	0.98292	FALSE	1	1	-Inf
ENSG00000086619	12	1703	1	236215555	236281985	37.47	protein_coding	66430	q42.3	ERO1B	3.34512	0.482397	FALSE	1	1	-Inf
ENSG00000086666	17	1704	15	80059568	80138393	38.17	protein_coding	78825	q25.1	ZFAND6	6.03749	0.0122671	FALSE	1	1	-Inf
ENSG00000086696	9	1705	16	82035004	82098534	42.39	protein_coding	63530	q23.3	HSD17B2	0.493887	-0.197809	FALSE	1	1	-Inf
ENSG00000086712	11	1706	X	16786427	16844519	42.93	protein_coding	58092	p22.2	TXLNG	4.20802	0.31611	FALSE	1	1	-Inf
ENSG00000086717	17	1707	X	18675909	18827921	41.71	protein_coding	152012	p22.13	PPEF1	-1.89891	2.08276	FALSE	6.18768e-06	5.07047e-05	9.88944
ENSG00000086730	15	1708	7	74199652	74229834	53.07	protein_coding	30182	q11.23	LAT2	4.73928	-1.9229	FALSE	1.07215e-14	1.26475e-13	29.6989
ENSG00000086758	14	1709	X	53532096	53686729	41.2	protein_coding	154633	p11.22	HUWE1	8.62209	0.897906	FALSE	1	1	-Inf
ENSG00000086827	7	1710	11	113733187	113773811	39.15	protein_coding	40624	q23.2	ZW10	3.25728	1.0961	FALSE	1	1	-Inf
ENSG00000086848	13	1711	11	111782195	111871581	40.69	protein_coding	89386	q23.1	ALG9	2.104	0.412352	FALSE	1	1	-Inf
ENSG00000086991	11	1713	11	89324356	89498187	35.47	protein_coding	173831	q14.3	NOX4	1.27774	1.65212	FALSE	0.0418573	0.253426	1.08042
ENSG00000087008	14	1714	4	8366282	8440723	51.93	protein_coding	74441	p16.1	ACOX3	3.4746	-0.241969	FALSE	1	1	-Inf
ENSG00000087053	17	1715	11	95832882	95925315	36.56	protein_coding	92433	q21	MTMR2	4.94155	0.989491	FALSE	1	1	-Inf
ENSG00000087074	7	1716	19	48872392	48876057	56.68	protein_coding	3665	q13.33	PPP1R15A	7.956	-0.879535	FALSE	1	1	-Inf
ENSG00000087076	7	1717	19	48813017	48836678	51.49	protein_coding	23661	q13.33	HSD17B14	3.14546	-0.927451	FALSE	1	1	-Inf
ENSG00000087077	10	1718	7	100867138	100873454	56.45	protein_coding	6316	q22.1	TRIP6	5.74782	0.777347	FALSE	1	1	-Inf
ENSG00000087085	12	1719	7	100889994	100896974	64.49	protein_coding	6980	q22.1	ACHE	2.89503	-0.985925	FALSE	0.999996	1	-Inf
ENSG00000087086	12	1720	19	48965301	48966878	55.96	protein_coding	1577	q13.33	FTL	11.589	0.0493751	FALSE	1	1	-Inf
ENSG00000087087	17	1721	7	100875111	100888664	53.17	protein_coding	13553	q22.1	SRRT	5.86489	0.927879	FALSE	1	1	-Inf
ENSG00000087088	18	1722	19	48954815	48961798	53.57	protein_coding	6983	q13.33	BAX	5.66616	0.351459	FALSE	1	1	-Inf
ENSG00000087095	11	1723	17	28041737	28196381	37.3	protein_coding	154644	q11.2	NLK	4.603	0.657519	FALSE	1	1	-Inf
ENSG00000087111	19	1724	17	28553383	28571872	47.27	protein_coding	18489	q11.2	PIGS	5.99018	0.419841	FALSE	1	1	-Inf
ENSG00000087116	12	1725	5	179110851	179345430	53.87	protein_coding	234579	q35.3	ADAMTS2	4.22833	0.988996	FALSE	1	1	-Inf
ENSG00000087152	14	1727	17	44191805	44200113	59.15	protein_coding	8308	q21.31	ATXN7L3	5.51364	0.778316	FALSE	1	1	-Inf
ENSG00000087157	17	1728	17	78378640	78425114	52.04	protein_coding	46474	q25.3	PGS1	4.69568	-0.0904832	FALSE	1	1	-Inf
ENSG00000087191	11	1729	17	63827152	63832026	50.95	protein_coding	4874	q23.3	PSMC5	6.54268	0.521092	FALSE	1	1	-Inf
ENSG00000087206	15	1730	5	176905005	177022633	42.38	protein_coding	117628	q35.2	UIMC1	3.91342	0.282738	FALSE	1	1	-Inf
ENSG00000087237	9	1731	16	56961850	56983845	50.8	protein_coding	21995	q13	CETP	2.17499	-1.81526	FALSE	0.000119463	0.000902752	7.00916
[truncated: 18,548 more rows]
