# Supplementary material for: Loss of Long Distance Co-Expression in Lung Cancer
Source: Front Genet. 2021 Mar 10;12:625741. doi: 10.3389/fgene.2021.625741 (PMC7987938; doi:10.3389/fgene.2021.625741)
Supplement: Supplementary Material 5 — Table with the number of same trend positive interactions, same trend negative interactions, and different trend interactions in all chromosomes. [file Table_5.XLSX]

## Sheet: TAD_SAME-DIFFERENT TREND
Chromosome	Same trend positive edges	Same trend negative edges	Different trend edges	Same trend edges
1	8498	362	1866	8860
2	4964	134	653	5098
3	7308	1630	5558	8938
4	2264	144	814	2408
5	7108	356	1916	7464
6	5482	526	1936	6008
7	4778	186	616	4964
8	5618	594	2534	6212
9	3852	502	2344	4354
10	4726	244	1478	4970
11	7266	390	2476	7656
12	7822	474	2622	8296
13	1446	230	1030	1676
14	3302	196	1450	3498
15	1866	352	1772	2218
16	6082	274	3576	6356
17	6662	920	1802	7582
18	2060	362	2022	2422
19	5704	556	1510	6260
20	5314	140	448	5454
21	786	64	772	850
22	2008	120	1230	2128
X	5772	104	20	5876
Y	26	0	0	26
Total	110714	8860	40445	119574
Average	4812.52	385.217	1758.48	5197.74
Std Dev	2232.54	338.349	1172.83	2406.03
T-test positive-negative	4.9213e-10
T-test same trend-different trend	3.21086e-08
