# Supplementary material for: Loss of Long Distance Co-Expression in Lung Cancer
Source: Front Genet. 2021 Mar 10;12:625741. doi: 10.3389/fgene.2021.625741 (PMC7987938; doi:10.3389/fgene.2021.625741)
Supplement: Supplementary Material 6 — Cytoscape .cys file containing all networks inferred for this study. [file Data_Sheet_1.ZIP]

Archive with 1 entries (1 files):
- S8_RandomNetworks.cys
